# Supplementary material for: Fecal Metaproteomic Analysis Reveals Unique Changes of the Gut Microbiome Functions After Consumption of Sourdough Carasau Bread
Source: Front Microbiol. 2019 Jul 30;10:1733. doi: 10.3389/fmicb.2019.01733 (PMC6682701; doi:10.3389/fmicb.2019.01733)
Supplement: Supplementary file 2 [file Data_Sheet_2.xlsx]

## Sheet: OTU table - stool
#OTU ID	taxonomy	BB_01	BB_02	BB_03	BB_04	SB_01	SB_02	SB_03	SB_04	chow_02	chow_03	chow_04	BB_01	BB_02	BB_03	BB_04	SB_01	SB_02	SB_03	SB_04	chow_02	chow_03	chow_04
203276	k_Archaea;p_[Parvarchaeota];c_[Micrarchaea];o_pMC2A384	2	0	3	0	1	0	2	1	2	0	0	3.22103e-05	0	9.09201e-05	0	3.59479e-05	0	3.90442e-05	1.50811e-05	4.18839e-05	0	0
4412619	k_Archaea;p_Crenarchaeota;c_MBGB	0	0	0	0	0	0	1	0	0	0	0	0	0	0	0	0	0	1.95221e-05	0	0	0	0
179054	k_Archaea;p_Crenarchaeota;c_Thermoprotei;o_Sulfolobales;f_Sulfolobaceae;g_Metallosphaera	0	1	0	1	0	0	0	0	2	5	1	0	2.99697e-05	0	1.60354e-05	0	0	0	0	4.18839e-05	7.90264e-05	1.5132e-05
281379	k_Archaea;p_Euryarchaeota;c_DSEG;o_HydGC-84-221A	1	8	1	7	1	0	0	0	0	14	5	1.61051e-05	0.000239758	3.03067e-05	0.000112248	3.59479e-05	0	0	0	0	0.000221274	7.56601e-05
4414126	k_Archaea;p_Euryarchaeota;c_Halobacteria;o_Halobacteriales;f_Halobacteriaceae	2	2	1	0	0	0	1	0	0	1	1	3.22103e-05	5.99395e-05	3.03067e-05	0	0	0	1.95221e-05	0	0	1.58053e-05	1.5132e-05
163294	k_Archaea;p_Euryarchaeota;c_Halobacteria;o_Halobacteriales;f_Halobacteriaceae;g_Haladaptatus	2	1	0	0	0	0	0	0	0	0	0	3.22103e-05	2.99697e-05	0	0	0	0	0	0	0	0	0
242334	k_Archaea;p_Euryarchaeota;c_Halobacteria;o_Halobacteriales;f_Halobacteriaceae;g_Haladaptatus	0	0	0	0	1	0	0	0	0	0	0	0	0	0	0	3.59479e-05	0	0	0	0	0	0
108925	k_Archaea;p_Euryarchaeota;c_Methanobacteria;o_Methanobacteriales	0	0	0	0	0	0	1	1	0	0	0	0	0	0	0	0	0	1.95221e-05	1.50811e-05	0	0	0
815762	k_Archaea;p_Euryarchaeota;c_Methanobacteria;o_Methanobacteriales	0	0	0	0	0	0	0	0	0	1	0	0	0	0	0	0	0	0	0	0	1.58053e-05	0
213180	k_Archaea;p_Euryarchaeota;c_Methanococci;o_Methanococcales;f_Methanococcaceae;g_Methanococcus	1	0	1	0	0	0	15	2	0	0	0	1.61051e-05	0	3.03067e-05	0	0	0	0.000292831	3.01623e-05	0	0	0
557417	k_Archaea;p_Euryarchaeota;c_Methanomicrobia;o_Methanomicrobiales;f_Methanospirillaceae;g_Methanospirillum	0	0	0	0	2	1	5	3	0	42	41	0	0	0	0	7.18959e-05	2.44606e-05	9.76105e-05	4.52434e-05	0	0.000663822	0.000620413
798392	k_Archaea;p_Euryarchaeota;c_Methanomicrobia;o_Methanosarcinales;f_Methanosarcinaceae;g_Methanosarcina	1	1	0	1	0	7	0	3	0	6	14	1.61051e-05	2.99697e-05	0	1.60354e-05	0	0.000171224	0	4.52434e-05	0	9.48317e-05	0.000211848
339025	k_Archaea;p_Euryarchaeota;c_Thermoplasmata;o_E2;f_[Methanomassiliicoccaceae]	3	8	16	7	9	3	2	10	0	4	4	4.83154e-05	0.000239758	0.000484907	0.000112248	0.000323532	7.33819e-05	3.90442e-05	0.000150811	0	6.32211e-05	6.05281e-05
50	k_Archaea;p_Euryarchaeota;c_Thermoplasmata;o_E2;f_DHVEG-1	0	1	0	0	0	0	1	0	0	0	0	0	2.99697e-05	0	0	0	0	1.95221e-05	0	0	0	0
519798	k_Archaea;p_Euryarchaeota;c_Thermoplasmata;o_E2;f_DHVEG-1	28	20	64	42	0	27	37	20	72	11	14	0.000450944	0.000599395	0.00193963	0.000673487	0	0.000660437	0.000722318	0.000301623	0.00150782	0.000173858	0.000211848
1798022	k_Archaea;p_Euryarchaeota;c_Thermoplasmata;o_E2;f_DHVEG-1	2	0	0	0	0	1	0	0	0	0	0	3.22103e-05	0	0	0	0	2.44606e-05	0	0	0	0	0
249133	k_Archaea;p_Euryarchaeota;c_Thermoplasmata;o_E2;f_Marine group III	6	29	10	65	26	50	16	7	9	12	1	9.66308e-05	0.000869122	0.000303067	0.0010423	0.000934647	0.00122303	0.000312354	0.000105568	0.000188478	0.000189663	1.5132e-05
286499	k_Archaea;p_Euryarchaeota;c_Thermoplasmata;o_E2;f_Marine group III	22	80	40	41	0	0	132	17	245	92	24	0.000354313	0.00239758	0.00121227	0.000657452	0	0	0.00257692	0.000256379	0.00513078	0.00145409	0.000363169
144865	k_Archaea;p_Euryarchaeota;c_Thermoplasmata;o_E2;f_TMEG	0	0	0	0	0	0	1	0	0	0	0	0	0	0	0	0	0	1.95221e-05	0	0	0	0
636370	k_Bacteria;p_[Thermi];c_Deinococci;o_Thermales;f_Thermaceae;g_Meiothermus	0	1	0	0	0	0	0	0	0	1	0	0	2.99697e-05	0	0	0	0	0	0	0	1.58053e-05	0
242883	k_Bacteria;p_[Thermi];c_Deinococci;o_Thermales;f_Thermaceae;g_Thermus	0	0	0	0	0	0	0	0	1	0	0	0	0	0	0	0	0	0	0	2.0942e-05	0	0
2130193	k_Bacteria;p_[Thermi];c_Deinococci;o_Thermales;f_Thermaceae;g_Thermus	12	4	13	10	0	4	8	3	19	5	3	0.000193262	0.000119879	0.000393987	0.000160354	0	9.78426e-05	0.000156177	4.52434e-05	0.000397897	7.90264e-05	4.53961e-05
4384548	k_Bacteria;p_AC1;c_SHA-114	0	2	0	0	0	0	0	11	0	0	0	0	5.99395e-05	0	0	0	0	0	0.000165893	0	0	0
247010	k_Bacteria;p_Acidobacteria;c_[Chloracidobacteria];o_RB41	0	0	1	1	3	1	0	0	0	5	1	0	0	3.03067e-05	1.60354e-05	0.000107844	2.44606e-05	0	0	0	7.90264e-05	1.5132e-05
810810	k_Bacteria;p_Acidobacteria;c_[Chloracidobacteria];o_RB41	0	0	1	0	0	0	0	0	0	0	0	0	0	3.03067e-05	0	0	0	0	0	0	0	0
4434346	k_Bacteria;p_Acidobacteria;c_Acidobacteria-6;o_CCU21	0	0	0	0	1	0	0	0	0	0	0	0	0	0	0	3.59479e-05	0	0	0	0	0	0
815820	k_Bacteria;p_Acidobacteria;c_PAUC37f	0	0	0	0	0	0	0	0	2	0	0	0	0	0	0	0	0	0	0	4.18839e-05	0	0
4353222	k_Bacteria;p_Acidobacteria;c_S035	0	0	0	0	0	0	0	0	0	0	1	0	0	0	0	0	0	0	0	0	0	1.5132e-05
4406794	k_Bacteria;p_Acidobacteria;c_Solibacteres;o_Solibacterales;f_Solibacteraceae;g_Candidatus Solibacter	0	0	0	3	0	1	1	2	1	0	0	0	0	0	4.81062e-05	0	2.44606e-05	1.95221e-05	3.01623e-05	2.0942e-05	0	0
534674	k_Bacteria;p_Actinobacteria;c_Acidimicrobiia;o_Acidimicrobiales;f_C111	0	0	0	0	0	0	0	0	0	0	5	0	0	0	0	0	0	0	0	0	0	7.56601e-05
510422	k_Bacteria;p_Actinobacteria;c_Actinobacteria;o_Actinomycetales;f_Actinomycetaceae;g_Actinomyces	1	0	3	0	0	2	5	1	1	1	0	1.61051e-05	0	9.09201e-05	0	0	4.89213e-05	9.76105e-05	1.50811e-05	2.0942e-05	1.58053e-05	0
526682	k_Bacteria;p_Actinobacteria;c_Actinobacteria;o_Actinomycetales;f_Actinomycetaceae;g_Actinomyces	0	0	1	0	0	0	0	0	0	0	0	0	0	3.03067e-05	0	0	0	0	0	0	0	0
13361	k_Bacteria;p_Actinobacteria;c_Actinobacteria;o_Actinomycetales;f_Corynebacteriaceae;g_Corynebacterium	0	0	0	1	0	0	0	0	13	4	0	0	0	0	1.60354e-05	0	0	0	0	0.000272246	6.32211e-05	0
13449	k_Bacteria;p_Actinobacteria;c_Actinobacteria;o_Actinomycetales;f_Corynebacteriaceae;g_Corynebacterium	1	0	0	1	0	0	3	0	1	1	2	1.61051e-05	0	0	1.60354e-05	0	0	5.85663e-05	0	2.0942e-05	1.58053e-05	3.02641e-05
235898	k_Bacteria;p_Actinobacteria;c_Actinobacteria;o_Actinomycetales;f_Corynebacteriaceae;g_Corynebacterium	0	0	0	0	0	0	0	0	2	0	0	0	0	0	0	0	0	0	0	4.18839e-05	0	0
858026	k_Bacteria;p_Actinobacteria;c_Actinobacteria;o_Actinomycetales;f_Corynebacteriaceae;g_Corynebacterium	0	0	1	0	0	0	0	0	0	0	0	0	0	3.03067e-05	0	0	0	0	0	0	0	0
1016547	k_Bacteria;p_Actinobacteria;c_Actinobacteria;o_Actinomycetales;f_Corynebacteriaceae;g_Corynebacterium	0	0	1	0	0	0	0	0	0	0	0	0	0	3.03067e-05	0	0	0	0	0	0	0	0
650615	k_Bacteria;p_Actinobacteria;c_Actinobacteria;o_Actinomycetales;f_Corynebacteriaceae;g_Corynebacteriumstationis	3	1	0	0	1	10	1	0	75	27	13	4.83154e-05	2.99697e-05	0	0	3.59479e-05	0.000244606	1.95221e-05	0	0.00157065	0.000426743	0.000196716
449855	k_Bacteria;p_Actinobacteria;c_Actinobacteria;o_Actinomycetales;f_Micrococcaceae;g_Nesterenkonia	0	0	0	0	0	0	0	0	0	0	1	0	0	0	0	0	0	0	0	0	0	1.5132e-05
403853	k_Bacteria;p_Actinobacteria;c_Actinobacteria;o_Actinomycetales;f_Propionibacteriaceae;g_Propionibacteriumacnes	2	0	0	0	0	1	0	0	0	0	1	3.22103e-05	0	0	0	0	2.44606e-05	0	0	0	0	1.5132e-05
1144715	k_Bacteria;p_Actinobacteria;c_Actinobacteria;o_Actinomycetales;f_Streptomycetaceae;g_Streptomyces	160	106	233	238	47	23	946	167	1396	285	153	0.00257682	0.00317679	0.00706146	0.00381643	0.00168955	0.000562595	0.0184679	0.00251855	0.029235	0.0045045	0.0023152
997439	k_Bacteria;p_Actinobacteria;c_Actinobacteria;o_Bifidobacteriales;f_Bifidobacteriaceae;g_Bifidobacterium	5	1	0	6	1	0	11	4	1	2	1	8.05257e-05	2.99697e-05	0	9.62124e-05	3.59479e-05	0	0.000214743	6.03245e-05	2.0942e-05	3.16106e-05	1.5132e-05
1142029	k_Bacteria;p_Actinobacteria;c_Actinobacteria;o_Bifidobacteriales;f_Bifidobacteriaceae;g_Bifidobacterium	3	0	0	0	0	0	1	0	1	1	0	4.83154e-05	0	0	0	0	0	1.95221e-05	0	2.0942e-05	1.58053e-05	0
4376828	k_Bacteria;p_Actinobacteria;c_Actinobacteria;o_Bifidobacteriales;f_Bifidobacteriaceae;g_Bifidobacterium	313	36	16	250	4	3	345	167	119	59	32	0.00504091	0.00107891	0.000484907	0.00400885	0.000143792	7.33819e-05	0.00673512	0.00251855	0.00249209	0.000932511	0.000484225
4426298	k_Bacteria;p_Actinobacteria;c_Actinobacteria;o_Bifidobacteriales;f_Bifidobacteriaceae;g_Bifidobacteriumanimalis	140	3	22	59	23	21	21	13	20	19	49	0.00225472	8.99092e-05	0.000666747	0.000946089	0.000826803	0.000513673	0.000409964	0.000196055	0.000418839	0.0003003	0.000741469
227819	k_Bacteria;p_Actinobacteria;c_Coriobacteriia;o_Coriobacteriales;f_Coriobacteriaceae	15	7	4	11	0	0	0	0	0	4	4	0.000241577	0.000209788	0.000121227	0.000176389	0	0	0	0	0	6.32211e-05	6.05281e-05
232900	k_Bacteria;p_Actinobacteria;c_Coriobacteriia;o_Coriobacteriales;f_Coriobacteriaceae	2	1	0	0	1	0	0	0	0	1	0	3.22103e-05	2.99697e-05	0	0	3.59479e-05	0	0	0	0	1.58053e-05	0
461524	k_Bacteria;p_Actinobacteria;c_Coriobacteriia;o_Coriobacteriales;f_Coriobacteriaceae	29	4	1	12	0	1	31	9	5	21	6	0.000467049	0.000119879	3.03067e-05	0.000192425	0	2.44606e-05	0.000605185	0.00013573	0.00010471	0.000331911	9.07922e-05
547754	k_Bacteria;p_Actinobacteria;c_Coriobacteriia;o_Coriobacteriales;f_Coriobacteriaceae	2	0	0	0	0	0	0	0	0	0	0	3.22103e-05	0	0	0	0	0	0	0	0	0	0
742358	k_Bacteria;p_Actinobacteria;c_Coriobacteriia;o_Coriobacteriales;f_Coriobacteriaceae	8	0	0	4	1	1	3	0	1	1	1	0.000128841	0	0	6.41416e-05	3.59479e-05	2.44606e-05	5.85663e-05	0	2.0942e-05	1.58053e-05	1.5132e-05
173965	k_Bacteria;p_Actinobacteria;c_Coriobacteriia;o_Coriobacteriales;f_Coriobacteriaceae;g_Adlercreutzia	22	7	6	12	10	8	19	13	11	10	11	0.000354313	0.000209788	0.00018184	0.000192425	0.000359479	0.000195685	0.00037092	0.000196055	0.000230362	0.000158053	0.000166452
178735	k_Bacteria;p_Actinobacteria;c_Coriobacteriia;o_Coriobacteriales;f_Coriobacteriaceae;g_Adlercreutzia	1	0	0	0	0	0	0	0	0	0	1	1.61051e-05	0	0	0	0	0	0	0	0	0	1.5132e-05
199403	k_Bacteria;p_Actinobacteria;c_Coriobacteriia;o_Coriobacteriales;f_Coriobacteriaceae;g_Adlercreutzia	5	0	1	2	2	2	3	4	1	2	1	8.05257e-05	0	3.03067e-05	3.20708e-05	7.18959e-05	4.89213e-05	5.85663e-05	6.03245e-05	2.0942e-05	3.16106e-05	1.5132e-05
267123	k_Bacteria;p_Actinobacteria;c_Coriobacteriia;o_Coriobacteriales;f_Coriobacteriaceae;g_Adlercreutzia	0	0	0	0	0	0	0	0	1	0	0	0	0	0	0	0	0	0	0	2.0942e-05	0	0
271068	k_Bacteria;p_Actinobacteria;c_Coriobacteriia;o_Coriobacteriales;f_Coriobacteriaceae;g_Adlercreutzia	0	0	0	0	0	0	1	0	0	0	0	0	0	0	0	0	0	1.95221e-05	0	0	0	0
338553	k_Bacteria;p_Actinobacteria;c_Coriobacteriia;o_Coriobacteriales;f_Coriobacteriaceae;g_Adlercreutzia	5	1	0	0	6	2	22	6	38	0	0	8.05257e-05	2.99697e-05	0	0	0.000215688	4.89213e-05	0.000429486	9.04868e-05	0.000795795	0	0
344828	k_Bacteria;p_Actinobacteria;c_Coriobacteriia;o_Coriobacteriales;f_Coriobacteriaceae;g_Adlercreutzia	0	1	0	1	0	0	0	0	0	0	1	0	2.99697e-05	0	1.60354e-05	0	0	0	0	0	0	1.5132e-05
1105643	k_Bacteria;p_Armatimonadetes;c_OS-L	0	0	1	0	0	0	0	1	0	0	0	0	0	3.03067e-05	0	0	0	0	1.50811e-05	0	0	0
744381	k_Bacteria;p_Bacteroidetes	16	5	10	21	9	16	0	0	32	15	11	0.000257682	0.000149849	0.000303067	0.000336744	0.000323532	0.00039137	0	0	0.000670143	0.000237079	0.000166452
1144971	k_Bacteria;p_Bacteroidetes;c_[Saprospirae];o_[Saprospirales];f_Chitinophagaceae	0	2	1	15	1	14	0	2	2	35	49	0	5.99395e-05	3.03067e-05	0.000240531	3.59479e-05	0.000342449	0	3.01623e-05	4.18839e-05	0.000553185	0.000741469
3509162	k_Bacteria;p_Bacteroidetes;c_[Saprospirae];o_[Saprospirales];f_Chitinophagaceae;g_Lacibactercauensis	0	1	0	0	0	0	0	0	0	0	0	0	2.99697e-05	0	0	0	0	0	0	0	0	0
4423577	k_Bacteria;p_Bacteroidetes;c_[Saprospirae];o_[Saprospirales];f_Saprospiraceae	0	0	0	1	0	0	0	0	1	0	0	0	0	0	1.60354e-05	0	0	0	0	2.0942e-05	0	0
80197	k_Bacteria;p_Bacteroidetes;c_Bacteroidia;o_Bacteroidales	1	0	0	2	0	0	0	0	2	0	0	1.61051e-05	0	0	3.20708e-05	0	0	0	0	4.18839e-05	0	0
83719	k_Bacteria;p_Bacteroidetes;c_Bacteroidia;o_Bacteroidales	1	0	0	1	1	4	2	2	0	4	1	1.61051e-05	0	0	1.60354e-05	3.59479e-05	9.78426e-05	3.90442e-05	3.01623e-05	0	6.32211e-05	1.5132e-05
100279	k_Bacteria;p_Bacteroidetes;c_Bacteroidia;o_Bacteroidales	9	13	6	14	65	101	13	2	45	30	21	0.000144946	0.000389606	0.00018184	0.000224496	0.00233662	0.00247052	0.000253787	3.01623e-05	0.000942389	0.000474158	0.000317773
142887	k_Bacteria;p_Bacteroidetes;c_Bacteroidia;o_Bacteroidales	0	0	0	0	1	9	0	0	0	0	0	0	0	0	0	3.59479e-05	0.000220146	0	0	0	0	0
143744	k_Bacteria;p_Bacteroidetes;c_Bacteroidia;o_Bacteroidales	0	0	0	0	0	0	0	0	10	0	0	0	0	0	0	0	0	0	0	0.00020942	0	0
149201	k_Bacteria;p_Bacteroidetes;c_Bacteroidia;o_Bacteroidales	122	57	88	171	67	96	148	311	2	43	23	0.00196483	0.00170827	0.00266699	0.00274205	0.00240851	0.00234822	0.00288927	0.00469023	4.18839e-05	0.000679627	0.000348037
152058	k_Bacteria;p_Bacteroidetes;c_Bacteroidia;o_Bacteroidales	377	124	91	178	724	175	4743	2354	5	102	75	0.00607164	0.00371625	0.00275791	0.0028543	0.0260263	0.00428061	0.0925933	0.035501	0.00010471	0.00161214	0.0011349
154297	k_Bacteria;p_Bacteroidetes;c_Bacteroidia;o_Bacteroidales	50	13	6	17	68	17	426	197	1	8	7	0.000805257	0.000389606	0.00018184	0.000272602	0.00244446	0.000415831	0.00831641	0.00297098	2.0942e-05	0.000126442	0.000105924
169164	k_Bacteria;p_Bacteroidetes;c_Bacteroidia;o_Bacteroidales	0	0	0	0	1	0	0	0	0	0	0	0	0	0	0	3.59479e-05	0	0	0	0	0	0
202464	k_Bacteria;p_Bacteroidetes;c_Bacteroidia;o_Bacteroidales	0	0	0	0	0	2	2	0	5	0	1	0	0	0	0	0	4.89213e-05	3.90442e-05	0	0.00010471	0	1.5132e-05
207296	k_Bacteria;p_Bacteroidetes;c_Bacteroidia;o_Bacteroidales	14	15	4	4	1	2	1	0	6	2	6	0.000225472	0.000449546	0.000121227	6.41416e-05	3.59479e-05	4.89213e-05	1.95221e-05	0	0.000125652	3.16106e-05	9.07922e-05
252069	k_Bacteria;p_Bacteroidetes;c_Bacteroidia;o_Bacteroidales	0	0	0	0	0	0	0	0	3	3	1	0	0	0	0	0	0	0	0	6.28259e-05	4.74158e-05	1.5132e-05
252721	k_Bacteria;p_Bacteroidetes;c_Bacteroidia;o_Bacteroidales	0	0	1	0	0	0	0	0	10	14	8	0	0	3.03067e-05	0	0	0	0	0	0.00020942	0.000221274	0.000121056
297690	k_Bacteria;p_Bacteroidetes;c_Bacteroidia;o_Bacteroidales	0	0	0	0	0	0	2	0	13	1	0	0	0	0	0	0	0	3.90442e-05	0	0.000272246	1.58053e-05	0
302646	k_Bacteria;p_Bacteroidetes;c_Bacteroidia;o_Bacteroidales	2	0	0	0	0	1	1	1	0	0	0	3.22103e-05	0	0	0	0	2.44606e-05	1.95221e-05	1.50811e-05	0	0	0
303371	k_Bacteria;p_Bacteroidetes;c_Bacteroidia;o_Bacteroidales	46	7	36	104	22	10	86	20	4	0	1	0.000740836	0.000209788	0.00109104	0.00166768	0.000790855	0.000244606	0.0016789	0.000301623	8.37679e-05	0	1.5132e-05
311416	k_Bacteria;p_Bacteroidetes;c_Bacteroidia;o_Bacteroidales	0	0	1	0	0	0	0	0	1	0	0	0	0	3.03067e-05	0	0	0	0	0	2.0942e-05	0	0
313940	k_Bacteria;p_Bacteroidetes;c_Bacteroidia;o_Bacteroidales	28	6	32	64	26	36	102	14	9	98	46	0.000450944	0.000179818	0.000969815	0.00102627	0.000934647	0.000880583	0.00199125	0.000211136	0.000188478	0.00154892	0.000696073
509329	k_Bacteria;p_Bacteroidetes;c_Bacteroidia;o_Bacteroidales	0	0	0	0	0	1	1	1	0	0	0	0	0	0	0	0	2.44606e-05	1.95221e-05	1.50811e-05	0	0	0
536942	k_Bacteria;p_Bacteroidetes;c_Bacteroidia;o_Bacteroidales	0	0	0	0	0	0	0	0	0	1	1	0	0	0	0	0	0	0	0	0	1.58053e-05	1.5132e-05
586829	k_Bacteria;p_Bacteroidetes;c_Bacteroidia;o_Bacteroidales	0	0	0	0	0	0	0	0	0	1	1	0	0	0	0	0	0	0	0	0	1.58053e-05	1.5132e-05
613466	k_Bacteria;p_Bacteroidetes;c_Bacteroidia;o_Bacteroidales	48	13	7	23	124	19	594	270	2	10	9	0.000773046	0.000389606	0.000212147	0.000368814	0.00445755	0.000464752	0.0115961	0.00407191	4.18839e-05	0.000158053	0.000136188
662684	k_Bacteria;p_Bacteroidetes;c_Bacteroidia;o_Bacteroidales	0	0	2	0	0	0	1	0	3	0	0	0	0	6.06134e-05	0	0	0	1.95221e-05	0	6.28259e-05	0	0
813590	k_Bacteria;p_Bacteroidetes;c_Bacteroidia;o_Bacteroidales	5	2	14	14	15	15	37	24	3	21	42	8.05257e-05	5.99395e-05	0.000424294	0.000224496	0.000539219	0.00036691	0.000722318	0.000361947	6.28259e-05	0.000331911	0.000635545
2479930	k_Bacteria;p_Bacteroidetes;c_Bacteroidia;o_Bacteroidales	1	0	0	22	31	0	0	0	0	12	0	1.61051e-05	0	0	0.000352779	0.00111439	0	0	0	0	0.000189663	0
2502219	k_Bacteria;p_Bacteroidetes;c_Bacteroidia;o_Bacteroidales	317	187	579	2369	689	3076	682	315	124	142	156	0.00510533	0.00560434	0.0175476	0.0379879	0.0247681	0.0752409	0.0133141	0.00475056	0.0025968	0.00224435	0.0023606
3013444	k_Bacteria;p_Bacteroidetes;c_Bacteroidia;o_Bacteroidales	19	3	4	26	12	13	205	11	103	2	34	0.000305998	8.99092e-05	0.000121227	0.000416921	0.000431375	0.000317988	0.00400203	0.000165893	0.00215702	3.16106e-05	0.000514489
3050517	k_Bacteria;p_Bacteroidetes;c_Bacteroidia;o_Bacteroidales	0	0	0	0	0	0	4	3	0	0	0	0	0	0	0	0	0	7.80884e-05	4.52434e-05	0	0	0
3208143	k_Bacteria;p_Bacteroidetes;c_Bacteroidia;o_Bacteroidales	0	0	0	1	0	1	0	0	5237	0	0	0	0	0	1.60354e-05	0	2.44606e-05	0	0	0.109673	0	0
3783155	k_Bacteria;p_Bacteroidetes;c_Bacteroidia;o_Bacteroidales	9	4	2	3	1	7	2	2	0	0	0	0.000144946	0.000119879	6.06134e-05	4.81062e-05	3.59479e-05	0.000171224	3.90442e-05	3.01623e-05	0	0	0
4313872	k_Bacteria;p_Bacteroidetes;c_Bacteroidia;o_Bacteroidales	0	0	0	0	0	1	0	0	0	0	0	0	0	0	0	0	2.44606e-05	0	0	0	0	0
4373162	k_Bacteria;p_Bacteroidetes;c_Bacteroidia;o_Bacteroidales	4	6	4	8	3	4	19	9	1	3	6	6.44205e-05	0.000179818	0.000121227	0.000128283	0.000107844	9.78426e-05	0.00037092	0.00013573	2.0942e-05	4.74158e-05	9.07922e-05
4412851	k_Bacteria;p_Bacteroidetes;c_Bacteroidia;o_Bacteroidales	0	0	2	3	5	4	5	4	0	2	2	0	0	6.06134e-05	4.81062e-05	0.00017974	9.78426e-05	9.76105e-05	6.03245e-05	0	3.16106e-05	3.02641e-05
4471301	k_Bacteria;p_Bacteroidetes;c_Bacteroidia;o_Bacteroidales	0	0	50	14	3	7	6	1	13	0	1	0	0	0.00151534	0.000224496	0.000107844	0.000171224	0.000117133	1.50811e-05	0.000272246	0	1.5132e-05
4479914	k_Bacteria;p_Bacteroidetes;c_Bacteroidia;o_Bacteroidales	2	2	0	1	0	0	0	6	0	1	2	3.22103e-05	5.99395e-05	0	1.60354e-05	0	0	0	9.04868e-05	0	1.58053e-05	3.02641e-05
186981	k_Bacteria;p_Bacteroidetes;c_Bacteroidia;o_Bacteroidales;f_[Barnesiellaceae]	1	0	0	1	0	1	0	0	0	0	0	1.61051e-05	0	0	1.60354e-05	0	2.44606e-05	0	0	0	0	0
351182	k_Bacteria;p_Bacteroidetes;c_Bacteroidia;o_Bacteroidales;f_[Barnesiellaceae]	18	5	6	5	1	2	14	19	2	21	28	0.000289892	0.000149849	0.00018184	8.0177e-05	3.59479e-05	4.89213e-05	0.000273309	0.000286542	4.18839e-05	0.000331911	0.000423697
2309799	k_Bacteria;p_Bacteroidetes;c_Bacteroidia;o_Bacteroidales;f_[Barnesiellaceae]	41	37	61	65	32	33	90	17	47	65	57	0.000660311	0.00110888	0.00184871	0.0010423	0.00115033	0.000807201	0.00175699	0.000256379	0.000984273	0.00102734	0.000862526
187121	k_Bacteria;p_Bacteroidetes;c_Bacteroidia;o_Bacteroidales;f_[Odoribacteraceae];g_Butyricimonas	38	13	19	17	7	4	23	30	3	22	41	0.000611995	0.000389606	0.000575827	0.000272602	0.000251636	9.78426e-05	0.000449008	0.000452434	6.28259e-05	0.000347716	0.000620413
208479	k_Bacteria;p_Bacteroidetes;c_Bacteroidia;o_Bacteroidales;f_[Odoribacteraceae];g_Butyricimonas	182	9	24	29	7	9	69	90	1	15	27	0.00293113	0.000269728	0.000727361	0.000465027	0.000251636	0.000220146	0.00134702	0.0013573	2.0942e-05	0.000237079	0.000408565
287576	k_Bacteria;p_Bacteroidetes;c_Bacteroidia;o_Bacteroidales;f_[Odoribacteraceae];g_Butyricimonas	5	3	1	3	0	1	3	2	0	2	3	8.05257e-05	8.99092e-05	3.03067e-05	4.81062e-05	0	2.44606e-05	5.85663e-05	3.01623e-05	0	3.16106e-05	4.53961e-05
170335	k_Bacteria;p_Bacteroidetes;c_Bacteroidia;o_Bacteroidales;f_[Odoribacteraceae];g_Odoribacter	9	1	2	2	0	0	2	11	2	3	4	0.000144946	2.99697e-05	6.06134e-05	3.20708e-05	0	0	3.90442e-05	0.000165893	4.18839e-05	4.74158e-05	6.05281e-05
177353	k_Bacteria;p_Bacteroidetes;c_Bacteroidia;o_Bacteroidales;f_[Odoribacteraceae];g_Odoribacter	129	12	175	260	0	0	0	0	8	254	790	0.00207756	0.000359637	0.00530367	0.00416921	0	0	0	0	0.000167536	0.00401454	0.0119543
835900	k_Bacteria;p_Bacteroidetes;c_Bacteroidia;o_Bacteroidales;f_[Odoribacteraceae];g_Odoribacter	0	0	0	0	0	0	0	0	0	0	1	0	0	0	0	0	0	0	0	0	0	1.5132e-05
3906666	k_Bacteria;p_Bacteroidetes;c_Bacteroidia;o_Bacteroidales;f_[Odoribacteraceae];g_Odoribacter	35	21	147	333	185	42	55	3	9	88	301	0.00056368	0.000629364	0.00445509	0.00533979	0.00665037	0.00102735	0.00107372	4.52434e-05	0.000188478	0.00139086	0.00455474
4380645	k_Bacteria;p_Bacteroidetes;c_Bacteroidia;o_Bacteroidales;f_[Odoribacteraceae];g_Odoribacter	0	0	0	0	0	0	1	0	0	0	0	0	0	0	0	0	0	1.95221e-05	0	0	0	0
173807	k_Bacteria;p_Bacteroidetes;c_Bacteroidia;o_Bacteroidales;f_[Paraprevotellaceae];g_[Prevotella]	0	0	0	0	162	425	0	0	0	0	1	0	0	0	0	0.00582357	0.0103958	0	0	0	0	1.5132e-05
176455	k_Bacteria;p_Bacteroidetes;c_Bacteroidia;o_Bacteroidales;f_[Paraprevotellaceae];g_[Prevotella]	0	0	0	0	0	2	0	0	0	0	0	0	0	0	0	0	4.89213e-05	0	0	0	0	0
277626	k_Bacteria;p_Bacteroidetes;c_Bacteroidia;o_Bacteroidales;f_[Paraprevotellaceae];g_[Prevotella]	384	1293	705	811	4	56	1667	164	3269	1036	404	0.00618437	0.0387509	0.0213662	0.0130047	0.000143792	0.0013698	0.0325433	0.00247331	0.0684593	0.0163743	0.00611334
165118	k_Bacteria;p_Bacteroidetes;c_Bacteroidia;o_Bacteroidales;f_[Paraprevotellaceae];g_Paraprevotella	2	4	1	1	1	0	1	9	0	5	5	3.22103e-05	0.000119879	3.03067e-05	1.60354e-05	3.59479e-05	0	1.95221e-05	0.00013573	0	7.90264e-05	7.56601e-05
278515	k_Bacteria;p_Bacteroidetes;c_Bacteroidia;o_Bacteroidales;f_[Paraprevotellaceae];g_Paraprevotella	0	0	1	0	0	0	0	0	0	1009	1019	0	0	3.03067e-05	0	0	0	0	0	0	0.0159475	0.0154195
287852	k_Bacteria;p_Bacteroidetes;c_Bacteroidia;o_Bacteroidales;f_[Paraprevotellaceae];g_YRC22	0	0	0	1	1	0	1	0	5	2	1	0	0	0	1.60354e-05	3.59479e-05	0	1.95221e-05	0	0.00010471	3.16106e-05	1.5132e-05
289948	k_Bacteria;p_Bacteroidetes;c_Bacteroidia;o_Bacteroidales;f_Bacteroidaceae	0	0	0	0	0	0	0	0	1	1	0	0	0	0	0	0	0	0	0	2.0942e-05	1.58053e-05	0
4090251	k_Bacteria;p_Bacteroidetes;c_Bacteroidia;o_Bacteroidales;f_Bacteroidaceae	137	32	23	24	4	19	31	10	23	178	156	0.0022064	0.000959031	0.000697054	0.00038485	0.000143792	0.000464752	0.000605185	0.000150811	0.000481665	0.00281334	0.0023606
181719	k_Bacteria;p_Bacteroidetes;c_Bacteroidia;o_Bacteroidales;f_Bacteroidaceae;g_Bacteroides	0	0	1	0	0	0	12	1	0	0	1	0	0	3.03067e-05	0	0	0	0.000234265	1.50811e-05	0	0	1.5132e-05
185420	k_Bacteria;p_Bacteroidetes;c_Bacteroidia;o_Bacteroidales;f_Bacteroidaceae;g_Bacteroides	149	10	4	1	1	1	17	16	1	36	52	0.00239967	0.000299697	0.000121227	1.60354e-05	3.59479e-05	2.44606e-05	0.000331876	0.000241298	2.0942e-05	0.00056899	0.000786865
270094	k_Bacteria;p_Bacteroidetes;c_Bacteroidia;o_Bacteroidales;f_Bacteroidaceae;g_Bacteroides	341	30	87	105	42	44	187	236	29	260	254	0.00549185	0.000899092	0.00263668	0.00168372	0.00150981	0.00107627	0.00365063	0.00355915	0.000607317	0.00410937	0.00384353
320395	k_Bacteria;p_Bacteroidetes;c_Bacteroidia;o_Bacteroidales;f_Bacteroidaceae;g_Bacteroides	0	0	1	1	0	0	0	0	1	5	2	0	0	3.03067e-05	1.60354e-05	0	0	0	0	2.0942e-05	7.90264e-05	3.02641e-05
336012	k_Bacteria;p_Bacteroidetes;c_Bacteroidia;o_Bacteroidales;f_Bacteroidaceae;g_Bacteroides	19	1	1	0	1	0	12	2	3	1	1	0.000305998	2.99697e-05	3.03067e-05	0	3.59479e-05	0	0.000234265	3.01623e-05	6.28259e-05	1.58053e-05	1.5132e-05
1809696	k_Bacteria;p_Bacteroidetes;c_Bacteroidia;o_Bacteroidales;f_Bacteroidaceae;g_Bacteroides	0	0	0	1	0	0	0	0	1	9	9	0	0	0	1.60354e-05	0	0	0	0	2.0942e-05	0.000142248	0.000136188
2198356	k_Bacteria;p_Bacteroidetes;c_Bacteroidia;o_Bacteroidales;f_Bacteroidaceae;g_Bacteroides	1	0	0	2	2	0	2	3	1	2	0	1.61051e-05	0	0	3.20708e-05	7.18959e-05	0	3.90442e-05	4.52434e-05	2.0942e-05	3.16106e-05	0
2858256	k_Bacteria;p_Bacteroidetes;c_Bacteroidia;o_Bacteroidales;f_Bacteroidaceae;g_Bacteroides	0	0	0	0	0	0	0	0	0	2	0	0	0	0	0	0	0	0	0	0	3.16106e-05	0
2921213	k_Bacteria;p_Bacteroidetes;c_Bacteroidia;o_Bacteroidales;f_Bacteroidaceae;g_Bacteroides	1	2	0	3	1	0	7	1	4	1	0	1.61051e-05	5.99395e-05	0	4.81062e-05	3.59479e-05	0	0.000136655	1.50811e-05	8.37679e-05	1.58053e-05	0
3304236	k_Bacteria;p_Bacteroidetes;c_Bacteroidia;o_Bacteroidales;f_Bacteroidaceae;g_Bacteroides	8	4	21	51	10	4	78	49	11	9	9	0.000128841	0.000119879	0.000636441	0.000817806	0.000359479	9.78426e-05	0.00152272	0.000738976	0.000230362	0.000142248	0.000136188
3563235	k_Bacteria;p_Bacteroidetes;c_Bacteroidia;o_Bacteroidales;f_Bacteroidaceae;g_Bacteroides	0	1	1	0	0	0	4	0	3	4	5	0	2.99697e-05	3.03067e-05	0	0	0	7.80884e-05	0	6.28259e-05	6.32211e-05	7.56601e-05
3758679	k_Bacteria;p_Bacteroidetes;c_Bacteroidia;o_Bacteroidales;f_Bacteroidaceae;g_Bacteroides	0	1	0	0	0	0	0	0	1	0	0	0	2.99697e-05	0	0	0	0	0	0	2.0942e-05	0	0
4366391	k_Bacteria;p_Bacteroidetes;c_Bacteroidia;o_Bacteroidales;f_Bacteroidaceae;g_Bacteroides	2	2	0	1	0	0	1	2	1	0	1	3.22103e-05	5.99395e-05	0	1.60354e-05	0	0	1.95221e-05	3.01623e-05	2.0942e-05	0	1.5132e-05
4402959	k_Bacteria;p_Bacteroidetes;c_Bacteroidia;o_Bacteroidales;f_Bacteroidaceae;g_Bacteroides	2	1	0	0	0	0	0	3	0	1	0	3.22103e-05	2.99697e-05	0	0	0	0	0	4.52434e-05	0	1.58053e-05	0
4481937	k_Bacteria;p_Bacteroidetes;c_Bacteroidia;o_Bacteroidales;f_Bacteroidaceae;g_Bacteroides	1	0	0	0	0	1	1	0	0	0	0	1.61051e-05	0	0	0	0	2.44606e-05	1.95221e-05	0	0	0	0
4385318	k_Bacteria;p_Bacteroidetes;c_Bacteroidia;o_Bacteroidales;f_Bacteroidaceae;g_Bacteroidescaccae	0	0	0	0	1	1	1	2	0	0	0	0	0	0	0	3.59479e-05	2.44606e-05	1.95221e-05	3.01623e-05	0	0	0
312770	k_Bacteria;p_Bacteroidetes;c_Bacteroidia;o_Bacteroidales;f_Bacteroidaceae;g_Bacteroideseggerthii	1	0	0	0	0	0	4	2	0	1	0	1.61051e-05	0	0	0	0	0	7.80884e-05	3.01623e-05	0	1.58053e-05	0
3550159	k_Bacteria;p_Bacteroidetes;c_Bacteroidia;o_Bacteroidales;f_Bacteroidaceae;g_Bacteroidesfragilis	0	0	0	0	0	0	2	1	0	0	0	0	0	0	0	0	0	3.90442e-05	1.50811e-05	0	0	0
328617	k_Bacteria;p_Bacteroidetes;c_Bacteroidia;o_Bacteroidales;f_Bacteroidaceae;g_Bacteroidesuniformis	2	0	0	1	0	0	1	0	0	0	0	3.22103e-05	0	0	1.60354e-05	0	0	1.95221e-05	0	0	0	0
289885	k_Bacteria;p_Bacteroidetes;c_Bacteroidia;o_Bacteroidales;f_BS11	1	0	0	1	0	0	0	0	0	0	0	1.61051e-05	0	0	1.60354e-05	0	0	0	0	0	0	0
302981	k_Bacteria;p_Bacteroidetes;c_Bacteroidia;o_Bacteroidales;f_BS11	0	0	0	0	0	0	0	0	0	0	1	0	0	0	0	0	0	0	0	0	0	1.5132e-05
4377881	k_Bacteria;p_Bacteroidetes;c_Bacteroidia;o_Bacteroidales;f_Marinilabiaceae	0	0	2	2	0	0	0	0	0	1	0	0	0	6.06134e-05	3.20708e-05	0	0	0	0	0	1.58053e-05	0
243961	k_Bacteria;p_Bacteroidetes;c_Bacteroidia;o_Bacteroidales;f_ML635J-40	0	0	0	0	0	1	0	1	0	0	0	0	0	0	0	0	2.44606e-05	0	1.50811e-05	0	0	0
237752	k_Bacteria;p_Bacteroidetes;c_Bacteroidia;o_Bacteroidales;f_Porphyromonadaceae	0	0	3	7	1	0	1	1	4	16	11	0	0	9.09201e-05	0.000112248	3.59479e-05	0	1.95221e-05	1.50811e-05	8.37679e-05	0.000252884	0.000166452
1808628	k_Bacteria;p_Bacteroidetes;c_Bacteroidia;o_Bacteroidales;f_Porphyromonadaceae	0	0	0	0	1	0	1	0	0	0	0	0	0	0	0	3.59479e-05	0	1.95221e-05	0	0	0	0
3970649	k_Bacteria;p_Bacteroidetes;c_Bacteroidia;o_Bacteroidales;f_Porphyromonadaceae;g_Dysgonomonas	0	0	0	1	0	0	0	0	0	0	0	0	0	0	1.60354e-05	0	0	0	0	0	0	0
1952	k_Bacteria;p_Bacteroidetes;c_Bacteroidia;o_Bacteroidales;f_Porphyromonadaceae;g_Parabacteroides	38	95	19	5	12	2	0	0	0	173	207	0.000611995	0.00284712	0.000575827	8.0177e-05	0.000431375	4.89213e-05	0	0	0	0.00273431	0.00313233
150494	k_Bacteria;p_Bacteroidetes;c_Bacteroidia;o_Bacteroidales;f_Porphyromonadaceae;g_Parabacteroides	5	4	12	11	9	14	28	12	2	16	19	8.05257e-05	0.000119879	0.00036368	0.000176389	0.000323532	0.000342449	0.000546619	0.000180974	4.18839e-05	0.000252884	0.000287509
180082	k_Bacteria;p_Bacteroidetes;c_Bacteroidia;o_Bacteroidales;f_Porphyromonadaceae;g_Parabacteroides	7	9	2	1	0	0	0	2	0	21	26	0.000112736	0.000269728	6.06134e-05	1.60354e-05	0	0	0	3.01623e-05	0	0.000331911	0.000393433
180731	k_Bacteria;p_Bacteroidetes;c_Bacteroidia;o_Bacteroidales;f_Porphyromonadaceae;g_Parabacteroides	221	44	11	76	6	0	212	185	131	11	33	0.00355923	0.00131867	0.000333374	0.00121869	0.000215688	0	0.00413868	0.00279001	0.0027434	0.000173858	0.000499357
195123	k_Bacteria;p_Bacteroidetes;c_Bacteroidia;o_Bacteroidales;f_Porphyromonadaceae;g_Parabacteroides	1	0	2	1	0	0	5	0	0	1	0	1.61051e-05	0	6.06134e-05	1.60354e-05	0	0	9.76105e-05	0	0	1.58053e-05	0
276149	k_Bacteria;p_Bacteroidetes;c_Bacteroidia;o_Bacteroidales;f_Porphyromonadaceae;g_Parabacteroides	17	30	3	61	3	3	150	185	13	2	11	0.000273787	0.000899092	9.09201e-05	0.00097816	0.000107844	7.33819e-05	0.00292831	0.00279001	0.000272246	3.16106e-05	0.000166452
741298	k_Bacteria;p_Bacteroidetes;c_Bacteroidia;o_Bacteroidales;f_Porphyromonadaceae;g_Parabacteroides	0	0	0	0	0	0	0	0	0	3	4	0	0	0	0	0	0	0	0	0	4.74158e-05	6.05281e-05
4350566	k_Bacteria;p_Bacteroidetes;c_Bacteroidia;o_Bacteroidales;f_Porphyromonadaceae;g_Parabacteroides	0	0	0	1	0	2	1	0	0	0	1	0	0	0	1.60354e-05	0	4.89213e-05	1.95221e-05	0	0	0	1.5132e-05
291090	k_Bacteria;p_Bacteroidetes;c_Bacteroidia;o_Bacteroidales;f_Porphyromonadaceae;g_Parabacteroidesdistasonis	15	7	2	13	1	0	101	73	25	9	5	0.000241577	0.000209788	6.06134e-05	0.00020846	3.59479e-05	0	0.00197173	0.00110092	0.000523549	0.000142248	7.56601e-05
552528	k_Bacteria;p_Bacteroidetes;c_Bacteroidia;o_Bacteroidales;f_Porphyromonadaceae;g_Parabacteroidesdistasonis	1	0	0	0	0	0	3	1	0	0	0	1.61051e-05	0	0	0	0	0	5.85663e-05	1.50811e-05	0	0	0
578016	k_Bacteria;p_Bacteroidetes;c_Bacteroidia;o_Bacteroidales;f_Porphyromonadaceae;g_Parabacteroidesdistasonis	210	68	23	54	40	10	503	418	145	51	57	0.00338208	0.00203794	0.000697054	0.000865912	0.00143792	0.000244606	0.00981962	0.00630392	0.00303659	0.000806069	0.000862526
2497335	k_Bacteria;p_Bacteroidetes;c_Bacteroidia;o_Bacteroidales;f_Porphyromonadaceae;g_Parabacteroidesdistasonis	255	109	37	3	30	23	493	164	239	67	90	0.00410681	0.0032667	0.00112135	4.81062e-05	0.00107844	0.000562595	0.00962439	0.00247331	0.00500513	0.00105895	0.00136188
4206904	k_Bacteria;p_Bacteroidetes;c_Bacteroidia;o_Bacteroidales;f_Porphyromonadaceae;g_Parabacteroidesdistasonis	2	2	2	0	0	0	3	1	0	3	0	3.22103e-05	5.99395e-05	6.06134e-05	0	0	0	5.85663e-05	1.50811e-05	0	4.74158e-05	0
4349503	k_Bacteria;p_Bacteroidetes;c_Bacteroidia;o_Bacteroidales;f_Porphyromonadaceae;g_Parabacteroidesdistasonis	0	0	0	0	0	0	0	0	0	1	0	0	0	0	0	0	0	0	0	0	1.58053e-05	0
4365130	k_Bacteria;p_Bacteroidetes;c_Bacteroidia;o_Bacteroidales;f_Porphyromonadaceae;g_Parabacteroidesdistasonis	0	0	0	1	0	0	1	0	4	0	0	0	0	0	1.60354e-05	0	0	1.95221e-05	0	8.37679e-05	0	0
4365687	k_Bacteria;p_Bacteroidetes;c_Bacteroidia;o_Bacteroidales;f_Porphyromonadaceae;g_Porphyromonas	0	0	0	0	0	0	0	0	0	2	0	0	0	0	0	0	0	0	0	0	3.16106e-05	0
192222	k_Bacteria;p_Bacteroidetes;c_Bacteroidia;o_Bacteroidales;f_Prevotellaceae	169	128	292	320	82	30	1015	187	1544	294	197	0.00272177	0.00383613	0.00884956	0.00513133	0.00294773	0.000733819	0.0198149	0.00282017	0.0323344	0.00464675	0.00298101
2148	k_Bacteria;p_Bacteroidetes;c_Bacteroidia;o_Bacteroidales;f_Prevotellaceae;g_Prevotella	0	3	0	0	0	0	0	0	4	0	1	0	8.99092e-05	0	0	0	0	0	0	8.37679e-05	0	1.5132e-05
294570	k_Bacteria;p_Bacteroidetes;c_Bacteroidia;o_Bacteroidales;f_Prevotellaceae;g_Prevotella	0	0	0	0	0	0	1	0	4	0	1	0	0	0	0	0	0	1.95221e-05	0	8.37679e-05	0	1.5132e-05
432904	k_Bacteria;p_Bacteroidetes;c_Bacteroidia;o_Bacteroidales;f_Prevotellaceae;g_Prevotella	0	0	0	1	3	0	2	3	6	1	1	0	0	0	1.60354e-05	0.000107844	0	3.90442e-05	4.52434e-05	0.000125652	1.58053e-05	1.5132e-05
579901	k_Bacteria;p_Bacteroidetes;c_Bacteroidia;o_Bacteroidales;f_Prevotellaceae;g_Prevotella	4	0	13	31	5	66	9	3	1	0	0	6.44205e-05	0	0.000393987	0.000497098	0.00017974	0.0016144	0.000175699	4.52434e-05	2.0942e-05	0	0
4378740	k_Bacteria;p_Bacteroidetes;c_Bacteroidia;o_Bacteroidales;f_Prevotellaceae;g_Prevotella	455	302	220	128	162	123	765	294	2502	268	191	0.00732784	0.00905086	0.00666747	0.00205253	0.00582357	0.00300866	0.0149344	0.00443385	0.0523968	0.00423581	0.00289022
588929	k_Bacteria;p_Bacteroidetes;c_Bacteroidia;o_Bacteroidales;f_Prevotellaceae;g_Prevotellacopri	0	0	1	0	0	0	0	0	0	0	0	0	0	3.03067e-05	0	0	0	0	0	0	0	0
298842	k_Bacteria;p_Bacteroidetes;c_Bacteroidia;o_Bacteroidales;f_RF16	0	0	1	1	0	0	0	1	0	2	1	0	0	3.03067e-05	1.60354e-05	0	0	0	1.50811e-05	0	3.16106e-05	1.5132e-05
162539	k_Bacteria;p_Bacteroidetes;c_Bacteroidia;o_Bacteroidales;f_Rikenellaceae	0	0	0	0	0	0	0	0	0	0	5	0	0	0	0	0	0	0	0	0	0	7.56601e-05
194490	k_Bacteria;p_Bacteroidetes;c_Bacteroidia;o_Bacteroidales;f_Rikenellaceae	35	18	29	87	25	50	90	9	7	650	1409	0.00056368	0.000539455	0.000878894	0.00139508	0.000898699	0.00122303	0.00175699	0.00013573	0.000146594	0.0102734	0.021321
234443	k_Bacteria;p_Bacteroidetes;c_Bacteroidia;o_Bacteroidales;f_Rikenellaceae	15	14	24	52	6	8	24	0	6	6	6	0.000241577	0.000419576	0.000727361	0.000833841	0.000215688	0.000195685	0.00046853	0	0.000125652	9.48317e-05	9.07922e-05
243150	k_Bacteria;p_Bacteroidetes;c_Bacteroidia;o_Bacteroidales;f_Rikenellaceae	112	49	14	35	11	10	1	19	1	11	25	0.00180378	0.00146852	0.000424294	0.000561239	0.000395427	0.000244606	1.95221e-05	0.000286542	2.0942e-05	0.000173858	0.000378301
264325	k_Bacteria;p_Bacteroidetes;c_Bacteroidia;o_Bacteroidales;f_Rikenellaceae	0	0	0	0	2	1	8	0	0	22	3	0	0	0	0	7.18959e-05	2.44606e-05	0.000156177	0	0	0.000347716	4.53961e-05
270391	k_Bacteria;p_Bacteroidetes;c_Bacteroidia;o_Bacteroidales;f_Rikenellaceae	4	3	21	3	8	4	25	3	1	140	47	6.44205e-05	8.99092e-05	0.000636441	4.81062e-05	0.000287584	9.78426e-05	0.000488052	4.52434e-05	2.0942e-05	0.00221274	0.000711205
357046	k_Bacteria;p_Bacteroidetes;c_Bacteroidia;o_Bacteroidales;f_Rikenellaceae	47	7	2	11	4	1	71	16	25	17	11	0.000756941	0.000209788	6.06134e-05	0.000176389	0.000143792	2.44606e-05	0.00138607	0.000241298	0.000523549	0.00026869	0.000166452
465433	k_Bacteria;p_Bacteroidetes;c_Bacteroidia;o_Bacteroidales;f_Rikenellaceae	213	139	66	197	74	48	474	114	301	406	143	0.00343039	0.00416579	0.00200024	0.00315898	0.00266015	0.00117411	0.00925347	0.00171925	0.00630353	0.00641694	0.00216388
772282	k_Bacteria;p_Bacteroidetes;c_Bacteroidia;o_Bacteroidales;f_Rikenellaceae	0	0	0	0	0	0	1	0	0	0	0	0	0	0	0	0	0	1.95221e-05	0	0	0	0
953855	k_Bacteria;p_Bacteroidetes;c_Bacteroidia;o_Bacteroidales;f_Rikenellaceae	92	13	2	11	11	3	374	34	10	63	54	0.00148167	0.000389606	6.06134e-05	0.000176389	0.000395427	7.33819e-05	0.00730127	0.000512759	0.00020942	0.000995733	0.000817129
1067143	k_Bacteria;p_Bacteroidetes;c_Bacteroidia;o_Bacteroidales;f_Rikenellaceae	0	1	0	1	2	0	6	0	1	4	1	0	2.99697e-05	0	1.60354e-05	7.18959e-05	0	0.000117133	0	2.0942e-05	6.32211e-05	1.5132e-05
1107652	k_Bacteria;p_Bacteroidetes;c_Bacteroidia;o_Bacteroidales;f_Rikenellaceae	51	64	4	148	20	26	68	19	119	81	47	0.000821362	0.00191806	0.000121227	0.00237324	0.000718959	0.000635977	0.0013275	0.000286542	0.00249209	0.00128023	0.000711205
1517779	k_Bacteria;p_Bacteroidetes;c_Bacteroidia;o_Bacteroidales;f_Rikenellaceae	10	5	3	12	0	0	27	2	3	16	13	0.000161051	0.000149849	9.09201e-05	0.000192425	0	0	0.000527097	3.01623e-05	6.28259e-05	0.000252884	0.000196716
2617854	k_Bacteria;p_Bacteroidetes;c_Bacteroidia;o_Bacteroidales;f_Rikenellaceae	2	1	0	2	2	0	2	1	2	2	1	3.22103e-05	2.99697e-05	0	3.20708e-05	7.18959e-05	0	3.90442e-05	1.50811e-05	4.18839e-05	3.16106e-05	1.5132e-05
4035247	k_Bacteria;p_Bacteroidetes;c_Bacteroidia;o_Bacteroidales;f_Rikenellaceae	0	0	0	0	0	0	2	0	0	1	1	0	0	0	0	0	0	3.90442e-05	0	0	1.58053e-05	1.5132e-05
4348664	k_Bacteria;p_Bacteroidetes;c_Bacteroidia;o_Bacteroidales;f_Rikenellaceae	0	0	0	0	1	0	1	1	1	1	0	0	0	0	0	3.59479e-05	0	1.95221e-05	1.50811e-05	2.0942e-05	1.58053e-05	0
4449518	k_Bacteria;p_Bacteroidetes;c_Bacteroidia;o_Bacteroidales;f_Rikenellaceae	2	0	0	0	0	0	2	0	0	1	6	3.22103e-05	0	0	0	0	0	3.90442e-05	0	0	1.58053e-05	9.07922e-05
4476780	k_Bacteria;p_Bacteroidetes;c_Bacteroidia;o_Bacteroidales;f_Rikenellaceae	4	0	1	0	0	0	0	0	0	1	2	6.44205e-05	0	3.03067e-05	0	0	0	0	0	0	1.58053e-05	3.02641e-05
4331760	k_Bacteria;p_Bacteroidetes;c_Bacteroidia;o_Bacteroidales;f_Rikenellaceae;g_Alistipesindistinctus	104	23	2	12	1	1	34	5	12	13	4	0.00167493	0.000689304	6.06134e-05	0.000192425	3.59479e-05	2.44606e-05	0.000663751	7.54057e-05	0.000251304	0.000205469	6.05281e-05
2529160	k_Bacteria;p_Bacteroidetes;c_Bacteroidia;o_Bacteroidales;f_Rikenellaceae;g_Rikenella	2	2	2	2	2	3	1	1	1	4	2	3.22103e-05	5.99395e-05	6.06134e-05	3.20708e-05	7.18959e-05	7.33819e-05	1.95221e-05	1.50811e-05	2.0942e-05	6.32211e-05	3.02641e-05
38278	k_Bacteria;p_Bacteroidetes;c_Bacteroidia;o_Bacteroidales;f_S24-7	0	0	1	24	8	12	4	3	0	0	0	0	0	3.03067e-05	0.00038485	0.000287584	0.000293528	7.80884e-05	4.52434e-05	0	0	0
97142	k_Bacteria;p_Bacteroidetes;c_Bacteroidia;o_Bacteroidales;f_S24-7	1	1	1	0	0	0	0	0	0	2	2	1.61051e-05	2.99697e-05	3.03067e-05	0	0	0	0	0	0	3.16106e-05	3.02641e-05
97151	k_Bacteria;p_Bacteroidetes;c_Bacteroidia;o_Bacteroidales;f_S24-7	0	0	0	0	0	0	0	0	0	33	28	0	0	0	0	0	0	0	0	0	0.000521574	0.000423697
105498	k_Bacteria;p_Bacteroidetes;c_Bacteroidia;o_Bacteroidales;f_S24-7	0	0	2	1	0	0	0	0	1	0	0	0	0	6.06134e-05	1.60354e-05	0	0	0	0	2.0942e-05	0	0
129990	k_Bacteria;p_Bacteroidetes;c_Bacteroidia;o_Bacteroidales;f_S24-7	0	0	0	1	5	2	25	5	0	0	0	0	0	0	1.60354e-05	0.00017974	4.89213e-05	0.000488052	7.54057e-05	0	0	0
134762	k_Bacteria;p_Bacteroidetes;c_Bacteroidia;o_Bacteroidales;f_S24-7	0	0	0	1	0	0	0	0	0	0	0	0	0	0	1.60354e-05	0	0	0	0	0	0	0
160016	k_Bacteria;p_Bacteroidetes;c_Bacteroidia;o_Bacteroidales;f_S24-7	0	0	0	0	0	0	0	0	1	0	0	0	0	0	0	0	0	0	0	2.0942e-05	0	0
160720	k_Bacteria;p_Bacteroidetes;c_Bacteroidia;o_Bacteroidales;f_S24-7	0	0	0	0	0	0	1	0	0	0	0	0	0	0	0	0	0	1.95221e-05	0	0	0	0
161164	k_Bacteria;p_Bacteroidetes;c_Bacteroidia;o_Bacteroidales;f_S24-7	49	42	40	46	27	34	71	19	143	143	120	0.000789152	0.00125873	0.00121227	0.000737629	0.000970595	0.000831662	0.00138607	0.000286542	0.0029947	0.00226015	0.00181584
162639	k_Bacteria;p_Bacteroidetes;c_Bacteroidia;o_Bacteroidales;f_S24-7	1590	728	348	871	370	798	1041	310	706	618	529	0.0256072	0.021818	0.0105467	0.0139668	0.0133007	0.0195196	0.0203225	0.00467515	0.014785	0.00976766	0.00800484
165927	k_Bacteria;p_Bacteroidetes;c_Bacteroidia;o_Bacteroidales;f_S24-7	1437	244	117	97	0	0	0	0	0	1826	1574	0.0231431	0.00731261	0.00354588	0.00155543	0	0	0	0	0	0.0288604	0.0238178
166535	k_Bacteria;p_Bacteroidetes;c_Bacteroidia;o_Bacteroidales;f_S24-7	0	0	0	0	0	0	0	1	0	0	1	0	0	0	0	0	0	0	1.50811e-05	0	0	1.5132e-05
171607	k_Bacteria;p_Bacteroidetes;c_Bacteroidia;o_Bacteroidales;f_S24-7	16	13	0	0	1	0	0	0	27	20	17	0.000257682	0.000389606	0	0	3.59479e-05	0	0	0	0.000565433	0.000316106	0.000257244
171617	k_Bacteria;p_Bacteroidetes;c_Bacteroidia;o_Bacteroidales;f_S24-7	85	15	4	30	10	12	3	2	36	6	12	0.00136894	0.000449546	0.000121227	0.000481062	0.000359479	0.000293528	5.85663e-05	3.01623e-05	0.000753911	9.48317e-05	0.000181584
174368	k_Bacteria;p_Bacteroidetes;c_Bacteroidia;o_Bacteroidales;f_S24-7	2	4	1	9	1	4	6	2	9	3	5	3.22103e-05	0.000119879	3.03067e-05	0.000144319	3.59479e-05	9.78426e-05	0.000117133	3.01623e-05	0.000188478	4.74158e-05	7.56601e-05
176444	k_Bacteria;p_Bacteroidetes;c_Bacteroidia;o_Bacteroidales;f_S24-7	0	0	0	9	0	0	0	0	0	0	0	0	0	0	0.000144319	0	0	0	0	0	0	0
176886	k_Bacteria;p_Bacteroidetes;c_Bacteroidia;o_Bacteroidales;f_S24-7	1	1	0	4	0	2	1	2	62	145	124	1.61051e-05	2.99697e-05	0	6.41416e-05	0	4.89213e-05	1.95221e-05	3.01623e-05	0.0012984	0.00229177	0.00187637
178775	k_Bacteria;p_Bacteroidetes;c_Bacteroidia;o_Bacteroidales;f_S24-7	0	0	0	1	0	0	0	0	0	0	0	0	0	0	1.60354e-05	0	0	0	0	0	0	0
179343	k_Bacteria;p_Bacteroidetes;c_Bacteroidia;o_Bacteroidales;f_S24-7	0	0	0	0	0	0	0	1	2	0	0	0	0	0	0	0	0	0	1.50811e-05	4.18839e-05	0	0
180405	k_Bacteria;p_Bacteroidetes;c_Bacteroidia;o_Bacteroidales;f_S24-7	0	0	2	2	0	0	0	0	48	163	141	0	0	6.06134e-05	3.20708e-05	0	0	0	0	0.00100521	0.00257626	0.00213362
182945	k_Bacteria;p_Bacteroidetes;c_Bacteroidia;o_Bacteroidales;f_S24-7	0	0	0	2	1	0	2	0	1	0	0	0	0	0	3.20708e-05	3.59479e-05	0	3.90442e-05	0	2.0942e-05	0	0
185036	k_Bacteria;p_Bacteroidetes;c_Bacteroidia;o_Bacteroidales;f_S24-7	0	0	0	0	0	0	0	1	0	1	1	0	0	0	0	0	0	0	1.50811e-05	0	1.58053e-05	1.5132e-05
185628	k_Bacteria;p_Bacteroidetes;c_Bacteroidia;o_Bacteroidales;f_S24-7	27	14	3	23	25	12	54	20	18	10	43	0.000434839	0.000419576	9.09201e-05	0.000368814	0.000898699	0.000293528	0.00105419	0.000301623	0.000376955	0.000158053	0.000650677
185695	k_Bacteria;p_Bacteroidetes;c_Bacteroidia;o_Bacteroidales;f_S24-7	5	0	102	27	16	34	277	69	3	10	11	8.05257e-05	0	0.00309128	0.000432956	0.000575167	0.000831662	0.00540762	0.0010406	6.28259e-05	0.000158053	0.000166452
186190	k_Bacteria;p_Bacteroidetes;c_Bacteroidia;o_Bacteroidales;f_S24-7	0	0	0	0	1	0	4	0	0	0	0	0	0	0	0	3.59479e-05	0	7.80884e-05	0	0	0	0
187341	k_Bacteria;p_Bacteroidetes;c_Bacteroidia;o_Bacteroidales;f_S24-7	11	6	18	6	21	1	67	29	170	4	3	0.000177156	0.000179818	0.000545521	9.62124e-05	0.000754907	2.44606e-05	0.00130798	0.000437353	0.00356013	6.32211e-05	4.53961e-05
188399	k_Bacteria;p_Bacteroidetes;c_Bacteroidia;o_Bacteroidales;f_S24-7	5	4	1	1	5	0	155	15	0	0	0	8.05257e-05	0.000119879	3.03067e-05	1.60354e-05	0.00017974	0	0.00302593	0.000226217	0	0	0
189730	k_Bacteria;p_Bacteroidetes;c_Bacteroidia;o_Bacteroidales;f_S24-7	20	6	3	6	3	7	1	5	0	0	1	0.000322103	0.000179818	9.09201e-05	9.62124e-05	0.000107844	0.000171224	1.95221e-05	7.54057e-05	0	0	1.5132e-05
191994	k_Bacteria;p_Bacteroidetes;c_Bacteroidia;o_Bacteroidales;f_S24-7	0	1	10	12	10	6	0	0	0	34	16	0	2.99697e-05	0.000303067	0.000192425	0.000359479	0.000146764	0	0	0	0.000537379	0.000242112
192494	k_Bacteria;p_Bacteroidetes;c_Bacteroidia;o_Bacteroidales;f_S24-7	52	12	16	15	16	12	75	110	49	6	20	0.000837467	0.000359637	0.000484907	0.000240531	0.000575167	0.000293528	0.00146416	0.00165893	0.00102616	9.48317e-05	0.000302641
192712	k_Bacteria;p_Bacteroidetes;c_Bacteroidia;o_Bacteroidales;f_S24-7	2	3	13	10	3	5	25	8	12	6	4	3.22103e-05	8.99092e-05	0.000393987	0.000160354	0.000107844	0.000122303	0.000488052	0.000120649	0.000251304	9.48317e-05	6.05281e-05
194225	k_Bacteria;p_Bacteroidetes;c_Bacteroidia;o_Bacteroidales;f_S24-7	0	0	0	0	0	0	1	0	0	1	2	0	0	0	0	0	0	1.95221e-05	0	0	1.58053e-05	3.02641e-05
194978	k_Bacteria;p_Bacteroidetes;c_Bacteroidia;o_Bacteroidales;f_S24-7	0	0	0	0	1	0	0	0	12	0	0	0	0	0	0	3.59479e-05	0	0	0	0.000251304	0	0
195154	k_Bacteria;p_Bacteroidetes;c_Bacteroidia;o_Bacteroidales;f_S24-7	0	0	3	1	2	0	14	3	0	1	1	0	0	9.09201e-05	1.60354e-05	7.18959e-05	0	0.000273309	4.52434e-05	0	1.58053e-05	1.5132e-05
195543	k_Bacteria;p_Bacteroidetes;c_Bacteroidia;o_Bacteroidales;f_S24-7	1	0	4	2	3	0	3	5	5	0	0	1.61051e-05	0	0.000121227	3.20708e-05	0.000107844	0	5.85663e-05	7.54057e-05	0.00010471	0	0
196289	k_Bacteria;p_Bacteroidetes;c_Bacteroidia;o_Bacteroidales;f_S24-7	0	0	1	2	2	1	4	1	14	0	0	0	0	3.03067e-05	3.20708e-05	7.18959e-05	2.44606e-05	7.80884e-05	1.50811e-05	0.000293188	0	0
196578	k_Bacteria;p_Bacteroidetes;c_Bacteroidia;o_Bacteroidales;f_S24-7	10	0	1	4	1	0	2	2	1	3	2	0.000161051	0	3.03067e-05	6.41416e-05	3.59479e-05	0	3.90442e-05	3.01623e-05	2.0942e-05	4.74158e-05	3.02641e-05
198339	k_Bacteria;p_Bacteroidetes;c_Bacteroidia;o_Bacteroidales;f_S24-7	0	0	9	0	0	2	10	2	0	1	2	0	0	0.00027276	0	0	4.89213e-05	0.000195221	3.01623e-05	0	1.58053e-05	3.02641e-05
198644	k_Bacteria;p_Bacteroidetes;c_Bacteroidia;o_Bacteroidales;f_S24-7	1	0	2	0	2	0	1	0	5	0	0	1.61051e-05	0	6.06134e-05	0	7.18959e-05	0	1.95221e-05	0	0.00010471	0	0
203605	k_Bacteria;p_Bacteroidetes;c_Bacteroidia;o_Bacteroidales;f_S24-7	12	5	22	6	21	0	48	23	222	1	8	0.000193262	0.000149849	0.000666747	9.62124e-05	0.000754907	0	0.000937061	0.000346866	0.00464912	1.58053e-05	0.000121056
204088	k_Bacteria;p_Bacteroidetes;c_Bacteroidia;o_Bacteroidales;f_S24-7	1	0	0	0	0	2	0	0	2	0	0	1.61051e-05	0	0	0	0	4.89213e-05	0	0	4.18839e-05	0	0
205985	k_Bacteria;p_Bacteroidetes;c_Bacteroidia;o_Bacteroidales;f_S24-7	176	18	33	47	7	27	8	12	0	0	0	0.0028345	0.000539455	0.00100012	0.000753664	0.000251636	0.000660437	0.000156177	0.000180974	0	0	0
206324	k_Bacteria;p_Bacteroidetes;c_Bacteroidia;o_Bacteroidales;f_S24-7	0	0	0	0	0	0	1	2	0	1	0	0	0	0	0	0	0	1.95221e-05	3.01623e-05	0	1.58053e-05	0
207284	k_Bacteria;p_Bacteroidetes;c_Bacteroidia;o_Bacteroidales;f_S24-7	1402	296	263	569	119	351	64	176	0	0	0	0.0225794	0.00887104	0.00797066	0.00912415	0.00427781	0.00858569	0.00124941	0.00265428	0	0	0
207749	k_Bacteria;p_Bacteroidetes;c_Bacteroidia;o_Bacteroidales;f_S24-7	0	0	0	0	0	0	3	1	0	0	0	0	0	0	0	0	0	5.85663e-05	1.50811e-05	0	0	0
211595	k_Bacteria;p_Bacteroidetes;c_Bacteroidia;o_Bacteroidales;f_S24-7	0	0	0	0	0	0	0	0	0	0	1	0	0	0	0	0	0	0	0	0	0	1.5132e-05
214030	k_Bacteria;p_Bacteroidetes;c_Bacteroidia;o_Bacteroidales;f_S24-7	4	2	0	1	2	0	11	3	11	28	15	6.44205e-05	5.99395e-05	0	1.60354e-05	7.18959e-05	0	0.000214743	4.52434e-05	0.000230362	0.000442548	0.00022698
215495	k_Bacteria;p_Bacteroidetes;c_Bacteroidia;o_Bacteroidales;f_S24-7	1	0	0	0	1	0	0	0	0	0	0	1.61051e-05	0	0	0	3.59479e-05	0	0	0	0	0	0
228374	k_Bacteria;p_Bacteroidetes;c_Bacteroidia;o_Bacteroidales;f_S24-7	4	5	9	18	5	3	26	8	31	8	9	6.44205e-05	0.000149849	0.00027276	0.000288637	0.00017974	7.33819e-05	0.000507575	0.000120649	0.000649201	0.000126442	0.000136188
228730	k_Bacteria;p_Bacteroidetes;c_Bacteroidia;o_Bacteroidales;f_S24-7	38	12	13	35	10	23	9	12	36	27	4	0.000611995	0.000359637	0.000393987	0.000561239	0.000359479	0.000562595	0.000175699	0.000180974	0.000753911	0.000426743	6.05281e-05
233435	k_Bacteria;p_Bacteroidetes;c_Bacteroidia;o_Bacteroidales;f_S24-7	4	3	6	63	1	17	11	14	58	42	10	6.44205e-05	8.99092e-05	0.00018184	0.00101023	3.59479e-05	0.000415831	0.000214743	0.000211136	0.00121463	0.000663822	0.00015132
235017	k_Bacteria;p_Bacteroidetes;c_Bacteroidia;o_Bacteroidales;f_S24-7	0	1	113	19	13	27	226	56	1	4	7	0	2.99697e-05	0.00342466	0.000304673	0.000467323	0.000660437	0.00441199	0.000844544	2.0942e-05	6.32211e-05	0.000105924
238570	k_Bacteria;p_Bacteroidetes;c_Bacteroidia;o_Bacteroidales;f_S24-7	0	0	79	97	0	0	4	4	3	1	0	0	0	0.00239423	0.00155543	0	0	7.80884e-05	6.03245e-05	6.28259e-05	1.58053e-05	0
242029	k_Bacteria;p_Bacteroidetes;c_Bacteroidia;o_Bacteroidales;f_S24-7	0	0	0	3	0	5	298	55	0	0	0	0	0	0	4.81062e-05	0	0.000122303	0.00581759	0.000829463	0	0	0
245595	k_Bacteria;p_Bacteroidetes;c_Bacteroidia;o_Bacteroidales;f_S24-7	0	3	13	35	4	72	7	0	7	1	1	0	8.99092e-05	0.000393987	0.000561239	0.000143792	0.00176117	0.000136655	0	0.000146594	1.58053e-05	1.5132e-05
258914	k_Bacteria;p_Bacteroidetes;c_Bacteroidia;o_Bacteroidales;f_S24-7	12	7	0	1	1	1	14	11	58	6	8	0.000193262	0.000209788	0	1.60354e-05	3.59479e-05	2.44606e-05	0.000273309	0.000165893	0.00121463	9.48317e-05	0.000121056
261350	k_Bacteria;p_Bacteroidetes;c_Bacteroidia;o_Bacteroidales;f_S24-7	54	12	125	246	1	26	24	66	2	151	162	0.000869677	0.000359637	0.00378834	0.00394471	3.59479e-05	0.000635977	0.00046853	0.000995355	4.18839e-05	0.0023866	0.00245139
263618	k_Bacteria;p_Bacteroidetes;c_Bacteroidia;o_Bacteroidales;f_S24-7	0	0	0	0	0	0	1	1	0	4	6	0	0	0	0	0	0	1.95221e-05	1.50811e-05	0	6.32211e-05	9.07922e-05
264496	k_Bacteria;p_Bacteroidetes;c_Bacteroidia;o_Bacteroidales;f_S24-7	3	4	0	12	0	0	0	0	4	8	12	4.83154e-05	0.000119879	0	0.000192425	0	0	0	0	8.37679e-05	0.000126442	0.000181584
264657	k_Bacteria;p_Bacteroidetes;c_Bacteroidia;o_Bacteroidales;f_S24-7	335	151	139	332	112	252	187	174	335	282	106	0.00539522	0.00452543	0.00421263	0.00532375	0.00402617	0.00616408	0.00365063	0.00262412	0.00701556	0.00445709	0.00160399
264734	k_Bacteria;p_Bacteroidetes;c_Bacteroidia;o_Bacteroidales;f_S24-7	3	23	14	59	22	23	129	87	8	35	36	4.83154e-05	0.000689304	0.000424294	0.000946089	0.000790855	0.000562595	0.00251835	0.00131206	0.000167536	0.000553185	0.000544753
266546	k_Bacteria;p_Bacteroidetes;c_Bacteroidia;o_Bacteroidales;f_S24-7	0	0	0	0	0	0	2	2	0	2	4	0	0	0	0	0	0	3.90442e-05	3.01623e-05	0	3.16106e-05	6.05281e-05
270158	k_Bacteria;p_Bacteroidetes;c_Bacteroidia;o_Bacteroidales;f_S24-7	118	85	82	102	92	99	184	127	157	180	143	0.00190041	0.00254743	0.00248515	0.00163561	0.00330721	0.0024216	0.00359207	0.0019153	0.00328789	0.00284495	0.00216388
270707	k_Bacteria;p_Bacteroidetes;c_Bacteroidia;o_Bacteroidales;f_S24-7	0	0	1	1	0	0	8	8	1	0	1	0	0	3.03067e-05	1.60354e-05	0	0	0.000156177	0.000120649	2.0942e-05	0	1.5132e-05
270988	k_Bacteria;p_Bacteroidetes;c_Bacteroidia;o_Bacteroidales;f_S24-7	0	2	19	6	4	6	38	11	0	1	2	0	5.99395e-05	0.000575827	9.62124e-05	0.000143792	0.000146764	0.00074184	0.000165893	0	1.58053e-05	3.02641e-05
276861	k_Bacteria;p_Bacteroidetes;c_Bacteroidia;o_Bacteroidales;f_S24-7	0	1	1	0	3	1	18	5	2	1	0	0	2.99697e-05	3.03067e-05	0	0.000107844	2.44606e-05	0.000351398	7.54057e-05	4.18839e-05	1.58053e-05	0
277120	k_Bacteria;p_Bacteroidetes;c_Bacteroidia;o_Bacteroidales;f_S24-7	0	0	0	1	0	0	0	0	0	0	0	0	0	0	1.60354e-05	0	0	0	0	0	0	0
277537	k_Bacteria;p_Bacteroidetes;c_Bacteroidia;o_Bacteroidales;f_S24-7	0	0	2	0	0	0	0	0	0	0	0	0	0	6.06134e-05	0	0	0	0	0	0	0	0
277649	k_Bacteria;p_Bacteroidetes;c_Bacteroidia;o_Bacteroidales;f_S24-7	0	0	0	1	0	0	0	0	0	58	45	0	0	0	1.60354e-05	0	0	0	0	0	0.000916706	0.000680941
278550	k_Bacteria;p_Bacteroidetes;c_Bacteroidia;o_Bacteroidales;f_S24-7	0	0	3	2	0	0	0	0	0	0	0	0	0	9.09201e-05	3.20708e-05	0	0	0	0	0	0	0
278566	k_Bacteria;p_Bacteroidetes;c_Bacteroidia;o_Bacteroidales;f_S24-7	0	0	0	2	0	0	0	1	0	0	0	0	0	0	3.20708e-05	0	0	0	1.50811e-05	0	0	0
278684	k_Bacteria;p_Bacteroidetes;c_Bacteroidia;o_Bacteroidales;f_S24-7	0	0	0	0	0	0	0	0	341	0	0	0	0	0	0	0	0	0	0	0.00714121	0	0
278860	k_Bacteria;p_Bacteroidetes;c_Bacteroidia;o_Bacteroidales;f_S24-7	0	0	4	3	0	0	1	0	0	1396	919	0	0	0.000121227	4.81062e-05	0	0	1.95221e-05	0	0	0.0220642	0.0139063
278912	k_Bacteria;p_Bacteroidetes;c_Bacteroidia;o_Bacteroidales;f_S24-7	291	197	534	575	219	181	2398	1867	451	434	612	0.00468659	0.00590404	0.0161838	0.00922036	0.0078726	0.00442738	0.046814	0.0281565	0.00944483	0.00685949	0.0092608
279344	k_Bacteria;p_Bacteroidetes;c_Bacteroidia;o_Bacteroidales;f_S24-7	0	0	4	2	0	0	0	0	16	16	13	0	0	0.000121227	3.20708e-05	0	0	0	0	0.000335072	0.000252884	0.000196716
303491	k_Bacteria;p_Bacteroidetes;c_Bacteroidia;o_Bacteroidales;f_S24-7	1547	1559	3334	3150	1463	2757	2809	728	2351	3513	3838	0.0249146	0.0467228	0.101043	0.0505115	0.0525918	0.067438	0.0548376	0.0109791	0.0492346	0.0555239	0.0580767
309363	k_Bacteria;p_Bacteroidetes;c_Bacteroidia;o_Bacteroidales;f_S24-7	1	1	0	0	0	0	0	0	0	0	0	1.61051e-05	2.99697e-05	0	0	0	0	0	0	0	0	0
312322	k_Bacteria;p_Bacteroidetes;c_Bacteroidia;o_Bacteroidales;f_S24-7	22	5	5	32	2	5	29	0	0	19	13	0.000354313	0.000149849	0.000151534	0.000513133	7.18959e-05	0.000122303	0.000566141	0	0	0.0003003	0.000196716
315147	k_Bacteria;p_Bacteroidetes;c_Bacteroidia;o_Bacteroidales;f_S24-7	0	0	0	0	0	0	0	0	16	1	6	0	0	0	0	0	0	0	0	0.000335072	1.58053e-05	9.07922e-05
315430	k_Bacteria;p_Bacteroidetes;c_Bacteroidia;o_Bacteroidales;f_S24-7	0	0	0	0	0	0	0	0	3	0	0	0	0	0	0	0	0	0	0	6.28259e-05	0	0
320123	k_Bacteria;p_Bacteroidetes;c_Bacteroidia;o_Bacteroidales;f_S24-7	4	1	3	9	6	4	12	14	10	16	8	6.44205e-05	2.99697e-05	9.09201e-05	0.000144319	0.000215688	9.78426e-05	0.000234265	0.000211136	0.00020942	0.000252884	0.000121056
320169	k_Bacteria;p_Bacteroidetes;c_Bacteroidia;o_Bacteroidales;f_S24-7	56	25	17	61	25	16	35	18	53	39	41	0.000901888	0.000749243	0.000515214	0.00097816	0.000898699	0.00039137	0.000683273	0.00027146	0.00110992	0.000616406	0.000620413
322059	k_Bacteria;p_Bacteroidetes;c_Bacteroidia;o_Bacteroidales;f_S24-7	1	0	0	1	0	0	3	9	1	0	0	1.61051e-05	0	0	1.60354e-05	0	0	5.85663e-05	0.00013573	2.0942e-05	0	0
331720	k_Bacteria;p_Bacteroidetes;c_Bacteroidia;o_Bacteroidales;f_S24-7	338	190	92	283	128	193	283	87	46	519	423	0.00544354	0.00569425	0.00278822	0.00453802	0.00460134	0.0047209	0.00552475	0.00131206	0.000963331	0.00820294	0.00640085
331772	k_Bacteria;p_Bacteroidetes;c_Bacteroidia;o_Bacteroidales;f_S24-7	153	40	41	50	19	32	7	23	1	1	2	0.00246409	0.00119879	0.00124257	0.00080177	0.000683011	0.000782741	0.000136655	0.000346866	2.0942e-05	1.58053e-05	3.02641e-05
338258	k_Bacteria;p_Bacteroidetes;c_Bacteroidia;o_Bacteroidales;f_S24-7	151	48	37	94	45	85	130	31	70	77	56	0.00243188	0.00143855	0.00112135	0.00150733	0.00161766	0.00207915	0.00253787	0.000467515	0.00146594	0.00121701	0.000847394
342962	k_Bacteria;p_Bacteroidetes;c_Bacteroidia;o_Bacteroidales;f_S24-7	52	38	10	32	6	46	110	31	17	38	47	0.000837467	0.00113885	0.000303067	0.000513133	0.000215688	0.00112519	0.00214743	0.000467515	0.000356013	0.000600601	0.000711205
345126	k_Bacteria;p_Bacteroidetes;c_Bacteroidia;o_Bacteroidales;f_S24-7	331	114	119	396	75	75	329	61	4	400	295	0.0053308	0.00341655	0.0036065	0.00635002	0.0026961	0.00183455	0.00642277	0.000919949	8.37679e-05	0.00632211	0.00446395
352789	k_Bacteria;p_Bacteroidetes;c_Bacteroidia;o_Bacteroidales;f_S24-7	0	3	3	7	0	1	501	44	1	7	4	0	8.99092e-05	9.09201e-05	0.000112248	0	2.44606e-05	0.00978057	0.00066357	2.0942e-05	0.000110637	6.05281e-05
380534	k_Bacteria;p_Bacteroidetes;c_Bacteroidia;o_Bacteroidales;f_S24-7	0	0	8	3	0	0	0	0	0	0	0	0	0	0.000242454	4.81062e-05	0	0	0	0	0	0	0
388945	k_Bacteria;p_Bacteroidetes;c_Bacteroidia;o_Bacteroidales;f_S24-7	0	0	0	0	0	0	8	1	0	0	0	0	0	0	0	0	0	0.000156177	1.50811e-05	0	0	0
398597	k_Bacteria;p_Bacteroidetes;c_Bacteroidia;o_Bacteroidales;f_S24-7	0	0	974	1656	0	0	0	0	3	1	2	0	0	0.0295187	0.0265546	0	0	0	0	6.28259e-05	1.58053e-05	3.02641e-05
419245	k_Bacteria;p_Bacteroidetes;c_Bacteroidia;o_Bacteroidales;f_S24-7	4	4	9	19	3	10	0	0	32	6	3	6.44205e-05	0.000119879	0.00027276	0.000304673	0.000107844	0.000244606	0	0	0.000670143	9.48317e-05	4.53961e-05
439924	k_Bacteria;p_Bacteroidetes;c_Bacteroidia;o_Bacteroidales;f_S24-7	0	0	0	0	0	0	0	0	1	0	1	0	0	0	0	0	0	0	0	2.0942e-05	0	1.5132e-05
442846	k_Bacteria;p_Bacteroidetes;c_Bacteroidia;o_Bacteroidales;f_S24-7	165	51	793	1375	255	157	2180	1634	234	224	340	0.00265735	0.00152846	0.0240332	0.0220487	0.00916673	0.00384032	0.0425582	0.0246426	0.00490042	0.00354038	0.00514489
449833	k_Bacteria;p_Bacteroidetes;c_Bacteroidia;o_Bacteroidales;f_S24-7	16	11	0	1	0	0	0	0	7	0	0	0.000257682	0.000329667	0	1.60354e-05	0	0	0	0	0.000146594	0	0
463233	k_Bacteria;p_Bacteroidetes;c_Bacteroidia;o_Bacteroidales;f_S24-7	1	0	0	0	0	0	0	0	0	2	0	1.61051e-05	0	0	0	0	0	0	0	0	3.16106e-05	0
511216	k_Bacteria;p_Bacteroidetes;c_Bacteroidia;o_Bacteroidales;f_S24-7	0	0	0	2	1	0	0	0	0	0	0	0	0	0	3.20708e-05	3.59479e-05	0	0	0	0	0	0
511594	k_Bacteria;p_Bacteroidetes;c_Bacteroidia;o_Bacteroidales;f_S24-7	14	4	4	5	2	0	43	22	5	2	4	0.000225472	0.000119879	0.000121227	8.0177e-05	7.18959e-05	0	0.00083945	0.000331785	0.00010471	3.16106e-05	6.05281e-05
515707	k_Bacteria;p_Bacteroidetes;c_Bacteroidia;o_Bacteroidales;f_S24-7	13	8	5	26	7	12	19	37	0	5	0	0.000209367	0.000239758	0.000151534	0.000416921	0.000251636	0.000293528	0.00037092	0.000558002	0	7.90264e-05	0
516909	k_Bacteria;p_Bacteroidetes;c_Bacteroidia;o_Bacteroidales;f_S24-7	4	1	2	2	2	1	2	11	0	1	0	6.44205e-05	2.99697e-05	6.06134e-05	3.20708e-05	7.18959e-05	2.44606e-05	3.90442e-05	0.000165893	0	1.58053e-05	0
527891	k_Bacteria;p_Bacteroidetes;c_Bacteroidia;o_Bacteroidales;f_S24-7	12	13	35	3	1	1	1	0	90	55	74	0.000193262	0.000389606	0.00106073	4.81062e-05	3.59479e-05	2.44606e-05	1.95221e-05	0	0.00188478	0.00086929	0.00111977
542699	k_Bacteria;p_Bacteroidetes;c_Bacteroidia;o_Bacteroidales;f_S24-7	0	60	170	139	0	0	0	0	289	685	595	0	0.00179818	0.00515214	0.00222892	0	0	0	0	0.00605223	0.0108266	0.00900356
548775	k_Bacteria;p_Bacteroidetes;c_Bacteroidia;o_Bacteroidales;f_S24-7	0	0	0	1	0	0	0	0	0	0	2	0	0	0	1.60354e-05	0	0	0	0	0	0	3.02641e-05
565625	k_Bacteria;p_Bacteroidetes;c_Bacteroidia;o_Bacteroidales;f_S24-7	207	82	6	37	6	107	2	235	7	160	208	0.00333376	0.00245752	0.00018184	0.00059331	0.000215688	0.00261729	3.90442e-05	0.00354407	0.000146594	0.00252884	0.00314746
569889	k_Bacteria;p_Bacteroidetes;c_Bacteroidia;o_Bacteroidales;f_S24-7	0	927	2501	2211	3	1	5	2	4236	11327	9474	0	0.0277819	0.0757971	0.0354543	0.000107844	2.44606e-05	9.76105e-05	3.01623e-05	0.0887102	0.179026	0.143361
741001	k_Bacteria;p_Bacteroidetes;c_Bacteroidia;o_Bacteroidales;f_S24-7	0	0	0	0	0	0	3	1	0	4	5	0	0	0	0	0	0	5.85663e-05	1.50811e-05	0	6.32211e-05	7.56601e-05
801260	k_Bacteria;p_Bacteroidetes;c_Bacteroidia;o_Bacteroidales;f_S24-7	303	95	372	722	214	346	1082	238	87	960	439	0.00487986	0.00284712	0.0112741	0.0115776	0.00769286	0.00846338	0.0211229	0.00358931	0.00182195	0.0151731	0.00664296
1105589	k_Bacteria;p_Bacteroidetes;c_Bacteroidia;o_Bacteroidales;f_S24-7	0	0	1	0	0	0	0	0	1	0	0	0	0	3.03067e-05	0	0	0	0	0	2.0942e-05	0	0
1106101	k_Bacteria;p_Bacteroidetes;c_Bacteroidia;o_Bacteroidales;f_S24-7	1522	397	2012	4646	691	341	2863	1397	130	22	21	0.024512	0.011898	0.0609771	0.0745005	0.02484	0.00834108	0.0558918	0.0210683	0.00272246	0.000347716	0.000317773
1106468	k_Bacteria;p_Bacteroidetes;c_Bacteroidia;o_Bacteroidales;f_S24-7	0	0	0	0	342	410	0	0	0	0	0	0	0	0	0	0.0122942	0.0100289	0	0	0	0	0
1107761	k_Bacteria;p_Bacteroidetes;c_Bacteroidia;o_Bacteroidales;f_S24-7	0	0	0	0	0	0	2	1	0	2	0	0	0	0	0	0	0	3.90442e-05	1.50811e-05	0	3.16106e-05	0
1109505	k_Bacteria;p_Bacteroidetes;c_Bacteroidia;o_Bacteroidales;f_S24-7	15	16	27	31	11	9	0	0	46	22	22	0.000241577	0.000479516	0.000818281	0.000497098	0.000395427	0.000220146	0	0	0.000963331	0.000347716	0.000332905
1112757	k_Bacteria;p_Bacteroidetes;c_Bacteroidia;o_Bacteroidales;f_S24-7	2	2	0	2	2	5	0	0	5	2	1	3.22103e-05	5.99395e-05	0	3.20708e-05	7.18959e-05	0.000122303	0	0	0.00010471	3.16106e-05	1.5132e-05
2233608	k_Bacteria;p_Bacteroidetes;c_Bacteroidia;o_Bacteroidales;f_S24-7	28	26	0	1	0	0	0	0	0	0	1	0.000450944	0.000779213	0	1.60354e-05	0	0	0	0	0	0	1.5132e-05
2435303	k_Bacteria;p_Bacteroidetes;c_Bacteroidia;o_Bacteroidales;f_S24-7	0	0	3	4	0	1	0	0	0	2	3	0	0	9.09201e-05	6.41416e-05	0	2.44606e-05	0	0	0	3.16106e-05	4.53961e-05
2724618	k_Bacteria;p_Bacteroidetes;c_Bacteroidia;o_Bacteroidales;f_S24-7	0	0	0	0	0	0	0	0	1	0	1	0	0	0	0	0	0	0	0	2.0942e-05	0	1.5132e-05
3172943	k_Bacteria;p_Bacteroidetes;c_Bacteroidia;o_Bacteroidales;f_S24-7	0	0	1	1	0	1	0	0	0	0	0	0	0	3.03067e-05	1.60354e-05	0	2.44606e-05	0	0	0	0	0
3206355	k_Bacteria;p_Bacteroidetes;c_Bacteroidia;o_Bacteroidales;f_S24-7	0	0	1	0	0	0	0	0	0	0	0	0	0	3.03067e-05	0	0	0	0	0	0	0	0
4358599	k_Bacteria;p_Bacteroidetes;c_Bacteroidia;o_Bacteroidales;f_S24-7	961	619	2	1	0	0	2	0	838	672	698	0.015477	0.0185513	6.06134e-05	1.60354e-05	0	0	3.90442e-05	0	0.0175494	0.0106211	0.0105622
4453714	k_Bacteria;p_Bacteroidetes;c_Bacteroidia;o_Bacteroidales;f_S24-7	1	1	221	37	222	351	0	0	1	0	1	1.61051e-05	2.99697e-05	0.00669778	0.00059331	0.00798044	0.00858569	0	0	2.0942e-05	0	1.5132e-05
4460178	k_Bacteria;p_Bacteroidetes;c_Cytophagia;o_Cytophagales;f_Cytophagaceae	35	4	7	26	1	1	1	0	2	24	10	0.00056368	0.000119879	0.000212147	0.000416921	3.59479e-05	2.44606e-05	1.95221e-05	0	4.18839e-05	0.000379327	0.00015132
239504	k_Bacteria;p_Bacteroidetes;c_Cytophagia;o_Cytophagales;f_Flammeovirgaceae	0	0	0	1	0	1	1	1	0	0	0	0	0	0	1.60354e-05	0	2.44606e-05	1.95221e-05	1.50811e-05	0	0	0
4395986	k_Bacteria;p_Bacteroidetes;c_Flavobacteriia;o_Flavobacteriales;f_[Weeksellaceae];g_Chryseobacterium	2	0	2	9	0	4	1	0	0	0	1	3.22103e-05	0	6.06134e-05	0.000144319	0	9.78426e-05	1.95221e-05	0	0	0	1.5132e-05
106047	k_Bacteria;p_Bacteroidetes;c_Flavobacteriia;o_Flavobacteriales;f_Flavobacteriaceae	1	2	0	0	0	0	0	0	0	1	0	1.61051e-05	5.99395e-05	0	0	0	0	0	0	0	1.58053e-05	0
933157	k_Bacteria;p_Bacteroidetes;c_Flavobacteriia;o_Flavobacteriales;f_Flavobacteriaceae	0	0	0	0	0	1	0	1	0	0	0	0	0	0	0	0	2.44606e-05	0	1.50811e-05	0	0	0
3250142	k_Bacteria;p_Bacteroidetes;c_Flavobacteriia;o_Flavobacteriales;f_Flavobacteriaceae	7	3	0	0	0	4	1	0	1	7	13	0.000112736	8.99092e-05	0	0	0	9.78426e-05	1.95221e-05	0	2.0942e-05	0.000110637	0.000196716
2195456	k_Bacteria;p_Bacteroidetes;c_SB-5	0	0	0	2	0	0	0	1	1	0	0	0	0	0	3.20708e-05	0	0	0	1.50811e-05	2.0942e-05	0	0
1025153	k_Bacteria;p_Bacteroidetes;c_Sphingobacteriia;o_Sphingobacteriales;f_Sphingobacteriaceae	41	3	19	10	8	4	29	41	8	54	42	0.000660311	8.99092e-05	0.000575827	0.000160354	0.000287584	9.78426e-05	0.000566141	0.000618327	0.000167536	0.000853485	0.000635545
202788	k_Bacteria;p_BHI80-139;c_bOHTK-109	1	0	1	3	0	0	0	0	0	0	0	1.61051e-05	0	3.03067e-05	4.81062e-05	0	0	0	0	0	0	0
273679	k_Bacteria;p_BHI80-139;c_bOHTK-109	0	0	0	0	0	0	0	0	0	0	2	0	0	0	0	0	0	0	0	0	0	3.02641e-05
558716	k_Bacteria;p_Caldithrix;c_Caldithrixae;o_Caldithrixales;f_Caldithrixaceae;g_LCP-26	0	0	0	0	0	0	0	0	1	0	0	0	0	0	0	0	0	0	0	2.0942e-05	0	0
2009803	k_Bacteria;p_Chloroflexi;c_Anaerolineae;o_OPB11	0	0	0	0	0	0	0	0	0	1	0	0	0	0	0	0	0	0	0	0	1.58053e-05	0
665047	k_Bacteria;p_Chloroflexi;c_Anaerolineae;o_SBR1031;f_A4b	3	0	6	3	0	3	3	1	3	1	0	4.83154e-05	0	0.00018184	4.81062e-05	0	7.33819e-05	5.85663e-05	1.50811e-05	6.28259e-05	1.58053e-05	0
4484055	k_Bacteria;p_Chloroflexi;c_Anaerolineae;o_SBR1031;f_SJA-101	0	0	0	0	0	0	0	0	0	1	0	0	0	0	0	0	0	0	0	0	1.58053e-05	0
616807	k_Bacteria;p_Chloroflexi;c_Dehalococcoidetes;o_GIF9	0	0	0	0	0	0	0	2	0	0	0	0	0	0	0	0	0	0	3.01623e-05	0	0	0
571566	k_Bacteria;p_Chloroflexi;c_Ktedonobacteria;o_B10-SB3A	0	0	4	4	6	1	2	1	7	4	0	0	0	0.000121227	6.41416e-05	0.000215688	2.44606e-05	3.90442e-05	1.50811e-05	0.000146594	6.32211e-05	0
1090745	k_Bacteria;p_Chloroflexi;c_SAR202	2	0	0	0	0	0	0	1	0	0	1	3.22103e-05	0	0	0	0	0	0	1.50811e-05	0	0	1.5132e-05
184881	k_Bacteria;p_Chloroflexi;c_TK10;o_B07_WMSP1;f_FFCH4570	0	0	0	3	0	0	0	0	1	0	0	0	0	0	4.81062e-05	0	0	0	0	2.0942e-05	0	0
583080	k_Bacteria;p_Cyanobacteria	15	8	0	0	0	17	4	0	0	22	40	0.000241577	0.000239758	0	0	0	0.000415831	7.80884e-05	0	0	0.000347716	0.000605281
269386	k_Bacteria;p_Cyanobacteria;c_4C0d-2;o_YS2	0	0	2	0	0	14	0	6	1	2	3	0	0	6.06134e-05	0	0	0.000342449	0	9.04868e-05	2.0942e-05	3.16106e-05	4.53961e-05
320915	k_Bacteria;p_Cyanobacteria;c_4C0d-2;o_YS2	0	0	0	0	0	0	0	1	0	0	0	0	0	0	0	0	0	0	1.50811e-05	0	0	0
381666	k_Bacteria;p_Cyanobacteria;c_4C0d-2;o_YS2	10	4	5	3	0	3	15	28	26	2	3	0.000161051	0.000119879	0.000151534	4.81062e-05	0	7.33819e-05	0.000292831	0.000422272	0.000544491	3.16106e-05	4.53961e-05
559149	k_Bacteria;p_Cyanobacteria;c_4C0d-2;o_YS2	0	0	0	0	0	0	0	0	3	0	0	0	0	0	0	0	0	0	0	6.28259e-05	0	0
4405128	k_Bacteria;p_Cyanobacteria;c_4C0d-2;o_YS2	27	0	22	4	2	3	0	2	0	5	2	0.000434839	0	0.000666747	6.41416e-05	7.18959e-05	7.33819e-05	0	3.01623e-05	0	7.90264e-05	3.02641e-05
229102	k_Bacteria;p_Cyanobacteria;c_Chloroplast;o_Haptophyceae	0	0	0	0	0	0	0	1	0	0	0	0	0	0	0	0	0	0	1.50811e-05	0	0	0
4348768	k_Bacteria;p_Cyanobacteria;c_Chloroplast;o_Streptophyta	0	2	1	0	0	0	0	0	0	0	0	0	5.99395e-05	3.03067e-05	0	0	0	0	0	0	0	0
4463506	k_Bacteria;p_Cyanobacteria;c_Gloeobacterophycideae;o_Gloeobacterales;f_Gloeobacteraceae;g_Gloeobacter	0	2	1	1	0	0	0	0	0	0	0	0	5.99395e-05	3.03067e-05	1.60354e-05	0	0	0	0	0	0	0
328295	k_Bacteria;p_Cyanobacteria;c_Synechococcophycideae;o_Pseudanabaenales;f_Pseudanabaenaceae	0	0	0	1	0	0	0	0	0	0	0	0	0	0	1.60354e-05	0	0	0	0	0	0	0
3174760	k_Bacteria;p_Cyanobacteria;c_Synechococcophycideae;o_Pseudanabaenales;f_Pseudanabaenaceae	0	1	0	0	0	0	1	0	0	5	4	0	2.99697e-05	0	0	0	0	1.95221e-05	0	0	7.90264e-05	6.05281e-05
1136443	k_Bacteria;p_Deferribacteres;c_Deferribacteres;o_Deferribacterales;f_Deferribacteraceae;g_Mucispirillumschaedleri	49	2	0	4	0	1	0	0	0	15	69	0.000789152	5.99395e-05	0	6.41416e-05	0	2.44606e-05	0	0	0	0.000237079	0.00104411
1697000	k_Bacteria;p_Elusimicrobia	0	0	0	0	1	0	0	0	0	0	0	0	0	0	0	3.59479e-05	0	0	0	0	0	0
236830	k_Bacteria;p_Elusimicrobia;c_Elusimicrobia;o_Elusimicrobiales	18	9	6	22	8	16	9	3	15	24	7	0.000289892	0.000269728	0.00018184	0.000352779	0.000287584	0.00039137	0.000175699	4.52434e-05	0.00031413	0.000379327	0.000105924
146657	k_Bacteria;p_Firmicutes;c_Bacilli;o_Bacillales;f_Bacillaceae	0	0	0	0	0	0	1	0	0	0	0	0	0	0	0	0	0	1.95221e-05	0	0	0	0
197398	k_Bacteria;p_Firmicutes;c_Bacilli;o_Bacillales;f_Bacillaceae	1	0	0	0	0	1	0	0	0	0	0	1.61051e-05	0	0	0	0	2.44606e-05	0	0	0	0	0
267097	k_Bacteria;p_Firmicutes;c_Bacilli;o_Bacillales;f_Bacillaceae	6	3	33	50	17	9	91	75	16	16	10	9.66308e-05	8.99092e-05	0.00100012	0.00080177	0.000611115	0.000220146	0.00177651	0.00113109	0.000335072	0.000252884	0.00015132
277071	k_Bacteria;p_Firmicutes;c_Bacilli;o_Bacillales;f_Bacillaceae	0	0	0	1	0	1	1	0	3	0	0	0	0	0	1.60354e-05	0	2.44606e-05	1.95221e-05	0	6.28259e-05	0	0
816470	k_Bacteria;p_Firmicutes;c_Bacilli;o_Bacillales;f_Bacillaceae	0	0	0	1	0	0	2	0	3	0	0	0	0	0	1.60354e-05	0	0	3.90442e-05	0	6.28259e-05	0	0
1028036	k_Bacteria;p_Firmicutes;c_Bacilli;o_Bacillales;f_Bacillaceae	0	0	0	0	0	0	16	0	1	0	0	0	0	0	0	0	0	0.000312354	0	2.0942e-05	0	0
4444460	k_Bacteria;p_Firmicutes;c_Bacilli;o_Bacillales;f_Bacillaceae	1	0	0	2	0	0	0	1	1	0	0	1.61051e-05	0	0	3.20708e-05	0	0	0	1.50811e-05	2.0942e-05	0	0
296462	k_Bacteria;p_Firmicutes;c_Bacilli;o_Bacillales;f_Bacillaceae;g_Anoxybacilluskestanbolensis	0	1	0	0	0	0	0	0	0	0	0	0	2.99697e-05	0	0	0	0	0	0	0	0	0
4350588	k_Bacteria;p_Firmicutes;c_Bacilli;o_Bacillales;f_Bacillaceae;g_Anoxybacilluskestanbolensis	13	3	17	12	2	5	16	2	18	1	1	0.000209367	8.99092e-05	0.000515214	0.000192425	7.18959e-05	0.000122303	0.000312354	3.01623e-05	0.000376955	1.58053e-05	1.5132e-05
257135	k_Bacteria;p_Firmicutes;c_Bacilli;o_Bacillales;f_Bacillaceae;g_Bacillus	0	0	0	7	0	0	0	0	0	0	0	0	0	0	0.000112248	0	0	0	0	0	0	0
270598	k_Bacteria;p_Firmicutes;c_Bacilli;o_Bacillales;f_Bacillaceae;g_Bacillus	0	0	1	1	0	0	0	0	0	0	0	0	0	3.03067e-05	1.60354e-05	0	0	0	0	0	0	0
844489	k_Bacteria;p_Firmicutes;c_Bacilli;o_Bacillales;f_Bacillaceae;g_Bacillus	0	0	0	0	0	0	0	0	0	0	2	0	0	0	0	0	0	0	0	0	0	3.02641e-05
2182957	k_Bacteria;p_Firmicutes;c_Bacilli;o_Bacillales;f_Bacillaceae;g_Bacillus	0	0	0	2	0	0	0	0	0	0	0	0	0	0	3.20708e-05	0	0	0	0	0	0	0
290799	k_Bacteria;p_Firmicutes;c_Bacilli;o_Bacillales;f_Bacillaceae;g_Bacilluscereus	0	0	0	0	0	0	1	0	0	0	0	0	0	0	0	0	0	1.95221e-05	0	0	0	0
553595	k_Bacteria;p_Firmicutes;c_Bacilli;o_Bacillales;f_Bacillaceae;g_Bacilluscereus	8	3	6	12	0	6	5	0	11	4	3	0.000128841	8.99092e-05	0.00018184	0.000192425	0	0.000146764	9.76105e-05	0	0.000230362	6.32211e-05	4.53961e-05
555844	k_Bacteria;p_Firmicutes;c_Bacilli;o_Bacillales;f_Bacillaceae;g_Bacilluscereus	1	0	1	1	0	0	0	0	0	0	0	1.61051e-05	0	3.03067e-05	1.60354e-05	0	0	0	0	0	0	0
4463224	k_Bacteria;p_Firmicutes;c_Bacilli;o_Bacillales;f_Bacillaceae;g_Bacilluscereus	0	0	0	0	0	0	1	0	0	1	0	0	0	0	0	0	0	1.95221e-05	0	0	1.58053e-05	0
4483006	k_Bacteria;p_Firmicutes;c_Bacilli;o_Bacillales;f_Bacillaceae;g_Bacilluscereus	0	0	1	0	0	1	1	0	2	0	0	0	0	3.03067e-05	0	0	2.44606e-05	1.95221e-05	0	4.18839e-05	0	0
308095	k_Bacteria;p_Firmicutes;c_Bacilli;o_Bacillales;f_Bacillaceae;g_Bacilluscoahuilensis	1	1	1	2	0	1	0	0	1	1	1	1.61051e-05	2.99697e-05	3.03067e-05	3.20708e-05	0	2.44606e-05	0	0	2.0942e-05	1.58053e-05	1.5132e-05
4365717	k_Bacteria;p_Firmicutes;c_Bacilli;o_Bacillales;f_Bacillaceae;g_Bacillusflexus	0	0	0	0	0	0	0	0	0	1	0	0	0	0	0	0	0	0	0	0	1.58053e-05	0
332522	k_Bacteria;p_Firmicutes;c_Bacilli;o_Bacillales;f_Bacillaceae;g_Bacillusselenatarsenatis	0	0	1	4	1	1	0	0	0	0	0	0	0	3.03067e-05	6.41416e-05	3.59479e-05	2.44606e-05	0	0	0	0	0
4333556	k_Bacteria;p_Firmicutes;c_Bacilli;o_Bacillales;f_Bacillaceae;g_Bacillusthuringiensis	58	52	104	101	2	45	83	24	169	33	24	0.000934098	0.00155843	0.0031519	0.00161958	7.18959e-05	0.00110073	0.00162033	0.000361947	0.00353919	0.000521574	0.000363169
1565317	k_Bacteria;p_Firmicutes;c_Bacilli;o_Bacillales;f_Bacillaceae;g_Geobacillus	41	26	52	42	0	29	35	6	106	16	11	0.000660311	0.000779213	0.00157595	0.000673487	0	0.000709359	0.000683273	9.04868e-05	0.00221985	0.000252884	0.000166452
4469217	k_Bacteria;p_Firmicutes;c_Bacilli;o_Bacillales;f_Planococcaceae	0	0	0	0	0	0	1	0	1	0	0	0	0	0	0	0	0	1.95221e-05	0	2.0942e-05	0	0
801579	k_Bacteria;p_Firmicutes;c_Bacilli;o_Bacillales;f_Planococcaceae;g_Lysinibacillusboronitolerans	0	0	0	1	0	0	0	0	0	0	0	0	0	0	1.60354e-05	0	0	0	0	0	0	0
1148019	k_Bacteria;p_Firmicutes;c_Bacilli;o_Bacillales;f_Planococcaceae;g_Solibacillus	0	0	0	0	0	4	1	0	125	668	198	0	0	0	0	0	9.78426e-05	1.95221e-05	0	0.00261775	0.0105579	0.00299614
1015969	k_Bacteria;p_Firmicutes;c_Bacilli;o_Bacillales;f_Planococcaceae;g_Sporosarcina	0	0	0	0	0	0	0	0	1	0	0	0	0	0	0	0	0	0	0	2.0942e-05	0	0
999814	k_Bacteria;p_Firmicutes;c_Bacilli;o_Bacillales;f_Staphylococcaceae;g_Jeotgalicoccuspsychrophilus	7	2	2	10	0	3	9	0	14	3	0	0.000112736	5.99395e-05	6.06134e-05	0.000160354	0	7.33819e-05	0.000175699	0	0.000293188	4.74158e-05	0
4312974	k_Bacteria;p_Firmicutes;c_Bacilli;o_Bacillales;f_Staphylococcaceae;g_Staphylococcussuccinus	0	2	2	3	0	0	4	1	4	0	0	0	5.99395e-05	6.06134e-05	4.81062e-05	0	0	7.80884e-05	1.50811e-05	8.37679e-05	0	0
744251	k_Bacteria;p_Firmicutes;c_Bacilli;o_Lactobacillales	0	0	1	0	0	0	1	0	0	0	0	0	0	3.03067e-05	0	0	0	1.95221e-05	0	0	0	0
4348151	k_Bacteria;p_Firmicutes;c_Bacilli;o_Lactobacillales	0	0	0	2	0	0	0	0	0	0	1	0	0	0	3.20708e-05	0	0	0	0	0	0	1.5132e-05
1038641	k_Bacteria;p_Firmicutes;c_Bacilli;o_Lactobacillales;f_Aerococcaceae	0	0	0	0	0	0	0	0	0	3	1	0	0	0	0	0	0	0	0	0	4.74158e-05	1.5132e-05
255671	k_Bacteria;p_Firmicutes;c_Bacilli;o_Lactobacillales;f_Aerococcaceae;g_Aerococcus	3	4	3	3	1	1	6	0	11	2	0	4.83154e-05	0.000119879	9.09201e-05	4.81062e-05	3.59479e-05	2.44606e-05	0.000117133	0	0.000230362	3.16106e-05	0
15062	k_Bacteria;p_Firmicutes;c_Bacilli;o_Lactobacillales;f_Aerococcaceae;g_Facklamia	3	0	1	0	1	0	0	0	4	4	6	4.83154e-05	0	3.03067e-05	0	3.59479e-05	0	0	0	8.37679e-05	6.32211e-05	9.07922e-05
2663625	k_Bacteria;p_Firmicutes;c_Bacilli;o_Lactobacillales;f_Aerococcaceae;g_Facklamia	2	0	0	0	1	0	3	1	0	0	0	3.22103e-05	0	0	0	3.59479e-05	0	5.85663e-05	1.50811e-05	0	0	0
47365	k_Bacteria;p_Firmicutes;c_Bacilli;o_Lactobacillales;f_Lactobacillaceae;g_Lactobacillus	564	896	879	4638	402	1072	2808	2700	342	932	1014	0.0090833	0.0268529	0.0266396	0.0743722	0.0144511	0.0262218	0.0548181	0.0407191	0.00716215	0.0147305	0.0153439
99634	k_Bacteria;p_Firmicutes;c_Bacilli;o_Lactobacillales;f_Lactobacillaceae;g_Lactobacillus	0	0	0	2	0	0	1	3	1	0	2	0	0	0	3.20708e-05	0	0	1.95221e-05	4.52434e-05	2.0942e-05	0	3.02641e-05
133892	k_Bacteria;p_Firmicutes;c_Bacilli;o_Lactobacillales;f_Lactobacillaceae;g_Lactobacillus	0	0	1	4	0	0	2	1	2	0	6	0	0	3.03067e-05	6.41416e-05	0	0	3.90442e-05	1.50811e-05	4.18839e-05	0	9.07922e-05
135956	k_Bacteria;p_Firmicutes;c_Bacilli;o_Lactobacillales;f_Lactobacillaceae;g_Lactobacillus	17	2	3	16	18	4	7	12	3	15	23	0.000273787	5.99395e-05	9.09201e-05	0.000256566	0.000647063	9.78426e-05	0.000136655	0.000180974	6.28259e-05	0.000237079	0.000348037
137043	k_Bacteria;p_Firmicutes;c_Bacilli;o_Lactobacillales;f_Lactobacillaceae;g_Lactobacillus	0	2	0	3	0	0	1	6	3	4	2	0	5.99395e-05	0	4.81062e-05	0	0	1.95221e-05	9.04868e-05	6.28259e-05	6.32211e-05	3.02641e-05
167719	k_Bacteria;p_Firmicutes;c_Bacilli;o_Lactobacillales;f_Lactobacillaceae;g_Lactobacillus	0	0	0	3	0	0	0	1	0	0	0	0	0	0	4.81062e-05	0	0	0	1.50811e-05	0	0	0
169106	k_Bacteria;p_Firmicutes;c_Bacilli;o_Lactobacillales;f_Lactobacillaceae;g_Lactobacillus	12	5	13	21	0	6	13	6	1	6	4	0.000193262	0.000149849	0.000393987	0.000336744	0	0.000146764	0.000253787	9.04868e-05	2.0942e-05	9.48317e-05	6.05281e-05
169428	k_Bacteria;p_Firmicutes;c_Bacilli;o_Lactobacillales;f_Lactobacillaceae;g_Lactobacillus	2355	434	511	1359	922	626	782	1087	358	1396	1978	0.0379276	0.0130069	0.0154867	0.0217921	0.033144	0.0153124	0.0152663	0.0163932	0.00749723	0.0220642	0.0299311
171232	k_Bacteria;p_Firmicutes;c_Bacilli;o_Lactobacillales;f_Lactobacillaceae;g_Lactobacillus	0	0	0	0	0	0	0	1	0	0	0	0	0	0	0	0	0	0	1.50811e-05	0	0	0
182764	k_Bacteria;p_Firmicutes;c_Bacilli;o_Lactobacillales;f_Lactobacillaceae;g_Lactobacillus	2	5	3	19	2	6	10	16	1	4	5	3.22103e-05	0.000149849	9.09201e-05	0.000304673	7.18959e-05	0.000146764	0.000195221	0.000241298	2.0942e-05	6.32211e-05	7.56601e-05
192832	k_Bacteria;p_Firmicutes;c_Bacilli;o_Lactobacillales;f_Lactobacillaceae;g_Lactobacillus	0	3	8	6	4	3	7	14	4	17	5	0	8.99092e-05	0.000242454	9.62124e-05	0.000143792	7.33819e-05	0.000136655	0.000211136	8.37679e-05	0.00026869	7.56601e-05
198641	k_Bacteria;p_Firmicutes;c_Bacilli;o_Lactobacillales;f_Lactobacillaceae;g_Lactobacillus	2	1	0	3	0	0	0	1	0	0	1	3.22103e-05	2.99697e-05	0	4.81062e-05	0	0	0	1.50811e-05	0	0	1.5132e-05
264123	k_Bacteria;p_Firmicutes;c_Bacilli;o_Lactobacillales;f_Lactobacillaceae;g_Lactobacillus	2	1	4	8	1	2	4	10	0	1	0	3.22103e-05	2.99697e-05	0.000121227	0.000128283	3.59479e-05	4.89213e-05	7.80884e-05	0.000150811	0	1.58053e-05	0
266445	k_Bacteria;p_Firmicutes;c_Bacilli;o_Lactobacillales;f_Lactobacillaceae;g_Lactobacillus	0	0	0	1	0	0	1	0	0	0	0	0	0	0	1.60354e-05	0	0	1.95221e-05	0	0	0	0
271185	k_Bacteria;p_Firmicutes;c_Bacilli;o_Lactobacillales;f_Lactobacillaceae;g_Lactobacillus	13	1	30	46	7	3	24	7	9	17	8	0.000209367	2.99697e-05	0.000909201	0.000737629	0.000251636	7.33819e-05	0.00046853	0.000105568	0.000188478	0.00026869	0.000121056
290235	k_Bacteria;p_Firmicutes;c_Bacilli;o_Lactobacillales;f_Lactobacillaceae;g_Lactobacillus	0	0	0	1	0	0	0	1	0	0	2	0	0	0	1.60354e-05	0	0	0	1.50811e-05	0	0	3.02641e-05
292057	k_Bacteria;p_Firmicutes;c_Bacilli;o_Lactobacillales;f_Lactobacillaceae;g_Lactobacillus	1	0	0	1	0	0	0	0	1	3	1	1.61051e-05	0	0	1.60354e-05	0	0	0	0	2.0942e-05	4.74158e-05	1.5132e-05
306306	k_Bacteria;p_Firmicutes;c_Bacilli;o_Lactobacillales;f_Lactobacillaceae;g_Lactobacillus	2	6	2	17	2	8	7	14	0	1	1	3.22103e-05	0.000179818	6.06134e-05	0.000272602	7.18959e-05	0.000195685	0.000136655	0.000211136	0	1.58053e-05	1.5132e-05
322723	k_Bacteria;p_Firmicutes;c_Bacilli;o_Lactobacillales;f_Lactobacillaceae;g_Lactobacillus	0	0	0	1	0	0	0	1	1	0	2	0	0	0	1.60354e-05	0	0	0	1.50811e-05	2.0942e-05	0	3.02641e-05
326968	k_Bacteria;p_Firmicutes;c_Bacilli;o_Lactobacillales;f_Lactobacillaceae;g_Lactobacillus	0	0	0	2	0	0	0	0	0	0	0	0	0	0	3.20708e-05	0	0	0	0	0	0	0
328393	k_Bacteria;p_Firmicutes;c_Bacilli;o_Lactobacillales;f_Lactobacillaceae;g_Lactobacillus	0	0	0	2	0	0	1	1	0	0	3	0	0	0	3.20708e-05	0	0	1.95221e-05	1.50811e-05	0	0	4.53961e-05
332364	k_Bacteria;p_Firmicutes;c_Bacilli;o_Lactobacillales;f_Lactobacillaceae;g_Lactobacillus	1	0	1	1	0	0	0	0	0	1	0	1.61051e-05	0	3.03067e-05	1.60354e-05	0	0	0	0	0	1.58053e-05	0
350349	k_Bacteria;p_Firmicutes;c_Bacilli;o_Lactobacillales;f_Lactobacillaceae;g_Lactobacillus	0	0	0	0	0	0	0	0	0	1	0	0	0	0	0	0	0	0	0	0	1.58053e-05	0
356529	k_Bacteria;p_Firmicutes;c_Bacilli;o_Lactobacillales;f_Lactobacillaceae;g_Lactobacillus	0	0	0	0	0	0	0	0	0	1	0	0	0	0	0	0	0	0	0	0	1.58053e-05	0
463794	k_Bacteria;p_Firmicutes;c_Bacilli;o_Lactobacillales;f_Lactobacillaceae;g_Lactobacillus	30	4	7	19	14	11	16	14	6	27	31	0.000483154	0.000119879	0.000212147	0.000304673	0.000503271	0.000269067	0.000312354	0.000211136	0.000125652	0.000426743	0.000469093
533133	k_Bacteria;p_Firmicutes;c_Bacilli;o_Lactobacillales;f_Lactobacillaceae;g_Lactobacillus	0	0	0	1	0	0	0	0	0	0	1	0	0	0	1.60354e-05	0	0	0	0	0	0	1.5132e-05
539647	k_Bacteria;p_Firmicutes;c_Bacilli;o_Lactobacillales;f_Lactobacillaceae;g_Lactobacillus	3	1	0	13	0	1	2	4	0	1	1	4.83154e-05	2.99697e-05	0	0.00020846	0	2.44606e-05	3.90442e-05	6.03245e-05	0	1.58053e-05	1.5132e-05
592160	k_Bacteria;p_Firmicutes;c_Bacilli;o_Lactobacillales;f_Lactobacillaceae;g_Lactobacillus	4	4	6	49	2	13	18	26	0	19	12	6.44205e-05	0.000119879	0.00018184	0.000785735	7.18959e-05	0.000317988	0.000351398	0.00039211	0	0.0003003	0.000181584
619224	k_Bacteria;p_Firmicutes;c_Bacilli;o_Lactobacillales;f_Lactobacillaceae;g_Lactobacillus	94	51	57	94	45	47	90	45	378	95	123	0.00151388	0.00152846	0.00172748	0.00150733	0.00161766	0.00114965	0.00175699	0.000678651	0.00791606	0.0015015	0.00186124
622013	k_Bacteria;p_Firmicutes;c_Bacilli;o_Lactobacillales;f_Lactobacillaceae;g_Lactobacillus	1	1	4	14	1	1	4	5	0	0	0	1.61051e-05	2.99697e-05	0.000121227	0.000224496	3.59479e-05	2.44606e-05	7.80884e-05	7.54057e-05	0	0	0
818144	k_Bacteria;p_Firmicutes;c_Bacilli;o_Lactobacillales;f_Lactobacillaceae;g_Lactobacillus	0	0	0	0	0	0	0	0	0	1	1	0	0	0	0	0	0	0	0	0	1.58053e-05	1.5132e-05
819301	k_Bacteria;p_Firmicutes;c_Bacilli;o_Lactobacillales;f_Lactobacillaceae;g_Lactobacillus	0	0	0	0	0	0	0	0	0	1	0	0	0	0	0	0	0	0	0	0	1.58053e-05	0
851733	k_Bacteria;p_Firmicutes;c_Bacilli;o_Lactobacillales;f_Lactobacillaceae;g_Lactobacillus	22	122	93	751	40	147	320	541	229	316	657	0.000354313	0.00365631	0.00281852	0.0120426	0.00143792	0.00359571	0.00624707	0.00815889	0.00479571	0.00499447	0.00994174
1142657	k_Bacteria;p_Firmicutes;c_Bacilli;o_Lactobacillales;f_Lactobacillaceae;g_Lactobacillus	711	164	129	446	304	209	249	342	115	422	658	0.0114508	0.00491504	0.00390956	0.00715179	0.0109282	0.00511227	0.004861	0.00515775	0.00240833	0.00666983	0.00995687
1147868	k_Bacteria;p_Firmicutes;c_Bacilli;o_Lactobacillales;f_Lactobacillaceae;g_Lactobacillus	3	0	0	2	2	3	0	5	0	1	1	4.83154e-05	0	0	3.20708e-05	7.18959e-05	7.33819e-05	0	7.54057e-05	0	1.58053e-05	1.5132e-05
1722623	k_Bacteria;p_Firmicutes;c_Bacilli;o_Lactobacillales;f_Lactobacillaceae;g_Lactobacillus	0	1	0	0	0	0	0	0	0	0	0	0	2.99697e-05	0	0	0	0	0	0	0	0	0
1871192	k_Bacteria;p_Firmicutes;c_Bacilli;o_Lactobacillales;f_Lactobacillaceae;g_Lactobacillus	0	1	0	7	0	2	3	0	1	1	0	0	2.99697e-05	0	0.000112248	0	4.89213e-05	5.85663e-05	0	2.0942e-05	1.58053e-05	0
4200918	k_Bacteria;p_Firmicutes;c_Bacilli;o_Lactobacillales;f_Lactobacillaceae;g_Lactobacillus	0	1	0	0	0	1	1	1	0	0	0	0	2.99697e-05	0	0	0	2.44606e-05	1.95221e-05	1.50811e-05	0	0	0
4354103	k_Bacteria;p_Firmicutes;c_Bacilli;o_Lactobacillales;f_Lactobacillaceae;g_Lactobacillus	4	2	1	10	2	2	5	12	0	5	5	6.44205e-05	5.99395e-05	3.03067e-05	0.000160354	7.18959e-05	4.89213e-05	9.76105e-05	0.000180974	0	7.90264e-05	7.56601e-05
4397402	k_Bacteria;p_Firmicutes;c_Bacilli;o_Lactobacillales;f_Lactobacillaceae;g_Lactobacillus	1	0	0	0	0	1	1	0	0	0	0	1.61051e-05	0	0	0	0	2.44606e-05	1.95221e-05	0	0	0	0
4428313	k_Bacteria;p_Firmicutes;c_Bacilli;o_Lactobacillales;f_Lactobacillaceae;g_Lactobacillus	1	0	1	3	0	2	2	2	0	2	0	1.61051e-05	0	3.03067e-05	4.81062e-05	0	4.89213e-05	3.90442e-05	3.01623e-05	0	3.16106e-05	0
347063	k_Bacteria;p_Firmicutes;c_Bacilli;o_Lactobacillales;f_Lactobacillaceae;g_Lactobacillusreuteri	0	0	0	0	0	0	0	1	0	0	0	0	0	0	0	0	0	0	1.50811e-05	0	0	0
349602	k_Bacteria;p_Firmicutes;c_Bacilli;o_Lactobacillales;f_Lactobacillaceae;g_Lactobacillusreuteri	2	14	3	83	2	21	44	88	25	40	79	3.22103e-05	0.000419576	9.09201e-05	0.00133094	7.18959e-05	0.000513673	0.000858972	0.00132714	0.000523549	0.000632211	0.00119543
374863	k_Bacteria;p_Firmicutes;c_Bacilli;o_Lactobacillales;f_Lactobacillaceae;g_Lactobacillusreuteri	63	12	6	42	28	18	20	26	11	31	44	0.00101462	0.000359637	0.00018184	0.000673487	0.00100654	0.000440292	0.000390442	0.00039211	0.000230362	0.000489964	0.000665809
433676	k_Bacteria;p_Firmicutes;c_Bacilli;o_Lactobacillales;f_Lactobacillaceae;g_Lactobacillusreuteri	1	0	0	0	0	0	0	0	0	0	0	1.61051e-05	0	0	0	0	0	0	0	0	0	0
1121530	k_Bacteria;p_Firmicutes;c_Bacilli;o_Lactobacillales;f_Lactobacillaceae;g_Lactobacillusruminis	0	0	0	1	0	0	0	0	0	0	0	0	0	0	1.60354e-05	0	0	0	0	0	0	0
1021172	k_Bacteria;p_Firmicutes;c_Bacilli;o_Lactobacillales;f_Lactobacillaceae;g_Lactobacillussalivarius	1	0	0	0	0	0	0	0	0	0	0	1.61051e-05	0	0	0	0	0	0	0	0	0	0
536754	k_Bacteria;p_Firmicutes;c_Bacilli;o_Lactobacillales;f_Lactobacillaceae;g_Lactobacillusvaginalis	0	0	0	0	0	0	1	0	0	1	0	0	0	0	0	0	0	1.95221e-05	0	0	1.58053e-05	0
773251	k_Bacteria;p_Firmicutes;c_Bacilli;o_Lactobacillales;f_Lactobacillaceae;g_Pediococcus	0	0	0	0	0	0	0	1	1	0	0	0	0	0	0	0	0	0	1.50811e-05	2.0942e-05	0	0
42931	k_Bacteria;p_Firmicutes;c_Bacilli;o_Lactobacillales;f_Streptococcaceae;g_Lactococcusgarvieae	0	2	4	0	0	0	3	7	1	0	0	0	5.99395e-05	0.000121227	0	0	0	5.85663e-05	0.000105568	2.0942e-05	0	0
15366	k_Bacteria;p_Firmicutes;c_Bacilli;o_Lactobacillales;f_Streptococcaceae;g_Streptococcus	0	0	2	0	0	0	0	0	0	0	0	0	0	6.06134e-05	0	0	0	0	0	0	0	0
107398	k_Bacteria;p_Firmicutes;c_Bacilli;o_Lactobacillales;f_Streptococcaceae;g_Streptococcus	5	3	1	2	0	0	1	0	2	0	0	8.05257e-05	8.99092e-05	3.03067e-05	3.20708e-05	0	0	1.95221e-05	0	4.18839e-05	0	0
303652	k_Bacteria;p_Firmicutes;c_Bacilli;o_Lactobacillales;f_Streptococcaceae;g_Streptococcus	5	6	0	0	0	0	2	1	2	1	0	8.05257e-05	0.000179818	0	0	0	0	3.90442e-05	1.50811e-05	4.18839e-05	1.58053e-05	0
661259	k_Bacteria;p_Firmicutes;c_Bacilli;o_Lactobacillales;f_Streptococcaceae;g_Streptococcus	5	4	1	3	0	0	3	1	4	0	0	8.05257e-05	0.000119879	3.03067e-05	4.81062e-05	0	0	5.85663e-05	1.50811e-05	8.37679e-05	0	0
4425214	k_Bacteria;p_Firmicutes;c_Bacilli;o_Lactobacillales;f_Streptococcaceae;g_Streptococcus	0	0	1	0	0	0	0	0	0	0	1	0	0	3.03067e-05	0	0	0	0	0	0	0	1.5132e-05
99508	k_Bacteria;p_Firmicutes;c_Bacilli;o_Turicibacterales;f_Turicibacteraceae;g_Turicibacter	0	1	1	0	0	0	0	0	0	0	0	0	2.99697e-05	3.03067e-05	0	0	0	0	0	0	0	0
214919	k_Bacteria;p_Firmicutes;c_Bacilli;o_Turicibacterales;f_Turicibacteraceae;g_Turicibacter	101	270	129	548	268	331	182	80	58	91	32	0.00162662	0.00809183	0.00390956	0.0087874	0.00963405	0.00809647	0.00355302	0.00120649	0.00121463	0.00143828	0.000484225
16000	k_Bacteria;p_Firmicutes;c_Clostridia;o_Clostridiales	0	0	0	0	0	0	1	0	0	0	0	0	0	0	0	0	0	1.95221e-05	0	0	0	0
48899	k_Bacteria;p_Firmicutes;c_Clostridia;o_Clostridiales	0	52	57	34	8	23	26	15	2	87	2	0	0.00155843	0.00172748	0.000545204	0.000287584	0.000562595	0.000507575	0.000226217	4.18839e-05	0.00137506	3.02641e-05
49406	k_Bacteria;p_Firmicutes;c_Clostridia;o_Clostridiales	1	5	1	3	18	6	2	1	0	3	2	1.61051e-05	0.000149849	3.03067e-05	4.81062e-05	0.000647063	0.000146764	3.90442e-05	1.50811e-05	0	4.74158e-05	3.02641e-05
50530	k_Bacteria;p_Firmicutes;c_Clostridia;o_Clostridiales	78	1	1	7	1	7	0	23	0	12	0	0.0012562	2.99697e-05	3.03067e-05	0.000112248	3.59479e-05	0.000171224	0	0.000346866	0	0.000189663	0
97286	k_Bacteria;p_Firmicutes;c_Clostridia;o_Clostridiales	1	57	14	14	13	77	0	4	0	83	19	1.61051e-05	0.00170827	0.000424294	0.000224496	0.000467323	0.00188347	0	6.03245e-05	0	0.00131184	0.000287509
107768	k_Bacteria;p_Firmicutes;c_Clostridia;o_Clostridiales	0	0	1	1	0	0	0	0	0	0	0	0	0	3.03067e-05	1.60354e-05	0	0	0	0	0	0	0
109787	k_Bacteria;p_Firmicutes;c_Clostridia;o_Clostridiales	0	1	0	0	0	0	0	0	0	0	0	0	2.99697e-05	0	0	0	0	0	0	0	0	0
110016	k_Bacteria;p_Firmicutes;c_Clostridia;o_Clostridiales	0	0	1	2	0	1	1	2	0	1	7	0	0	3.03067e-05	3.20708e-05	0	2.44606e-05	1.95221e-05	3.01623e-05	0	1.58053e-05	0.000105924
132929	k_Bacteria;p_Firmicutes;c_Clostridia;o_Clostridiales	2	4	13	54	1	59	0	47	5	6	20	3.22103e-05	0.000119879	0.000393987	0.000865912	3.59479e-05	0.00144318	0	0.000708813	0.00010471	9.48317e-05	0.000302641
144196	k_Bacteria;p_Firmicutes;c_Clostridia;o_Clostridiales	10	1	10	0	2	2	0	4	0	1	0	0.000161051	2.99697e-05	0.000303067	0	7.18959e-05	4.89213e-05	0	6.03245e-05	0	1.58053e-05	0
145077	k_Bacteria;p_Firmicutes;c_Clostridia;o_Clostridiales	0	0	1	1	0	0	0	0	0	0	0	0	0	3.03067e-05	1.60354e-05	0	0	0	0	0	0	0
150502	k_Bacteria;p_Firmicutes;c_Clostridia;o_Clostridiales	0	7	0	70	151	64	55	9	0	171	556	0	0.000209788	0	0.00112248	0.00542814	0.00156548	0.00107372	0.00013573	0	0.0027027	0.00841341
153291	k_Bacteria;p_Firmicutes;c_Clostridia;o_Clostridiales	73	21	82	15	0	0	0	7	0	0	0	0.00117567	0.000629364	0.00248515	0.000240531	0	0	0	0.000105568	0	0	0
157017	k_Bacteria;p_Firmicutes;c_Clostridia;o_Clostridiales	0	0	22	8	0	0	0	0	0	0	0	0	0	0.000666747	0.000128283	0	0	0	0	0	0	0
157338	k_Bacteria;p_Firmicutes;c_Clostridia;o_Clostridiales	1	0	0	0	1	0	0	4	0	2	0	1.61051e-05	0	0	0	3.59479e-05	0	0	6.03245e-05	0	3.16106e-05	0
158540	k_Bacteria;p_Firmicutes;c_Clostridia;o_Clostridiales	0	0	0	1	0	0	2	1	0	0	0	0	0	0	1.60354e-05	0	0	3.90442e-05	1.50811e-05	0	0	0
160140	k_Bacteria;p_Firmicutes;c_Clostridia;o_Clostridiales	4	0	0	1	4	3	52	24	0	4	14	6.44205e-05	0	0	1.60354e-05	0.000143792	7.33819e-05	0.00101515	0.000361947	0	6.32211e-05	0.000211848
161277	k_Bacteria;p_Firmicutes;c_Clostridia;o_Clostridiales	24	147	37	144	75	44	20	450	24	125	139	0.000386523	0.00440555	0.00112135	0.0023091	0.0026961	0.00107627	0.000390442	0.00678651	0.000502607	0.00197566	0.00210335
161993	k_Bacteria;p_Firmicutes;c_Clostridia;o_Clostridiales	13	0	26	11	2	0	0	6	0	7	10	0.000209367	0	0.000787974	0.000176389	7.18959e-05	0	0	9.04868e-05	0	0.000110637	0.00015132
164308	k_Bacteria;p_Firmicutes;c_Clostridia;o_Clostridiales	0	0	0	4	0	1	0	0	0	1	1	0	0	0	6.41416e-05	0	2.44606e-05	0	0	0	1.58053e-05	1.5132e-05
164395	k_Bacteria;p_Firmicutes;c_Clostridia;o_Clostridiales	0	0	1	0	0	1	0	2	0	2	3	0	0	3.03067e-05	0	0	2.44606e-05	0	3.01623e-05	0	3.16106e-05	4.53961e-05
164744	k_Bacteria;p_Firmicutes;c_Clostridia;o_Clostridiales	0	0	3	24	0	0	0	4	0	0	0	0	0	9.09201e-05	0.00038485	0	0	0	6.03245e-05	0	0	0
168517	k_Bacteria;p_Firmicutes;c_Clostridia;o_Clostridiales	0	0	0	0	0	0	0	0	0	0	1	0	0	0	0	0	0	0	0	0	0	1.5132e-05
172163	k_Bacteria;p_Firmicutes;c_Clostridia;o_Clostridiales	0	0	0	0	0	0	0	0	1	0	0	0	0	0	0	0	0	0	0	2.0942e-05	0	0
172464	k_Bacteria;p_Firmicutes;c_Clostridia;o_Clostridiales	0	0	0	1	0	0	0	11	0	0	0	0	0	0	1.60354e-05	0	0	0	0.000165893	0	0	0
173245	k_Bacteria;p_Firmicutes;c_Clostridia;o_Clostridiales	26	3	1	2	2	0	6	2	1	0	2	0.000418733	8.99092e-05	3.03067e-05	3.20708e-05	7.18959e-05	0	0.000117133	3.01623e-05	2.0942e-05	0	3.02641e-05
173923	k_Bacteria;p_Firmicutes;c_Clostridia;o_Clostridiales	2	21	6	1	10	9	8	7	2	5	9	3.22103e-05	0.000629364	0.00018184	1.60354e-05	0.000359479	0.000220146	0.000156177	0.000105568	4.18839e-05	7.90264e-05	0.000136188
174071	k_Bacteria;p_Firmicutes;c_Clostridia;o_Clostridiales	172	31	56	23	10	16	38	82	2	21	74	0.00277008	0.000929062	0.00169718	0.000368814	0.000359479	0.00039137	0.00074184	0.00123665	4.18839e-05	0.000331911	0.00111977
174320	k_Bacteria;p_Firmicutes;c_Clostridia;o_Clostridiales	0	3	0	3	1	2	0	0	2	11	3	0	8.99092e-05	0	4.81062e-05	3.59479e-05	4.89213e-05	0	0	4.18839e-05	0.000173858	4.53961e-05
174417	k_Bacteria;p_Firmicutes;c_Clostridia;o_Clostridiales	0	0	2	1	2	2	0	0	0	0	3	0	0	6.06134e-05	1.60354e-05	7.18959e-05	4.89213e-05	0	0	0	0	4.53961e-05
174853	k_Bacteria;p_Firmicutes;c_Clostridia;o_Clostridiales	7	18	3	14	8	7	0	44	0	15	25	0.000112736	0.000539455	9.09201e-05	0.000224496	0.000287584	0.000171224	0	0.00066357	0	0.000237079	0.000378301
174959	k_Bacteria;p_Firmicutes;c_Clostridia;o_Clostridiales	0	0	1	0	4	0	14	4	0	1	17	0	0	3.03067e-05	0	0.000143792	0	0.000273309	6.03245e-05	0	1.58053e-05	0.000257244
175077	k_Bacteria;p_Firmicutes;c_Clostridia;o_Clostridiales	6	2	1	6	3	6	1	4	4	6	8	9.66308e-05	5.99395e-05	3.03067e-05	9.62124e-05	0.000107844	0.000146764	1.95221e-05	6.03245e-05	8.37679e-05	9.48317e-05	0.000121056
175193	k_Bacteria;p_Firmicutes;c_Clostridia;o_Clostridiales	26	10	0	1	5	3	0	8	0	0	2	0.000418733	0.000299697	0	1.60354e-05	0.00017974	7.33819e-05	0	0.000120649	0	0	3.02641e-05
175758	k_Bacteria;p_Firmicutes;c_Clostridia;o_Clostridiales	0	3	3	3	0	3	0	0	0	1	3	0	8.99092e-05	9.09201e-05	4.81062e-05	0	7.33819e-05	0	0	0	1.58053e-05	4.53961e-05
175929	k_Bacteria;p_Firmicutes;c_Clostridia;o_Clostridiales	3	0	0	0	0	0	1	3	0	0	0	4.83154e-05	0	0	0	0	0	1.95221e-05	4.52434e-05	0	0	0
176480	k_Bacteria;p_Firmicutes;c_Clostridia;o_Clostridiales	1	0	1	5	0	11	0	2	0	33	115	1.61051e-05	0	3.03067e-05	8.0177e-05	0	0.000269067	0	3.01623e-05	0	0.000521574	0.00174018
176986	k_Bacteria;p_Firmicutes;c_Clostridia;o_Clostridiales	0	0	0	0	1	0	0	0	0	0	0	0	0	0	0	3.59479e-05	0	0	0	0	0	0
177022	k_Bacteria;p_Firmicutes;c_Clostridia;o_Clostridiales	0	0	0	0	3	35	0	0	0	0	1	0	0	0	0	0.000107844	0.000856122	0	0	0	0	1.5132e-05
179785	k_Bacteria;p_Firmicutes;c_Clostridia;o_Clostridiales	6	1	2	2	1	9	0	12	14	1	2	9.66308e-05	2.99697e-05	6.06134e-05	3.20708e-05	3.59479e-05	0.000220146	0	0.000180974	0.000293188	1.58053e-05	3.02641e-05
180009	k_Bacteria;p_Firmicutes;c_Clostridia;o_Clostridiales	0	0	0	0	0	0	0	12	0	1	0	0	0	0	0	0	0	0	0.000180974	0	1.58053e-05	0
180264	k_Bacteria;p_Firmicutes;c_Clostridia;o_Clostridiales	0	0	1	0	0	2	1	0	0	10	117	0	0	3.03067e-05	0	0	4.89213e-05	1.95221e-05	0	0	0.000158053	0.00177045
180465	k_Bacteria;p_Firmicutes;c_Clostridia;o_Clostridiales	24	45	11	42	1	288	25	70	21	42	35	0.000386523	0.00134864	0.000333374	0.000673487	3.59479e-05	0.00704467	0.000488052	0.00105568	0.000439781	0.000663822	0.000529621
180584	k_Bacteria;p_Firmicutes;c_Clostridia;o_Clostridiales	0	0	0	0	0	0	0	0	1	0	0	0	0	0	0	0	0	0	0	2.0942e-05	0	0
180972	k_Bacteria;p_Firmicutes;c_Clostridia;o_Clostridiales	0	2	0	1	0	0	0	0	0	0	10	0	5.99395e-05	0	1.60354e-05	0	0	0	0	0	0	0.00015132
181717	k_Bacteria;p_Firmicutes;c_Clostridia;o_Clostridiales	0	0	0	0	2	0	2	1	3	0	0	0	0	0	0	7.18959e-05	0	3.90442e-05	1.50811e-05	6.28259e-05	0	0
184122	k_Bacteria;p_Firmicutes;c_Clostridia;o_Clostridiales	0	1	3	7	2	2	0	3	0	3	25	0	2.99697e-05	9.09201e-05	0.000112248	7.18959e-05	4.89213e-05	0	4.52434e-05	0	4.74158e-05	0.000378301
184925	k_Bacteria;p_Firmicutes;c_Clostridia;o_Clostridiales	1	0	0	0	0	0	0	0	0	0	6	1.61051e-05	0	0	0	0	0	0	0	0	0	9.07922e-05
185177	k_Bacteria;p_Firmicutes;c_Clostridia;o_Clostridiales	3	5	2	0	0	1	1	6	0	0	5	4.83154e-05	0.000149849	6.06134e-05	0	0	2.44606e-05	1.95221e-05	9.04868e-05	0	0	7.56601e-05
185917	k_Bacteria;p_Firmicutes;c_Clostridia;o_Clostridiales	62	27	0	3	0	0	14	22	1	1	0	0.000998518	0.000809183	0	4.81062e-05	0	0	0.000273309	0.000331785	2.0942e-05	1.58053e-05	0
186162	k_Bacteria;p_Firmicutes;c_Clostridia;o_Clostridiales	1	8	2	0	1	0	0	17	0	9	6	1.61051e-05	0.000239758	6.06134e-05	0	3.59479e-05	0	0	0.000256379	0	0.000142248	9.07922e-05
186526	k_Bacteria;p_Firmicutes;c_Clostridia;o_Clostridiales	1	16	2	14	13	1	1	0	0	4	6	1.61051e-05	0.000479516	6.06134e-05	0.000224496	0.000467323	2.44606e-05	1.95221e-05	0	0	6.32211e-05	9.07922e-05
187535	k_Bacteria;p_Firmicutes;c_Clostridia;o_Clostridiales	36	15	16	11	171	76	9	199	18	24	5	0.000579785	0.000449546	0.000484907	0.000176389	0.0061471	0.00185901	0.000175699	0.00300115	0.000376955	0.000379327	7.56601e-05
187720	k_Bacteria;p_Firmicutes;c_Clostridia;o_Clostridiales	3	7	2	12	2	2	3	11	1	5	6	4.83154e-05	0.000209788	6.06134e-05	0.000192425	7.18959e-05	4.89213e-05	5.85663e-05	0.000165893	2.0942e-05	7.90264e-05	9.07922e-05
187747	k_Bacteria;p_Firmicutes;c_Clostridia;o_Clostridiales	2	8	23	6	1	0	52	3	1	0	0	3.22103e-05	0.000239758	0.000697054	9.62124e-05	3.59479e-05	0	0.00101515	4.52434e-05	2.0942e-05	0	0
188457	k_Bacteria;p_Firmicutes;c_Clostridia;o_Clostridiales	36	5	12	22	12	5	14	22	4	11	20	0.000579785	0.000149849	0.00036368	0.000352779	0.000431375	0.000122303	0.000273309	0.000331785	8.37679e-05	0.000173858	0.000302641
188749	k_Bacteria;p_Firmicutes;c_Clostridia;o_Clostridiales	0	0	0	0	0	0	0	1	3	0	0	0	0	0	0	0	0	0	1.50811e-05	6.28259e-05	0	0
190057	k_Bacteria;p_Firmicutes;c_Clostridia;o_Clostridiales	0	33	6	32	39	106	1	14	53	66	89	0	0.000989001	0.00018184	0.000513133	0.00140197	0.00259283	1.95221e-05	0.000211136	0.00110992	0.00104315	0.00134675
190365	k_Bacteria;p_Firmicutes;c_Clostridia;o_Clostridiales	6	1	0	1	0	1	2	2	0	9	4	9.66308e-05	2.99697e-05	0	1.60354e-05	0	2.44606e-05	3.90442e-05	3.01623e-05	0	0.000142248	6.05281e-05
190971	k_Bacteria;p_Firmicutes;c_Clostridia;o_Clostridiales	1	2	4	785	0	6	0	0	0	4	4	1.61051e-05	5.99395e-05	0.000121227	0.0125878	0	0.000146764	0	0	0	6.32211e-05	6.05281e-05
191108	k_Bacteria;p_Firmicutes;c_Clostridia;o_Clostridiales	0	0	1	0	0	1	1	0	4	2	0	0	0	3.03067e-05	0	0	2.44606e-05	1.95221e-05	0	8.37679e-05	3.16106e-05	0
191259	k_Bacteria;p_Firmicutes;c_Clostridia;o_Clostridiales	21	0	0	3	0	5	0	0	0	4	4	0.000338208	0	0	4.81062e-05	0	0.000122303	0	0	0	6.32211e-05	6.05281e-05
191579	k_Bacteria;p_Firmicutes;c_Clostridia;o_Clostridiales	1	19	14	103	18	51	5	54	9	30	209	1.61051e-05	0.000569425	0.000424294	0.00165165	0.000647063	0.00124749	9.76105e-05	0.000814381	0.000188478	0.000474158	0.00316259
192408	k_Bacteria;p_Firmicutes;c_Clostridia;o_Clostridiales	2	0	0	0	0	0	0	0	0	0	4	3.22103e-05	0	0	0	0	0	0	0	0	0	6.05281e-05
192701	k_Bacteria;p_Firmicutes;c_Clostridia;o_Clostridiales	0	0	0	0	0	1	0	0	0	0	0	0	0	0	0	0	2.44606e-05	0	0	0	0	0
193064	k_Bacteria;p_Firmicutes;c_Clostridia;o_Clostridiales	3	2	0	0	0	8	0	0	0	0	1	4.83154e-05	5.99395e-05	0	0	0	0.000195685	0	0	0	0	1.5132e-05
194014	k_Bacteria;p_Firmicutes;c_Clostridia;o_Clostridiales	11	0	0	0	288	7	7	69	0	45	2	0.000177156	0	0	0	0.010353	0.000171224	0.000136655	0.0010406	0	0.000711238	3.02641e-05
194340	k_Bacteria;p_Firmicutes;c_Clostridia;o_Clostridiales	308	1400	341	1582	633	285	150	3549	165	1254	1117	0.00496038	0.0419576	0.0103346	0.025368	0.0227551	0.00697128	0.00292831	0.053523	0.00345543	0.0198198	0.0169025
194656	k_Bacteria;p_Firmicutes;c_Clostridia;o_Clostridiales	4	0	1	0	0	0	1	2	0	0	0	6.44205e-05	0	3.03067e-05	0	0	0	1.95221e-05	3.01623e-05	0	0	0
194662	k_Bacteria;p_Firmicutes;c_Clostridia;o_Clostridiales	11	6	4	11	6	3	5	20	9	12	20	0.000177156	0.000179818	0.000121227	0.000176389	0.000215688	7.33819e-05	9.76105e-05	0.000301623	0.000188478	0.000189663	0.000302641
194950	k_Bacteria;p_Firmicutes;c_Clostridia;o_Clostridiales	2	3	0	4	2	40	1	13	2	6	5	3.22103e-05	8.99092e-05	0	6.41416e-05	7.18959e-05	0.000978426	1.95221e-05	0.000196055	4.18839e-05	9.48317e-05	7.56601e-05
195343	k_Bacteria;p_Firmicutes;c_Clostridia;o_Clostridiales	0	0	0	0	0	0	0	1	0	0	0	0	0	0	0	0	0	0	1.50811e-05	0	0	0
195711	k_Bacteria;p_Firmicutes;c_Clostridia;o_Clostridiales	0	0	0	0	0	3	1	61	0	0	1	0	0	0	0	0	7.33819e-05	1.95221e-05	0.000919949	0	0	1.5132e-05
196965	k_Bacteria;p_Firmicutes;c_Clostridia;o_Clostridiales	0	3	1	46	0	15	0	4	0	1	1	0	8.99092e-05	3.03067e-05	0.000737629	0	0.00036691	0	6.03245e-05	0	1.58053e-05	1.5132e-05
197706	k_Bacteria;p_Firmicutes;c_Clostridia;o_Clostridiales	6	1	0	10	0	0	3	1	3	0	1	9.66308e-05	2.99697e-05	0	0.000160354	0	0	5.85663e-05	1.50811e-05	6.28259e-05	0	1.5132e-05
197725	k_Bacteria;p_Firmicutes;c_Clostridia;o_Clostridiales	0	1	0	0	0	0	1	0	0	0	0	0	2.99697e-05	0	0	0	0	1.95221e-05	0	0	0	0
198770	k_Bacteria;p_Firmicutes;c_Clostridia;o_Clostridiales	0	0	17	3	58	555	2	4	0	2	0	0	0	0.000515214	4.81062e-05	0.00208498	0.0135757	3.90442e-05	6.03245e-05	0	3.16106e-05	0
198998	k_Bacteria;p_Firmicutes;c_Clostridia;o_Clostridiales	0	1	0	1	0	1	0	2	0	3	6	0	2.99697e-05	0	1.60354e-05	0	2.44606e-05	0	3.01623e-05	0	4.74158e-05	9.07922e-05
203700	k_Bacteria;p_Firmicutes;c_Clostridia;o_Clostridiales	0	1	0	0	0	0	0	0	0	0	0	0	2.99697e-05	0	0	0	0	0	0	0	0	0
205846	k_Bacteria;p_Firmicutes;c_Clostridia;o_Clostridiales	0	0	0	1	0	0	0	0	0	0	0	0	0	0	1.60354e-05	0	0	0	0	0	0	0
209059	k_Bacteria;p_Firmicutes;c_Clostridia;o_Clostridiales	7	2	1	2	5	0	5	2	1	2	11	0.000112736	5.99395e-05	3.03067e-05	3.20708e-05	0.00017974	0	9.76105e-05	3.01623e-05	2.0942e-05	3.16106e-05	0.000166452
209256	k_Bacteria;p_Firmicutes;c_Clostridia;o_Clostridiales	0	0	19	4	1	1	0	0	0	0	4	0	0	0.000575827	6.41416e-05	3.59479e-05	2.44606e-05	0	0	0	0	6.05281e-05
210073	k_Bacteria;p_Firmicutes;c_Clostridia;o_Clostridiales	101	13	5	4	6	24	2	4	4	0	0	0.00162662	0.000389606	0.000151534	6.41416e-05	0.000215688	0.000587055	3.90442e-05	6.03245e-05	8.37679e-05	0	0
210262	k_Bacteria;p_Firmicutes;c_Clostridia;o_Clostridiales	2	2	0	1	2	0	3	3	1	0	0	3.22103e-05	5.99395e-05	0	1.60354e-05	7.18959e-05	0	5.85663e-05	4.52434e-05	2.0942e-05	0	0
210895	k_Bacteria;p_Firmicutes;c_Clostridia;o_Clostridiales	11	4	3	11	3	2	0	0	1	0	0	0.000177156	0.000119879	9.09201e-05	0.000176389	0.000107844	4.89213e-05	0	0	2.0942e-05	0	0
211234	k_Bacteria;p_Firmicutes;c_Clostridia;o_Clostridiales	1	7	2	23	0	3	0	20	14	3	2	1.61051e-05	0.000209788	6.06134e-05	0.000368814	0	7.33819e-05	0	0.000301623	0.000293188	4.74158e-05	3.02641e-05
214116	k_Bacteria;p_Firmicutes;c_Clostridia;o_Clostridiales	0	0	0	0	0	0	1	10	0	36	54	0	0	0	0	0	0	1.95221e-05	0.000150811	0	0.00056899	0.000817129
215060	k_Bacteria;p_Firmicutes;c_Clostridia;o_Clostridiales	0	0	0	0	3	0	0	4	0	0	0	0	0	0	0	0.000107844	0	0	6.03245e-05	0	0	0
215317	k_Bacteria;p_Firmicutes;c_Clostridia;o_Clostridiales	2	1	6	6	2	1	0	8	0	0	7	3.22103e-05	2.99697e-05	0.00018184	9.62124e-05	7.18959e-05	2.44606e-05	0	0.000120649	0	0	0.000105924
227967	k_Bacteria;p_Firmicutes;c_Clostridia;o_Clostridiales	7	0	8	6	1	1	0	5	4	7	18	0.000112736	0	0.000242454	9.62124e-05	3.59479e-05	2.44606e-05	0	7.54057e-05	8.37679e-05	0.000110637	0.000272376
228798	k_Bacteria;p_Firmicutes;c_Clostridia;o_Clostridiales	0	0	19	8	0	0	0	0	7	0	0	0	0	0.000575827	0.000128283	0	0	0	0	0.000146594	0	0
234751	k_Bacteria;p_Firmicutes;c_Clostridia;o_Clostridiales	0	0	0	1	0	0	0	0	0	0	0	0	0	0	1.60354e-05	0	0	0	0	0	0	0
239562	k_Bacteria;p_Firmicutes;c_Clostridia;o_Clostridiales	1	43	19	393	24	6	22	14	2	34	44	1.61051e-05	0.0012887	0.000575827	0.00630191	0.000862751	0.000146764	0.000429486	0.000211136	4.18839e-05	0.000537379	0.000665809
258165	k_Bacteria;p_Firmicutes;c_Clostridia;o_Clostridiales	1	0	0	0	0	0	0	0	0	1	1	1.61051e-05	0	0	0	0	0	0	0	0	1.58053e-05	1.5132e-05
259006	k_Bacteria;p_Firmicutes;c_Clostridia;o_Clostridiales	0	0	0	0	0	0	0	1	0	1	0	0	0	0	0	0	0	0	1.50811e-05	0	1.58053e-05	0
259477	k_Bacteria;p_Firmicutes;c_Clostridia;o_Clostridiales	0	0	0	0	0	0	0	2	0	0	57	0	0	0	0	0	0	0	3.01623e-05	0	0	0.000862526
259556	k_Bacteria;p_Firmicutes;c_Clostridia;o_Clostridiales	3	0	0	1	0	0	0	2	0	0	0	4.83154e-05	0	0	1.60354e-05	0	0	0	3.01623e-05	0	0	0
259594	k_Bacteria;p_Firmicutes;c_Clostridia;o_Clostridiales	0	0	0	0	0	3	0	0	0	0	6	0	0	0	0	0	7.33819e-05	0	0	0	0	9.07922e-05
259846	k_Bacteria;p_Firmicutes;c_Clostridia;o_Clostridiales	0	0	0	0	0	0	0	7	0	0	0	0	0	0	0	0	0	0	0.000105568	0	0	0
259910	k_Bacteria;p_Firmicutes;c_Clostridia;o_Clostridiales	0	0	0	1	0	0	0	0	0	0	0	0	0	0	1.60354e-05	0	0	0	0	0	0	0
260756	k_Bacteria;p_Firmicutes;c_Clostridia;o_Clostridiales	0	1	0	27	0	0	0	0	0	0	0	0	2.99697e-05	0	0.000432956	0	0	0	0	0	0	0
260890	k_Bacteria;p_Firmicutes;c_Clostridia;o_Clostridiales	3	0	0	0	0	0	0	0	0	0	0	4.83154e-05	0	0	0	0	0	0	0	0	0	0
261161	k_Bacteria;p_Firmicutes;c_Clostridia;o_Clostridiales	1	5	1	0	0	0	0	0	0	0	0	1.61051e-05	0.000149849	3.03067e-05	0	0	0	0	0	0	0	0
261382	k_Bacteria;p_Firmicutes;c_Clostridia;o_Clostridiales	0	0	0	0	0	0	0	0	0	0	1	0	0	0	0	0	0	0	0	0	0	1.5132e-05
261744	k_Bacteria;p_Firmicutes;c_Clostridia;o_Clostridiales	21	7	0	2	3	22	0	5	2	5	9	0.000338208	0.000209788	0	3.20708e-05	0.000107844	0.000538134	0	7.54057e-05	4.18839e-05	7.90264e-05	0.000136188
261908	k_Bacteria;p_Firmicutes;c_Clostridia;o_Clostridiales	0	1	0	1	0	0	0	1	0	0	1	0	2.99697e-05	0	1.60354e-05	0	0	0	1.50811e-05	0	0	1.5132e-05
262541	k_Bacteria;p_Firmicutes;c_Clostridia;o_Clostridiales	5	0	0	0	0	0	0	1	0	2	0	8.05257e-05	0	0	0	0	0	0	1.50811e-05	0	3.16106e-05	0
262801	k_Bacteria;p_Firmicutes;c_Clostridia;o_Clostridiales	0	0	0	2	0	0	0	0	0	0	0	0	0	0	3.20708e-05	0	0	0	0	0	0	0
263050	k_Bacteria;p_Firmicutes;c_Clostridia;o_Clostridiales	0	0	0	1	0	1	3	1	5	0	0	0	0	0	1.60354e-05	0	2.44606e-05	5.85663e-05	1.50811e-05	0.00010471	0	0
263155	k_Bacteria;p_Firmicutes;c_Clostridia;o_Clostridiales	144	92	139	27	1140	560	26	630	82	141	76	0.00231914	0.00275722	0.00421263	0.000432956	0.0409807	0.013698	0.000507575	0.00950112	0.00171724	0.00222854	0.00115003
263390	k_Bacteria;p_Firmicutes;c_Clostridia;o_Clostridiales	0	0	0	38	0	0	0	0	0	0	0	0	0	0	0.000609345	0	0	0	0	0	0	0
263620	k_Bacteria;p_Firmicutes;c_Clostridia;o_Clostridiales	38	29	0	1	16	8	1	39	0	55	44	0.000611995	0.000869122	0	1.60354e-05	0.000575167	0.000195685	1.95221e-05	0.000588164	0	0.00086929	0.000665809
264155	k_Bacteria;p_Firmicutes;c_Clostridia;o_Clostridiales	1	0	19	5	1	0	0	0	11	0	3	1.61051e-05	0	0.000575827	8.0177e-05	3.59479e-05	0	0	0	0.000230362	0	4.53961e-05
264225	k_Bacteria;p_Firmicutes;c_Clostridia;o_Clostridiales	0	0	0	0	2	0	0	3	0	0	0	0	0	0	0	7.18959e-05	0	0	4.52434e-05	0	0	0
264294	k_Bacteria;p_Firmicutes;c_Clostridia;o_Clostridiales	1	3	5	12	1	3	2	11	4	1	15	1.61051e-05	8.99092e-05	0.000151534	0.000192425	3.59479e-05	7.33819e-05	3.90442e-05	0.000165893	8.37679e-05	1.58053e-05	0.00022698
264456	k_Bacteria;p_Firmicutes;c_Clostridia;o_Clostridiales	0	0	0	2	1	2	0	0	0	0	0	0	0	0	3.20708e-05	3.59479e-05	4.89213e-05	0	0	0	0	0
264461	k_Bacteria;p_Firmicutes;c_Clostridia;o_Clostridiales	0	0	0	1	0	3	0	0	0	0	23	0	0	0	1.60354e-05	0	7.33819e-05	0	0	0	0	0.000348037
264489	k_Bacteria;p_Firmicutes;c_Clostridia;o_Clostridiales	0	0	0	20	0	20	0	0	0	1	0	0	0	0	0.000320708	0	0.000489213	0	0	0	1.58053e-05	0
264844	k_Bacteria;p_Firmicutes;c_Clostridia;o_Clostridiales	29	34	0	2	107	10	3	17	0	1	43	0.000467049	0.00101897	0	3.20708e-05	0.00384643	0.000244606	5.85663e-05	0.000256379	0	1.58053e-05	0.000650677
265175	k_Bacteria;p_Firmicutes;c_Clostridia;o_Clostridiales	0	0	0	0	0	0	1	0	0	0	0	0	0	0	0	0	0	1.95221e-05	0	0	0	0
265522	k_Bacteria;p_Firmicutes;c_Clostridia;o_Clostridiales	0	0	4	93	10	147	0	18	0	440	803	0	0	0.000121227	0.00149129	0.000359479	0.00359571	0	0.00027146	0	0.00695432	0.012151
266091	k_Bacteria;p_Firmicutes;c_Clostridia;o_Clostridiales	0	0	0	1	0	0	0	0	0	0	0	0	0	0	1.60354e-05	0	0	0	0	0	0	0
266203	k_Bacteria;p_Firmicutes;c_Clostridia;o_Clostridiales	2	19	212	134	64	150	0	100	0	5	63	3.22103e-05	0.000569425	0.00642502	0.00214874	0.00230067	0.0036691	0	0.00150811	0	7.90264e-05	0.000953318
266411	k_Bacteria;p_Firmicutes;c_Clostridia;o_Clostridiales	0	0	0	0	0	0	0	0	0	0	2	0	0	0	0	0	0	0	0	0	0	3.02641e-05
266435	k_Bacteria;p_Firmicutes;c_Clostridia;o_Clostridiales	0	0	0	0	0	0	0	0	0	0	14	0	0	0	0	0	0	0	0	0	0	0.000211848
266862	k_Bacteria;p_Firmicutes;c_Clostridia;o_Clostridiales	0	0	0	0	0	0	0	1	1	0	0	0	0	0	0	0	0	0	1.50811e-05	2.0942e-05	0	0
266935	k_Bacteria;p_Firmicutes;c_Clostridia;o_Clostridiales	110	247	179	386	250	170	352	181	1931	151	253	0.00177156	0.00740252	0.0054249	0.00618967	0.00898699	0.00415831	0.00687178	0.00272969	0.0404389	0.0023866	0.0038284
268196	k_Bacteria;p_Firmicutes;c_Clostridia;o_Clostridiales	1	1	0	1	0	4	1	0	3	3	3	1.61051e-05	2.99697e-05	0	1.60354e-05	0	9.78426e-05	1.95221e-05	0	6.28259e-05	4.74158e-05	4.53961e-05
268220	k_Bacteria;p_Firmicutes;c_Clostridia;o_Clostridiales	0	84	144	7	39	0	135	515	43	30	18	0	0.00251746	0.00436417	0.000112248	0.00140197	0	0.00263548	0.00776679	0.000900505	0.000474158	0.000272376
268933	k_Bacteria;p_Firmicutes;c_Clostridia;o_Clostridiales	7	4	1	0	0	0	0	1	0	0	0	0.000112736	0.000119879	3.03067e-05	0	0	0	0	1.50811e-05	0	0	0
271482	k_Bacteria;p_Firmicutes;c_Clostridia;o_Clostridiales	0	0	0	0	0	1	0	0	0	3	5	0	0	0	0	0	2.44606e-05	0	0	0	4.74158e-05	7.56601e-05
271602	k_Bacteria;p_Firmicutes;c_Clostridia;o_Clostridiales	0	4	1	14	17	2	2	0	8	4	5	0	0.000119879	3.03067e-05	0.000224496	0.000611115	4.89213e-05	3.90442e-05	0	0.000167536	6.32211e-05	7.56601e-05
272184	k_Bacteria;p_Firmicutes;c_Clostridia;o_Clostridiales	128	51	43	124	67	67	75	186	72	122	206	0.00206146	0.00152846	0.00130319	0.00198839	0.00240851	0.00163886	0.00146416	0.00280509	0.00150782	0.00192824	0.0031172
272328	k_Bacteria;p_Firmicutes;c_Clostridia;o_Clostridiales	1	0	0	0	0	0	0	0	0	0	0	1.61051e-05	0	0	0	0	0	0	0	0	0	0
272516	k_Bacteria;p_Firmicutes;c_Clostridia;o_Clostridiales	0	0	0	0	1	0	0	0	0	0	1	0	0	0	0	3.59479e-05	0	0	0	0	0	1.5132e-05
273806	k_Bacteria;p_Firmicutes;c_Clostridia;o_Clostridiales	3	11	0	10	1	60	4	23	2	11	17	4.83154e-05	0.000329667	0	0.000160354	3.59479e-05	0.00146764	7.80884e-05	0.000346866	4.18839e-05	0.000173858	0.000257244
274374	k_Bacteria;p_Firmicutes;c_Clostridia;o_Clostridiales	1	2	0	1	0	1	0	0	0	2	2	1.61051e-05	5.99395e-05	0	1.60354e-05	0	2.44606e-05	0	0	0	3.16106e-05	3.02641e-05
274599	k_Bacteria;p_Firmicutes;c_Clostridia;o_Clostridiales	0	0	0	1	0	0	0	0	0	0	1	0	0	0	1.60354e-05	0	0	0	0	0	0	1.5132e-05
275069	k_Bacteria;p_Firmicutes;c_Clostridia;o_Clostridiales	36	6	8	52	0	2	3	0	1	3	1	0.000579785	0.000179818	0.000242454	0.000833841	0	4.89213e-05	5.85663e-05	0	2.0942e-05	4.74158e-05	1.5132e-05
275483	k_Bacteria;p_Firmicutes;c_Clostridia;o_Clostridiales	0	0	0	560	0	0	0	0	0	0	0	0	0	0	0.00897983	0	0	0	0	0	0	0
275895	k_Bacteria;p_Firmicutes;c_Clostridia;o_Clostridiales	1	2	0	3	0	28	0	10	4	0	5	1.61051e-05	5.99395e-05	0	4.81062e-05	0	0.000684898	0	0.000150811	8.37679e-05	0	7.56601e-05
276134	k_Bacteria;p_Firmicutes;c_Clostridia;o_Clostridiales	0	0	0	0	0	0	0	0	0	1	0	0	0	0	0	0	0	0	0	0	1.58053e-05	0
276597	k_Bacteria;p_Firmicutes;c_Clostridia;o_Clostridiales	0	4	1	0	0	0	0	0	0	1	0	0	0.000119879	3.03067e-05	0	0	0	0	0	0	1.58053e-05	0
276663	k_Bacteria;p_Firmicutes;c_Clostridia;o_Clostridiales	5	0	0	0	0	0	0	1	0	0	0	8.05257e-05	0	0	0	0	0	0	1.50811e-05	0	0	0
276777	k_Bacteria;p_Firmicutes;c_Clostridia;o_Clostridiales	0	0	0	0	0	0	0	0	0	2	1	0	0	0	0	0	0	0	0	0	3.16106e-05	1.5132e-05
276837	k_Bacteria;p_Firmicutes;c_Clostridia;o_Clostridiales	0	0	1	0	0	0	0	0	0	0	1	0	0	3.03067e-05	0	0	0	0	0	0	0	1.5132e-05
277090	k_Bacteria;p_Firmicutes;c_Clostridia;o_Clostridiales	0	0	0	0	0	3	0	0	0	1	0	0	0	0	0	0	7.33819e-05	0	0	0	1.58053e-05	0
277202	k_Bacteria;p_Firmicutes;c_Clostridia;o_Clostridiales	0	0	0	0	1	0	0	0	0	0	1	0	0	0	0	3.59479e-05	0	0	0	0	0	1.5132e-05
277329	k_Bacteria;p_Firmicutes;c_Clostridia;o_Clostridiales	0	104	4	39	70	197	261	310	13	362	53	0	0.00311685	0.000121227	0.000625381	0.00251636	0.00481875	0.00509527	0.00467515	0.000272246	0.00572151	0.000801997
277442	k_Bacteria;p_Firmicutes;c_Clostridia;o_Clostridiales	89	7	14	22	24	15	11	64	4	15	56	0.00143336	0.000209788	0.000424294	0.000352779	0.000862751	0.00036691	0.000214743	0.000965193	8.37679e-05	0.000237079	0.000847394
277922	k_Bacteria;p_Firmicutes;c_Clostridia;o_Clostridiales	1	6	1	1	0	0	0	0	0	26	15	1.61051e-05	0.000179818	3.03067e-05	1.60354e-05	0	0	0	0	0	0.000410937	0.00022698
278563	k_Bacteria;p_Firmicutes;c_Clostridia;o_Clostridiales	0	95	2	15	93	30	0	20	1	33	254	0	0.00284712	6.06134e-05	0.000240531	0.00334316	0.000733819	0	0.000301623	2.0942e-05	0.000521574	0.00384353
279059	k_Bacteria;p_Firmicutes;c_Clostridia;o_Clostridiales	4	9	0	0	0	0	0	0	0	0	1	6.44205e-05	0.000269728	0	0	0	0	0	0	0	0	1.5132e-05
279340	k_Bacteria;p_Firmicutes;c_Clostridia;o_Clostridiales	3	369	26	486	42	1951	10	381	4	177	189	4.83154e-05	0.0110588	0.000787974	0.00779321	0.00150981	0.0477227	0.000195221	0.00574591	8.37679e-05	0.00279753	0.00285995
288193	k_Bacteria;p_Firmicutes;c_Clostridia;o_Clostridiales	7	0	7	10	1	1	6	5	2	0	4	0.000112736	0	0.000212147	0.000160354	3.59479e-05	2.44606e-05	0.000117133	7.54057e-05	4.18839e-05	0	6.05281e-05
290210	k_Bacteria;p_Firmicutes;c_Clostridia;o_Clostridiales	114	23	7	5	91	90	33	184	0	22	256	0.00183599	0.000689304	0.000212147	8.0177e-05	0.00327126	0.00220146	0.000644229	0.00277493	0	0.000347716	0.0038738
290762	k_Bacteria;p_Firmicutes;c_Clostridia;o_Clostridiales	0	1	0	0	0	2	0	0	0	0	0	0	2.99697e-05	0	0	0	4.89213e-05	0	0	0	0	0
292381	k_Bacteria;p_Firmicutes;c_Clostridia;o_Clostridiales	0	0	0	0	0	0	0	0	0	1	0	0	0	0	0	0	0	0	0	0	1.58053e-05	0
292643	k_Bacteria;p_Firmicutes;c_Clostridia;o_Clostridiales	63	2	2	9	12	5	161	226	42	27	14	0.00101462	5.99395e-05	6.06134e-05	0.000144319	0.000431375	0.000122303	0.00314306	0.00340834	0.000879563	0.000426743	0.000211848
295296	k_Bacteria;p_Firmicutes;c_Clostridia;o_Clostridiales	0	0	5	0	2	0	0	2	0	0	0	0	0	0.000151534	0	7.18959e-05	0	0	3.01623e-05	0	0	0
295642	k_Bacteria;p_Firmicutes;c_Clostridia;o_Clostridiales	12	2	1	3	2	1	1	4	0	2	1	0.000193262	5.99395e-05	3.03067e-05	4.81062e-05	7.18959e-05	2.44606e-05	1.95221e-05	6.03245e-05	0	3.16106e-05	1.5132e-05
298408	k_Bacteria;p_Firmicutes;c_Clostridia;o_Clostridiales	1	0	0	0	1	0	0	0	2	0	2	1.61051e-05	0	0	0	3.59479e-05	0	0	0	4.18839e-05	0	3.02641e-05
298723	k_Bacteria;p_Firmicutes;c_Clostridia;o_Clostridiales	1	0	0	0	1	1	0	0	0	0	4	1.61051e-05	0	0	0	3.59479e-05	2.44606e-05	0	0	0	0	6.05281e-05
300618	k_Bacteria;p_Firmicutes;c_Clostridia;o_Clostridiales	0	10	4	3	57	2	1	0	0	1	0	0	0.000299697	0.000121227	4.81062e-05	0.00204903	4.89213e-05	1.95221e-05	0	0	1.58053e-05	0
301012	k_Bacteria;p_Firmicutes;c_Clostridia;o_Clostridiales	1	10	0	0	0	0	0	0	0	0	0	1.61051e-05	0.000299697	0	0	0	0	0	0	0	0	0
303269	k_Bacteria;p_Firmicutes;c_Clostridia;o_Clostridiales	0	24	1	6	0	0	3	0	0	1	2	0	0.000719274	3.03067e-05	9.62124e-05	0	0	5.85663e-05	0	0	1.58053e-05	3.02641e-05
304604	k_Bacteria;p_Firmicutes;c_Clostridia;o_Clostridiales	0	0	92	2	0	1	0	0	4	11	2	0	0	0.00278822	3.20708e-05	0	2.44606e-05	0	0	8.37679e-05	0.000173858	3.02641e-05
305061	k_Bacteria;p_Firmicutes;c_Clostridia;o_Clostridiales	0	4	0	2	0	1	0	0	0	6	1	0	0.000119879	0	3.20708e-05	0	2.44606e-05	0	0	0	9.48317e-05	1.5132e-05
306056	k_Bacteria;p_Firmicutes;c_Clostridia;o_Clostridiales	2	1	0	0	0	0	0	1	0	1	1	3.22103e-05	2.99697e-05	0	0	0	0	0	1.50811e-05	0	1.58053e-05	1.5132e-05
307416	k_Bacteria;p_Firmicutes;c_Clostridia;o_Clostridiales	8	1	0	0	0	5	0	1	0	2	0	0.000128841	2.99697e-05	0	0	0	0.000122303	0	1.50811e-05	0	3.16106e-05	0
308308	k_Bacteria;p_Firmicutes;c_Clostridia;o_Clostridiales	7	1	0	2	0	3	50	1	16	0	2	0.000112736	2.99697e-05	0	3.20708e-05	0	7.33819e-05	0.000976105	1.50811e-05	0.000335072	0	3.02641e-05
308359	k_Bacteria;p_Firmicutes;c_Clostridia;o_Clostridiales	0	0	31	3	0	0	3	0	2	0	5	0	0	0.000939508	4.81062e-05	0	0	5.85663e-05	0	4.18839e-05	0	7.56601e-05
308546	k_Bacteria;p_Firmicutes;c_Clostridia;o_Clostridiales	2	4	0	1	4	0	0	1	0	4	11	3.22103e-05	0.000119879	0	1.60354e-05	0.000143792	0	0	1.50811e-05	0	6.32211e-05	0.000166452
308734	k_Bacteria;p_Firmicutes;c_Clostridia;o_Clostridiales	17	4	2	3	2	1	2	0	27	19	7	0.000273787	0.000119879	6.06134e-05	4.81062e-05	7.18959e-05	2.44606e-05	3.90442e-05	0	0.000565433	0.0003003	0.000105924
309441	k_Bacteria;p_Firmicutes;c_Clostridia;o_Clostridiales	6	0	0	1	1	1	0	0	0	0	0	9.66308e-05	0	0	1.60354e-05	3.59479e-05	2.44606e-05	0	0	0	0	0
311031	k_Bacteria;p_Firmicutes;c_Clostridia;o_Clostridiales	1	22	0	5	4	2	2	0	2	37	17	1.61051e-05	0.000659334	0	8.0177e-05	0.000143792	4.89213e-05	3.90442e-05	0	4.18839e-05	0.000584795	0.000257244
313037	k_Bacteria;p_Firmicutes;c_Clostridia;o_Clostridiales	31	19	25	6	3	0	1	9	34	8	26	0.000499259	0.000569425	0.000757668	9.62124e-05	0.000107844	0	1.95221e-05	0.00013573	0.000712027	0.000126442	0.000393433
314029	k_Bacteria;p_Firmicutes;c_Clostridia;o_Clostridiales	2	0	1	2	0	0	0	0	0	0	0	3.22103e-05	0	3.03067e-05	3.20708e-05	0	0	0	0	0	0	0
314110	k_Bacteria;p_Firmicutes;c_Clostridia;o_Clostridiales	1769	260	9	2	0	0	0	1	4	0	2	0.02849	0.00779213	0.00027276	3.20708e-05	0	0	0	1.50811e-05	8.37679e-05	0	3.02641e-05
315390	k_Bacteria;p_Firmicutes;c_Clostridia;o_Clostridiales	1	0	0	0	0	3	0	4	0	0	0	1.61051e-05	0	0	0	0	7.33819e-05	0	6.03245e-05	0	0	0
317004	k_Bacteria;p_Firmicutes;c_Clostridia;o_Clostridiales	0	0	0	0	8	0	0	0	0	0	0	0	0	0	0	0.000287584	0	0	0	0	0	0
317399	k_Bacteria;p_Firmicutes;c_Clostridia;o_Clostridiales	0	28	3	5	3	21	0	8	0	0	8	0	0.000839152	9.09201e-05	8.0177e-05	0.000107844	0.000513673	0	0.000120649	0	0	0.000121056
317923	k_Bacteria;p_Firmicutes;c_Clostridia;o_Clostridiales	4	6	1	0	1	0	5	1	0	0	1	6.44205e-05	0.000179818	3.03067e-05	0	3.59479e-05	0	9.76105e-05	1.50811e-05	0	0	1.5132e-05
318162	k_Bacteria;p_Firmicutes;c_Clostridia;o_Clostridiales	0	3	6	9	0	33	3	802	1	19	2	0	8.99092e-05	0.00018184	0.000144319	0	0.000807201	5.85663e-05	0.0120951	2.0942e-05	0.0003003	3.02641e-05
318503	k_Bacteria;p_Firmicutes;c_Clostridia;o_Clostridiales	3	0	2	4	4	0	0	3	1	0	2	4.83154e-05	0	6.06134e-05	6.41416e-05	0.000143792	0	0	4.52434e-05	2.0942e-05	0	3.02641e-05
318732	k_Bacteria;p_Firmicutes;c_Clostridia;o_Clostridiales	0	28	47	39	7	7	3	90	0	1	39	0	0.000839152	0.00142442	0.000625381	0.000251636	0.000171224	5.85663e-05	0.0013573	0	1.58053e-05	0.000590149
320048	k_Bacteria;p_Firmicutes;c_Clostridia;o_Clostridiales	0	0	0	0	0	0	0	0	1	4	83	0	0	0	0	0	0	0	0	2.0942e-05	6.32211e-05	0.00125596
320603	k_Bacteria;p_Firmicutes;c_Clostridia;o_Clostridiales	1	0	8	2	1	0	75	83	12	6	25	1.61051e-05	0	0.000242454	3.20708e-05	3.59479e-05	0	0.00146416	0.00125173	0.000251304	9.48317e-05	0.000378301
321390	k_Bacteria;p_Firmicutes;c_Clostridia;o_Clostridiales	0	3	19	2	1	0	0	4	0	0	7	0	8.99092e-05	0.000575827	3.20708e-05	3.59479e-05	0	0	6.03245e-05	0	0	0.000105924
324015	k_Bacteria;p_Firmicutes;c_Clostridia;o_Clostridiales	0	0	0	0	0	0	0	0	0	0	3	0	0	0	0	0	0	0	0	0	0	4.53961e-05
325289	k_Bacteria;p_Firmicutes;c_Clostridia;o_Clostridiales	364	297	111	59	56	30	24	2426	152	117	325	0.00586227	0.00890101	0.00336404	0.000946089	0.00201309	0.000733819	0.00046853	0.0365868	0.00318318	0.00184922	0.00491791
325836	k_Bacteria;p_Firmicutes;c_Clostridia;o_Clostridiales	0	3	12	13	3	18	0	8	0	0	4	0	8.99092e-05	0.00036368	0.00020846	0.000107844	0.000440292	0	0.000120649	0	0	6.05281e-05
326013	k_Bacteria;p_Firmicutes;c_Clostridia;o_Clostridiales	4	1	2	1	0	0	1	0	0	0	2	6.44205e-05	2.99697e-05	6.06134e-05	1.60354e-05	0	0	1.95221e-05	0	0	0	3.02641e-05
326136	k_Bacteria;p_Firmicutes;c_Clostridia;o_Clostridiales	2	0	0	0	0	0	0	0	0	1	21	3.22103e-05	0	0	0	0	0	0	0	0	1.58053e-05	0.000317773
326390	k_Bacteria;p_Firmicutes;c_Clostridia;o_Clostridiales	10	0	1	0	0	0	2	0	0	0	1	0.000161051	0	3.03067e-05	0	0	0	3.90442e-05	0	0	0	1.5132e-05
327031	k_Bacteria;p_Firmicutes;c_Clostridia;o_Clostridiales	2	0	66	8	0	0	2	0	0	0	0	3.22103e-05	0	0.00200024	0.000128283	0	0	3.90442e-05	0	0	0	0
327284	k_Bacteria;p_Firmicutes;c_Clostridia;o_Clostridiales	2	0	0	0	0	1	0	1	0	0	1	3.22103e-05	0	0	0	0	2.44606e-05	0	1.50811e-05	0	0	1.5132e-05
327327	k_Bacteria;p_Firmicutes;c_Clostridia;o_Clostridiales	6	4	5	1	8	9	1	1	0	10	35	9.66308e-05	0.000119879	0.000151534	1.60354e-05	0.000287584	0.000220146	1.95221e-05	1.50811e-05	0	0.000158053	0.000529621
328536	k_Bacteria;p_Firmicutes;c_Clostridia;o_Clostridiales	10	2	1	2	0	0	9	10	1	0	0	0.000161051	5.99395e-05	3.03067e-05	3.20708e-05	0	0	0.000175699	0.000150811	2.0942e-05	0	0
329503	k_Bacteria;p_Firmicutes;c_Clostridia;o_Clostridiales	0	0	0	0	0	0	0	0	0	14	12	0	0	0	0	0	0	0	0	0	0.000221274	0.000181584
329741	k_Bacteria;p_Firmicutes;c_Clostridia;o_Clostridiales	0	1	9	1	0	6	1	1	0	1	2	0	2.99697e-05	0.00027276	1.60354e-05	0	0.000146764	1.95221e-05	1.50811e-05	0	1.58053e-05	3.02641e-05
331486	k_Bacteria;p_Firmicutes;c_Clostridia;o_Clostridiales	2	0	0	0	0	0	1	0	0	0	1	3.22103e-05	0	0	0	0	0	1.95221e-05	0	0	0	1.5132e-05
332770	k_Bacteria;p_Firmicutes;c_Clostridia;o_Clostridiales	0	2	0	0	0	1	1	1	0	1	0	0	5.99395e-05	0	0	0	2.44606e-05	1.95221e-05	1.50811e-05	0	1.58053e-05	0
332865	k_Bacteria;p_Firmicutes;c_Clostridia;o_Clostridiales	0	0	1	0	0	0	0	0	0	0	0	0	0	3.03067e-05	0	0	0	0	0	0	0	0
332901	k_Bacteria;p_Firmicutes;c_Clostridia;o_Clostridiales	1	1	0	0	0	2	0	0	0	1	1	1.61051e-05	2.99697e-05	0	0	0	4.89213e-05	0	0	0	1.58053e-05	1.5132e-05
333049	k_Bacteria;p_Firmicutes;c_Clostridia;o_Clostridiales	3	6	0	0	1	0	1	2	0	3	2	4.83154e-05	0.000179818	0	0	3.59479e-05	0	1.95221e-05	3.01623e-05	0	4.74158e-05	3.02641e-05
333387	k_Bacteria;p_Firmicutes;c_Clostridia;o_Clostridiales	0	2	0	4	0	3	1	1	0	2	0	0	5.99395e-05	0	6.41416e-05	0	7.33819e-05	1.95221e-05	1.50811e-05	0	3.16106e-05	0
333576	k_Bacteria;p_Firmicutes;c_Clostridia;o_Clostridiales	0	4	0	0	0	11	0	0	0	0	3	0	0.000119879	0	0	0	0.000269067	0	0	0	0	4.53961e-05
334395	k_Bacteria;p_Firmicutes;c_Clostridia;o_Clostridiales	8	0	0	0	0	1	0	0	1	0	1	0.000128841	0	0	0	0	2.44606e-05	0	0	2.0942e-05	0	1.5132e-05
334582	k_Bacteria;p_Firmicutes;c_Clostridia;o_Clostridiales	1	0	1	1	0	0	0	0	0	0	2	1.61051e-05	0	3.03067e-05	1.60354e-05	0	0	0	0	0	0	3.02641e-05
334734	k_Bacteria;p_Firmicutes;c_Clostridia;o_Clostridiales	0	2	0	0	0	0	0	0	0	1	9	0	5.99395e-05	0	0	0	0	0	0	0	1.58053e-05	0.000136188
335267	k_Bacteria;p_Firmicutes;c_Clostridia;o_Clostridiales	0	0	0	0	0	0	3	0	0	0	0	0	0	0	0	0	0	5.85663e-05	0	0	0	0
335401	k_Bacteria;p_Firmicutes;c_Clostridia;o_Clostridiales	6	2	1	2	0	1	1	3	1	1	2	9.66308e-05	5.99395e-05	3.03067e-05	3.20708e-05	0	2.44606e-05	1.95221e-05	4.52434e-05	2.0942e-05	1.58053e-05	3.02641e-05
335895	k_Bacteria;p_Firmicutes;c_Clostridia;o_Clostridiales	22	4	3	3	0	1	1	74	10	4	1	0.000354313	0.000119879	9.09201e-05	4.81062e-05	0	2.44606e-05	1.95221e-05	0.001116	0.00020942	6.32211e-05	1.5132e-05
343251	k_Bacteria;p_Firmicutes;c_Clostridia;o_Clostridiales	0	0	0	0	0	0	0	1	0	0	0	0	0	0	0	0	0	0	1.50811e-05	0	0	0
343727	k_Bacteria;p_Firmicutes;c_Clostridia;o_Clostridiales	0	1	0	0	0	1	0	0	0	0	0	0	2.99697e-05	0	0	0	2.44606e-05	0	0	0	0	0
345158	k_Bacteria;p_Firmicutes;c_Clostridia;o_Clostridiales	0	0	1	1	0	0	1	0	0	0	1	0	0	3.03067e-05	1.60354e-05	0	0	1.95221e-05	0	0	0	1.5132e-05
346275	k_Bacteria;p_Firmicutes;c_Clostridia;o_Clostridiales	0	5	2	3	4	13	0	0	0	1	3	0	0.000149849	6.06134e-05	4.81062e-05	0.000143792	0.000317988	0	0	0	1.58053e-05	4.53961e-05
346595	k_Bacteria;p_Firmicutes;c_Clostridia;o_Clostridiales	0	0	0	0	0	4	0	4	0	10	5	0	0	0	0	0	9.78426e-05	0	6.03245e-05	0	0.000158053	7.56601e-05
348377	k_Bacteria;p_Firmicutes;c_Clostridia;o_Clostridiales	0	0	11	1	14	0	0	0	0	1	0	0	0	0.000333374	1.60354e-05	0.000503271	0	0	0	0	1.58053e-05	0
351449	k_Bacteria;p_Firmicutes;c_Clostridia;o_Clostridiales	4	3	1	1	4	6	202	150	157	46	9	6.44205e-05	8.99092e-05	3.03067e-05	1.60354e-05	0.000143792	0.000146764	0.00394346	0.00226217	0.00328789	0.000727043	0.000136188
352843	k_Bacteria;p_Firmicutes;c_Clostridia;o_Clostridiales	1	0	0	0	0	0	0	0	1	0	1	1.61051e-05	0	0	0	0	0	0	0	2.0942e-05	0	1.5132e-05
352965	k_Bacteria;p_Firmicutes;c_Clostridia;o_Clostridiales	0	1	0	0	0	0	0	0	0	0	3	0	2.99697e-05	0	0	0	0	0	0	0	0	4.53961e-05
353195	k_Bacteria;p_Firmicutes;c_Clostridia;o_Clostridiales	115	270	3	8	0	8	0	4	0	2	3	0.00185209	0.00809183	9.09201e-05	0.000128283	0	0.000195685	0	6.03245e-05	0	3.16106e-05	4.53961e-05
354987	k_Bacteria;p_Firmicutes;c_Clostridia;o_Clostridiales	1	0	0	0	1	0	0	0	0	0	0	1.61051e-05	0	0	0	3.59479e-05	0	0	0	0	0	0
356404	k_Bacteria;p_Firmicutes;c_Clostridia;o_Clostridiales	0	2	0	6	0	0	6	0	1	1	7	0	5.99395e-05	0	9.62124e-05	0	0	0.000117133	0	2.0942e-05	1.58053e-05	0.000105924
358007	k_Bacteria;p_Firmicutes;c_Clostridia;o_Clostridiales	0	0	0	0	0	0	0	22	0	0	0	0	0	0	0	0	0	0	0.000331785	0	0	0
365297	k_Bacteria;p_Firmicutes;c_Clostridia;o_Clostridiales	10	1	0	1	7	0	0	3	0	2	2	0.000161051	2.99697e-05	0	1.60354e-05	0.000251636	0	0	4.52434e-05	0	3.16106e-05	3.02641e-05
374557	k_Bacteria;p_Firmicutes;c_Clostridia;o_Clostridiales	62	11	6	3	3	5	1	428	11	17	19	0.000998518	0.000329667	0.00018184	4.81062e-05	0.000107844	0.000122303	1.95221e-05	0.00645473	0.000230362	0.00026869	0.000287509
375892	k_Bacteria;p_Firmicutes;c_Clostridia;o_Clostridiales	20	8	3	0	0	4	0	9	0	13	10	0.000322103	0.000239758	9.09201e-05	0	0	9.78426e-05	0	0.00013573	0	0.000205469	0.00015132
377946	k_Bacteria;p_Firmicutes;c_Clostridia;o_Clostridiales	4	15	618	0	9	2	1	4	1	1	4	6.44205e-05	0.000449546	0.0187295	0	0.000323532	4.89213e-05	1.95221e-05	6.03245e-05	2.0942e-05	1.58053e-05	6.05281e-05
382220	k_Bacteria;p_Firmicutes;c_Clostridia;o_Clostridiales	5	0	0	5	0	7	2	1	10	0	0	8.05257e-05	0	0	8.0177e-05	0	0.000171224	3.90442e-05	1.50811e-05	0.00020942	0	0
383992	k_Bacteria;p_Firmicutes;c_Clostridia;o_Clostridiales	3	6	1	5	0	3	2	6	0	0	5	4.83154e-05	0.000179818	3.03067e-05	8.0177e-05	0	7.33819e-05	3.90442e-05	9.04868e-05	0	0	7.56601e-05
385545	k_Bacteria;p_Firmicutes;c_Clostridia;o_Clostridiales	886	279	0	106	0	5	0	0	0	0	4	0.0142691	0.00836155	0	0.00169975	0	0.000122303	0	0	0	0	6.05281e-05
389371	k_Bacteria;p_Firmicutes;c_Clostridia;o_Clostridiales	0	0	2	0	0	0	0	0	0	0	0	0	0	6.06134e-05	0	0	0	0	0	0	0	0
399606	k_Bacteria;p_Firmicutes;c_Clostridia;o_Clostridiales	273	9	2	0	0	0	1	0	0	0	1	0.0043967	0.000269728	6.06134e-05	0	0	0	1.95221e-05	0	0	0	1.5132e-05
399637	k_Bacteria;p_Firmicutes;c_Clostridia;o_Clostridiales	0	3	3	82	0	979	3	0	685	444	391	0	8.99092e-05	9.09201e-05	0.0013149	0	0.023947	5.85663e-05	0	0.0143452	0.00701754	0.00591662
400443	k_Bacteria;p_Firmicutes;c_Clostridia;o_Clostridiales	2	7	14	8	0	5	9	99	0	7	39	3.22103e-05	0.000209788	0.000424294	0.000128283	0	0.000122303	0.000175699	0.00149303	0	0.000110637	0.000590149
406247	k_Bacteria;p_Firmicutes;c_Clostridia;o_Clostridiales	254	750	56	408	58	270	133	399	21	549	916	0.0040907	0.0224773	0.00169718	0.00654245	0.00208498	0.00660437	0.00259644	0.00601737	0.000439781	0.0086771	0.0138609
413695	k_Bacteria;p_Firmicutes;c_Clostridia;o_Clostridiales	10	2	2	3	0	0	8	11	1	4	19	0.000161051	5.99395e-05	6.06134e-05	4.81062e-05	0	0	0.000156177	0.000165893	2.0942e-05	6.32211e-05	0.000287509
416287	k_Bacteria;p_Firmicutes;c_Clostridia;o_Clostridiales	0	3	0	0	0	0	0	0	0	1	1	0	8.99092e-05	0	0	0	0	0	0	0	1.58053e-05	1.5132e-05
421893	k_Bacteria;p_Firmicutes;c_Clostridia;o_Clostridiales	283	33	5	21	946	350	1	18	0	19	16	0.00455775	0.000989001	0.000151534	0.000336744	0.0340068	0.00856122	1.95221e-05	0.00027146	0	0.0003003	0.000242112
423830	k_Bacteria;p_Firmicutes;c_Clostridia;o_Clostridiales	10054	3277	323	1708	123	4623	47	9045	83	5779	6872	0.161921	0.0982108	0.00978907	0.0273885	0.0044216	0.113082	0.000917539	0.136409	0.00173818	0.0913387	0.103987
427219	k_Bacteria;p_Firmicutes;c_Clostridia;o_Clostridiales	7	0	0	1	0	4	3	14	1	2	59	0.000112736	0	0	1.60354e-05	0	9.78426e-05	5.85663e-05	0.000211136	2.0942e-05	3.16106e-05	0.00089279
432444	k_Bacteria;p_Firmicutes;c_Clostridia;o_Clostridiales	3	0	0	0	2	0	0	4	0	1	2	4.83154e-05	0	0	0	7.18959e-05	0	0	6.03245e-05	0	1.58053e-05	3.02641e-05
440840	k_Bacteria;p_Firmicutes;c_Clostridia;o_Clostridiales	0	19	4	26	29	81	38	57	30	72	68	0	0.000569425	0.000121227	0.000416921	0.00104249	0.00198131	0.00074184	0.000859625	0.000628259	0.00113798	0.00102898
441468	k_Bacteria;p_Firmicutes;c_Clostridia;o_Clostridiales	1	4	2	1604	0	1522	3	2	2	110	51	1.61051e-05	0.000119879	6.06134e-05	0.0257208	0	0.0372291	5.85663e-05	3.01623e-05	4.18839e-05	0.00173858	0.000771733
443853	k_Bacteria;p_Firmicutes;c_Clostridia;o_Clostridiales	4	1	0	4	0	2	1	0	27	4	1	6.44205e-05	2.99697e-05	0	6.41416e-05	0	4.89213e-05	1.95221e-05	0	0.000565433	6.32211e-05	1.5132e-05
450755	k_Bacteria;p_Firmicutes;c_Clostridia;o_Clostridiales	20	12	30	2	1	7	5	5	5	5	7	0.000322103	0.000359637	0.000909201	3.20708e-05	3.59479e-05	0.000171224	9.76105e-05	7.54057e-05	0.00010471	7.90264e-05	0.000105924
459025	k_Bacteria;p_Firmicutes;c_Clostridia;o_Clostridiales	0	305	1485	5229	8	1229	280	41	52	6	1510	0	0.00914077	0.0450055	0.0838491	0.000287584	0.0300621	0.00546619	0.000618327	0.00108898	9.48317e-05	0.0228494
459276	k_Bacteria;p_Firmicutes;c_Clostridia;o_Clostridiales	8	5	9	1	27	7	0	13	4	19	12	0.000128841	0.000149849	0.00027276	1.60354e-05	0.000970595	0.000171224	0	0.000196055	8.37679e-05	0.0003003	0.000181584
463289	k_Bacteria;p_Firmicutes;c_Clostridia;o_Clostridiales	1	518	0	468	0	3	3	0	2	1	0	1.61051e-05	0.0155243	0	0.00750457	0	7.33819e-05	5.85663e-05	0	4.18839e-05	1.58053e-05	0
511510	k_Bacteria;p_Firmicutes;c_Clostridia;o_Clostridiales	5	2	3	1	6	0	6	39	1	0	0	8.05257e-05	5.99395e-05	9.09201e-05	1.60354e-05	0.000215688	0	0.000117133	0.000588164	2.0942e-05	0	0
522433	k_Bacteria;p_Firmicutes;c_Clostridia;o_Clostridiales	5	3	5	5	7	0	4	3	8	4	9	8.05257e-05	8.99092e-05	0.000151534	8.0177e-05	0.000251636	0	7.80884e-05	4.52434e-05	0.000167536	6.32211e-05	0.000136188
522961	k_Bacteria;p_Firmicutes;c_Clostridia;o_Clostridiales	0	1	0	0	0	1	0	0	0	0	13	0	2.99697e-05	0	0	0	2.44606e-05	0	0	0	0	0.000196716
526490	k_Bacteria;p_Firmicutes;c_Clostridia;o_Clostridiales	0	0	0	0	0	0	0	1	1	1	0	0	0	0	0	0	0	0	1.50811e-05	2.0942e-05	1.58053e-05	0
537219	k_Bacteria;p_Firmicutes;c_Clostridia;o_Clostridiales	18	1	8	5	5	1	3	28	6	2	7	0.000289892	2.99697e-05	0.000242454	8.0177e-05	0.00017974	2.44606e-05	5.85663e-05	0.000422272	0.000125652	3.16106e-05	0.000105924
553245	k_Bacteria;p_Firmicutes;c_Clostridia;o_Clostridiales	109	0	0	0	11	0	0	0	0	5	11	0.00175546	0	0	0	0.000395427	0	0	0	0	7.90264e-05	0.000166452
566391	k_Bacteria;p_Firmicutes;c_Clostridia;o_Clostridiales	0	9	17	11	26	10	9	10	8	8	9	0	0.000269728	0.000515214	0.000176389	0.000934647	0.000244606	0.000175699	0.000150811	0.000167536	0.000126442	0.000136188
584020	k_Bacteria;p_Firmicutes;c_Clostridia;o_Clostridiales	0	0	0	5	0	0	10	0	37	0	0	0	0	0	8.0177e-05	0	0	0.000195221	0	0.000774853	0	0
584263	k_Bacteria;p_Firmicutes;c_Clostridia;o_Clostridiales	154	4	5	79	11	1	8	36	50	4	13	0.00248019	0.000119879	0.000151534	0.0012668	0.000395427	2.44606e-05	0.000156177	0.000542921	0.0010471	6.32211e-05	0.000196716
610842	k_Bacteria;p_Firmicutes;c_Clostridia;o_Clostridiales	0	2	3	4	4	2	8	13	3	9	3	0	5.99395e-05	9.09201e-05	6.41416e-05	0.000143792	4.89213e-05	0.000156177	0.000196055	6.28259e-05	0.000142248	4.53961e-05
631564	k_Bacteria;p_Firmicutes;c_Clostridia;o_Clostridiales	17	6	3	2	40	30	158	53	0	20	81	0.000273787	0.000179818	9.09201e-05	3.20708e-05	0.00143792	0.000733819	0.00308449	0.0007993	0	0.000316106	0.00122569
635059	k_Bacteria;p_Firmicutes;c_Clostridia;o_Clostridiales	2	2	0	0	0	0	0	0	0	0	0	3.22103e-05	5.99395e-05	0	0	0	0	0	0	0	0	0
637934	k_Bacteria;p_Firmicutes;c_Clostridia;o_Clostridiales	0	0	0	1	3	0	0	0	0	0	0	0	0	0	1.60354e-05	0.000107844	0	0	0	0	0	0
661055	k_Bacteria;p_Firmicutes;c_Clostridia;o_Clostridiales	9	0	2	0	1	5	1	0	0	0	0	0.000144946	0	6.06134e-05	0	3.59479e-05	0.000122303	1.95221e-05	0	0	0	0
665703	k_Bacteria;p_Firmicutes;c_Clostridia;o_Clostridiales	8	20	47	27	1	4	7	6	125	9	25	0.000128841	0.000599395	0.00142442	0.000432956	3.59479e-05	9.78426e-05	0.000136655	9.04868e-05	0.00261775	0.000142248	0.000378301
667010	k_Bacteria;p_Firmicutes;c_Clostridia;o_Clostridiales	0	0	0	3	0	0	0	1	0	0	0	0	0	0	4.81062e-05	0	0	0	1.50811e-05	0	0	0
730939	k_Bacteria;p_Firmicutes;c_Clostridia;o_Clostridiales	0	0	0	0	0	0	4	3	0	0	0	0	0	0	0	0	0	7.80884e-05	4.52434e-05	0	0	0
732128	k_Bacteria;p_Firmicutes;c_Clostridia;o_Clostridiales	0	0	0	0	0	0	4	0	1	0	1	0	0	0	0	0	0	7.80884e-05	0	2.0942e-05	0	1.5132e-05
772972	k_Bacteria;p_Firmicutes;c_Clostridia;o_Clostridiales	0	0	0	0	2	2	1	0	2	1	3	0	0	0	0	7.18959e-05	4.89213e-05	1.95221e-05	0	4.18839e-05	1.58053e-05	4.53961e-05
799034	k_Bacteria;p_Firmicutes;c_Clostridia;o_Clostridiales	2	0	0	0	0	0	1	0	0	0	0	3.22103e-05	0	0	0	0	0	1.95221e-05	0	0	0	0
826541	k_Bacteria;p_Firmicutes;c_Clostridia;o_Clostridiales	0	4	0	1	0	0	27	0	29	0	0	0	0.000119879	0	1.60354e-05	0	0	0.000527097	0	0.000607317	0	0
826727	k_Bacteria;p_Firmicutes;c_Clostridia;o_Clostridiales	0	0	1	0	0	0	0	0	0	0	0	0	0	3.03067e-05	0	0	0	0	0	0	0	0
827522	k_Bacteria;p_Firmicutes;c_Clostridia;o_Clostridiales	0	15	12	15	0	1	0	1	0	1	45	0	0.000449546	0.00036368	0.000240531	0	2.44606e-05	0	1.50811e-05	0	1.58053e-05	0.000680941
827689	k_Bacteria;p_Firmicutes;c_Clostridia;o_Clostridiales	0	1	2	0	2	1	2	1	0	2	5	0	2.99697e-05	6.06134e-05	0	7.18959e-05	2.44606e-05	3.90442e-05	1.50811e-05	0	3.16106e-05	7.56601e-05
830014	k_Bacteria;p_Firmicutes;c_Clostridia;o_Clostridiales	1	0	0	0	0	0	0	0	0	0	1	1.61051e-05	0	0	0	0	0	0	0	0	0	1.5132e-05
832848	k_Bacteria;p_Firmicutes;c_Clostridia;o_Clostridiales	4	0	137	567	13	13	1	31	3	39	89	6.44205e-05	0	0.00415202	0.00909208	0.000467323	0.000317988	1.95221e-05	0.000467515	6.28259e-05	0.000616406	0.00134675
833458	k_Bacteria;p_Firmicutes;c_Clostridia;o_Clostridiales	44	4	0	0	0	0	0	0	0	0	0	0.000708626	0.000119879	0	0	0	0	0	0	0	0	0
833816	k_Bacteria;p_Firmicutes;c_Clostridia;o_Clostridiales	1	0	0	0	0	0	0	31	0	0	0	1.61051e-05	0	0	0	0	0	0	0.000467515	0	0	0
835456	k_Bacteria;p_Firmicutes;c_Clostridia;o_Clostridiales	102	1	19	38	13	25	117	52	36	21	21	0.00164272	2.99697e-05	0.000575827	0.000609345	0.000467323	0.000611516	0.00228409	0.000784219	0.000753911	0.000331911	0.000317773
863612	k_Bacteria;p_Firmicutes;c_Clostridia;o_Clostridiales	1	0	0	1	1	0	0	2	1	2	0	1.61051e-05	0	0	1.60354e-05	3.59479e-05	0	0	3.01623e-05	2.0942e-05	3.16106e-05	0
1105326	k_Bacteria;p_Firmicutes;c_Clostridia;o_Clostridiales	0	2	2	20	0	0	3	4	13	1	4	0	5.99395e-05	6.06134e-05	0.000320708	0	0	5.85663e-05	6.03245e-05	0.000272246	1.58053e-05	6.05281e-05
1106302	k_Bacteria;p_Firmicutes;c_Clostridia;o_Clostridiales	0	1	0	0	0	0	3	0	4	0	1	0	2.99697e-05	0	0	0	0	5.85663e-05	0	8.37679e-05	0	1.5132e-05
1106364	k_Bacteria;p_Firmicutes;c_Clostridia;o_Clostridiales	0	0	0	2	0	23	0	0	5	7	7	0	0	0	3.20708e-05	0	0.000562595	0	0	0.00010471	0.000110637	0.000105924
1106683	k_Bacteria;p_Firmicutes;c_Clostridia;o_Clostridiales	1	1	0	51	0	4	0	2	15	896	43	1.61051e-05	2.99697e-05	0	0.000817806	0	9.78426e-05	0	3.01623e-05	0.00031413	0.0141615	0.000650677
1106861	k_Bacteria;p_Firmicutes;c_Clostridia;o_Clostridiales	0	3	0	0	0	0	0	0	0	0	0	0	8.99092e-05	0	0	0	0	0	0	0	0	0
1107461	k_Bacteria;p_Firmicutes;c_Clostridia;o_Clostridiales	0	0	0	1	0	0	1	2	0	1	1	0	0	0	1.60354e-05	0	0	1.95221e-05	3.01623e-05	0	1.58053e-05	1.5132e-05
1107493	k_Bacteria;p_Firmicutes;c_Clostridia;o_Clostridiales	0	1	1	15	4	0	0	181	1	637	1	0	2.99697e-05	3.03067e-05	0.000240531	0.000143792	0	0	0.00272969	2.0942e-05	0.010068	1.5132e-05
1107674	k_Bacteria;p_Firmicutes;c_Clostridia;o_Clostridiales	0	0	3	2	0	0	0	1	1	0	0	0	0	9.09201e-05	3.20708e-05	0	0	0	1.50811e-05	2.0942e-05	0	0
1107759	k_Bacteria;p_Firmicutes;c_Clostridia;o_Clostridiales	20	0	7	2	0	0	0	0	0	0	0	0.000322103	0	0.000212147	3.20708e-05	0	0	0	0	0	0	0
1108378	k_Bacteria;p_Firmicutes;c_Clostridia;o_Clostridiales	2	0	0	0	0	0	0	0	0	1	0	3.22103e-05	0	0	0	0	0	0	0	0	1.58053e-05	0
1109788	k_Bacteria;p_Firmicutes;c_Clostridia;o_Clostridiales	0	2	2	5	9	3	1	4	0	2	13	0	5.99395e-05	6.06134e-05	8.0177e-05	0.000323532	7.33819e-05	1.95221e-05	6.03245e-05	0	3.16106e-05	0.000196716
1109864	k_Bacteria;p_Firmicutes;c_Clostridia;o_Clostridiales	0	0	0	0	0	0	5	1	1	0	0	0	0	0	0	0	0	9.76105e-05	1.50811e-05	2.0942e-05	0	0
1109929	k_Bacteria;p_Firmicutes;c_Clostridia;o_Clostridiales	0	0	0	2	0	0	2	0	0	0	0	0	0	0	3.20708e-05	0	0	3.90442e-05	0	0	0	0
1112121	k_Bacteria;p_Firmicutes;c_Clostridia;o_Clostridiales	6	0	4	1	0	0	0	0	2	1	4	9.66308e-05	0	0.000121227	1.60354e-05	0	0	0	0	4.18839e-05	1.58053e-05	6.05281e-05
1112139	k_Bacteria;p_Firmicutes;c_Clostridia;o_Clostridiales	10	6	1	0	1	5	0	2	0	0	2	0.000161051	0.000179818	3.03067e-05	0	3.59479e-05	0.000122303	0	3.01623e-05	0	0	3.02641e-05
1112190	k_Bacteria;p_Firmicutes;c_Clostridia;o_Clostridiales	0	22	0	0	0	0	0	7	0	0	0	0	0.000659334	0	0	0	0	0	0.000105568	0	0	0
1129180	k_Bacteria;p_Firmicutes;c_Clostridia;o_Clostridiales	1	1	2	0	1	0	0	1	1	0	1	1.61051e-05	2.99697e-05	6.06134e-05	0	3.59479e-05	0	0	1.50811e-05	2.0942e-05	0	1.5132e-05
1844565	k_Bacteria;p_Firmicutes;c_Clostridia;o_Clostridiales	0	0	5	0	0	0	1	1	0	0	0	0	0	0.000151534	0	0	0	1.95221e-05	1.50811e-05	0	0	0
1857626	k_Bacteria;p_Firmicutes;c_Clostridia;o_Clostridiales	0	40	9	20	11	0	6	11	1	7	1	0	0.00119879	0.00027276	0.000320708	0.000395427	0	0.000117133	0.000165893	2.0942e-05	0.000110637	1.5132e-05
2154095	k_Bacteria;p_Firmicutes;c_Clostridia;o_Clostridiales	1	4	1	3	3	2	1	3	0	6	0	1.61051e-05	0.000119879	3.03067e-05	4.81062e-05	0.000107844	4.89213e-05	1.95221e-05	4.52434e-05	0	9.48317e-05	0
2216519	k_Bacteria;p_Firmicutes;c_Clostridia;o_Clostridiales	0	0	0	0	0	0	0	0	0	1	0	0	0	0	0	0	0	0	0	0	1.58053e-05	0
2366688	k_Bacteria;p_Firmicutes;c_Clostridia;o_Clostridiales	36	8	0	0	0	19	0	18	0	11	6	0.000579785	0.000239758	0	0	0	0.000464752	0	0.00027146	0	0.000173858	9.07922e-05
2883968	k_Bacteria;p_Firmicutes;c_Clostridia;o_Clostridiales	88	69	23	38	3	4	15	29	73	8	0	0.00141725	0.00206791	0.000697054	0.000609345	0.000107844	9.78426e-05	0.000292831	0.000437353	0.00152876	0.000126442	0
2996838	k_Bacteria;p_Firmicutes;c_Clostridia;o_Clostridiales	0	0	0	1	0	0	0	0	0	0	0	0	0	0	1.60354e-05	0	0	0	0	0	0	0
3176547	k_Bacteria;p_Firmicutes;c_Clostridia;o_Clostridiales	79	3	31	118	0	22	2	8	4	0	28	0.00127231	8.99092e-05	0.000939508	0.00189218	0	0.000538134	3.90442e-05	0.000120649	8.37679e-05	0	0.000423697
3957916	k_Bacteria;p_Firmicutes;c_Clostridia;o_Clostridiales	7	6	2	3	3	4	1	2	0	2	4	0.000112736	0.000179818	6.06134e-05	4.81062e-05	0.000107844	9.78426e-05	1.95221e-05	3.01623e-05	0	3.16106e-05	6.05281e-05
3998912	k_Bacteria;p_Firmicutes;c_Clostridia;o_Clostridiales	23	57	71	8	402	159	378	187	26	472	512	0.000370418	0.00170827	0.00215178	0.000128283	0.0144511	0.00388924	0.00737935	0.00282017	0.000544491	0.00746009	0.0077476
4295444	k_Bacteria;p_Firmicutes;c_Clostridia;o_Clostridiales	2	0	0	1	2	0	4	2	0	2	1	3.22103e-05	0	0	1.60354e-05	7.18959e-05	0	7.80884e-05	3.01623e-05	0	3.16106e-05	1.5132e-05
4296496	k_Bacteria;p_Firmicutes;c_Clostridia;o_Clostridiales	0	1	0	3	0	8	0	0	0	3	3	0	2.99697e-05	0	4.81062e-05	0	0.000195685	0	0	0	4.74158e-05	4.53961e-05
4319005	k_Bacteria;p_Firmicutes;c_Clostridia;o_Clostridiales	1	9	0	0	7	0	5	14	1	16	74	1.61051e-05	0.000269728	0	0	0.000251636	0	9.76105e-05	0.000211136	2.0942e-05	0.000252884	0.00111977
4336940	k_Bacteria;p_Firmicutes;c_Clostridia;o_Clostridiales	201	54	8	9	30	8	6	22	44	12	10	0.00323713	0.00161837	0.000242454	0.000144319	0.00107844	0.000195685	0.000117133	0.000331785	0.000921447	0.000189663	0.00015132
4355436	k_Bacteria;p_Firmicutes;c_Clostridia;o_Clostridiales	0	0	5	1	0	0	0	0	0	0	0	0	0	0.000151534	1.60354e-05	0	0	0	0	0	0	0
4359831	k_Bacteria;p_Firmicutes;c_Clostridia;o_Clostridiales	0	0	0	0	5	0	0	1	0	0	0	0	0	0	0	0.00017974	0	0	1.50811e-05	0	0	0
4359832	k_Bacteria;p_Firmicutes;c_Clostridia;o_Clostridiales	5	12	4	0	2	1	0	0	0	9	0	8.05257e-05	0.000359637	0.000121227	0	7.18959e-05	2.44606e-05	0	0	0	0.000142248	0
4360217	k_Bacteria;p_Firmicutes;c_Clostridia;o_Clostridiales	944	221	86	83	19	53	80	5773	183	144	211	0.0152032	0.00662331	0.00260638	0.00133094	0.000683011	0.00129641	0.00156177	0.0870634	0.00383238	0.00227596	0.00319286
4366524	k_Bacteria;p_Firmicutes;c_Clostridia;o_Clostridiales	102	3	7	38	19	5	36	31	15	5	10	0.00164272	8.99092e-05	0.000212147	0.000609345	0.000683011	0.000122303	0.000702796	0.000467515	0.00031413	7.90264e-05	0.00015132
4369956	k_Bacteria;p_Firmicutes;c_Clostridia;o_Clostridiales	2	0	13	63	0	0	1	1	0	0	0	3.22103e-05	0	0.000393987	0.00101023	0	0	1.95221e-05	1.50811e-05	0	0	0
4375017	k_Bacteria;p_Firmicutes;c_Clostridia;o_Clostridiales	0	0	0	2	0	0	0	0	0	0	0	0	0	0	3.20708e-05	0	0	0	0	0	0	0
4383135	k_Bacteria;p_Firmicutes;c_Clostridia;o_Clostridiales	1	0	0	0	3	5	6	6	0	3	4	1.61051e-05	0	0	0	0.000107844	0.000122303	0.000117133	9.04868e-05	0	4.74158e-05	6.05281e-05
4394350	k_Bacteria;p_Firmicutes;c_Clostridia;o_Clostridiales	29	17	7	6	4	2	9	5	9	52	17	0.000467049	0.000509485	0.000212147	9.62124e-05	0.000143792	4.89213e-05	0.000175699	7.54057e-05	0.000188478	0.000821875	0.000257244
4402042	k_Bacteria;p_Firmicutes;c_Clostridia;o_Clostridiales	19	2	4	35	0	0	2	0	0	0	0	0.000305998	5.99395e-05	0.000121227	0.000561239	0	0	3.90442e-05	0	0	0	0
4402077	k_Bacteria;p_Firmicutes;c_Clostridia;o_Clostridiales	0	43	0	0	0	0	0	0	0	5	0	0	0.0012887	0	0	0	0	0	0	0	7.90264e-05	0
4405146	k_Bacteria;p_Firmicutes;c_Clostridia;o_Clostridiales	46	0	3	17	0	0	11	12	1	3	4	0.000740836	0	9.09201e-05	0.000272602	0	0	0.000214743	0.000180974	2.0942e-05	4.74158e-05	6.05281e-05
4405420	k_Bacteria;p_Firmicutes;c_Clostridia;o_Clostridiales	1	4	2	5	0	4	1	1	0	4	0	1.61051e-05	0.000119879	6.06134e-05	8.0177e-05	0	9.78426e-05	1.95221e-05	1.50811e-05	0	6.32211e-05	0
4432238	k_Bacteria;p_Firmicutes;c_Clostridia;o_Clostridiales	0	0	0	0	1	0	1	1	0	0	0	0	0	0	0	3.59479e-05	0	1.95221e-05	1.50811e-05	0	0	0
4435934	k_Bacteria;p_Firmicutes;c_Clostridia;o_Clostridiales	0	2	0	0	0	39	0	1	0	3	3	0	5.99395e-05	0	0	0	0.000953965	0	1.50811e-05	0	4.74158e-05	4.53961e-05
4437746	k_Bacteria;p_Firmicutes;c_Clostridia;o_Clostridiales	0	0	0	1	0	0	1	73	8	0	0	0	0	0	1.60354e-05	0	0	1.95221e-05	0.00110092	0.000167536	0	0
4443094	k_Bacteria;p_Firmicutes;c_Clostridia;o_Clostridiales	2	0	0	5	0	0	8	0	4	4	2	3.22103e-05	0	0	8.0177e-05	0	0	0.000156177	0	8.37679e-05	6.32211e-05	3.02641e-05
4455677	k_Bacteria;p_Firmicutes;c_Clostridia;o_Clostridiales	5	0	0	0	1	4	0	0	0	0	1	8.05257e-05	0	0	0	3.59479e-05	9.78426e-05	0	0	0	0	1.5132e-05
4459184	k_Bacteria;p_Firmicutes;c_Clostridia;o_Clostridiales	0	0	0	0	0	0	0	2	0	0	3	0	0	0	0	0	0	0	3.01623e-05	0	0	4.53961e-05
4460109	k_Bacteria;p_Firmicutes;c_Clostridia;o_Clostridiales	14	0	14	2	3	3	2	0	0	3	13	0.000225472	0	0.000424294	3.20708e-05	0.000107844	7.33819e-05	3.90442e-05	0	0	4.74158e-05	0.000196716
4460559	k_Bacteria;p_Firmicutes;c_Clostridia;o_Clostridiales	0	1	0	0	0	0	0	0	1	0	0	0	2.99697e-05	0	0	0	0	0	0	2.0942e-05	0	0
4470864	k_Bacteria;p_Firmicutes;c_Clostridia;o_Clostridiales	2	6	7	0	2	0	0	0	1	2	3	3.22103e-05	0.000179818	0.000212147	0	7.18959e-05	0	0	0	2.0942e-05	3.16106e-05	4.53961e-05
4480176	k_Bacteria;p_Firmicutes;c_Clostridia;o_Clostridiales	16	2	14	6	30	2	32	102	45	42	71	0.000257682	5.99395e-05	0.000424294	9.62124e-05	0.00107844	4.89213e-05	0.000624707	0.00153828	0.000942389	0.000663822	0.00107437
127798	k_Bacteria;p_Firmicutes;c_Clostridia;o_Clostridiales;f_[Acidaminobacteraceae]	0	0	0	0	1	3	7	3	0	0	0	0	0	0	0	3.59479e-05	7.33819e-05	0.000136655	4.52434e-05	0	0	0
4449014	k_Bacteria;p_Firmicutes;c_Clostridia;o_Clostridiales;f_[Acidaminobacteraceae];g_Acidaminobacter	2	1	0	0	0	1	0	2	0	0	2	3.22103e-05	2.99697e-05	0	0	0	2.44606e-05	0	3.01623e-05	0	0	3.02641e-05
97639	k_Bacteria;p_Firmicutes;c_Clostridia;o_Clostridiales;f_[Mogibacteriaceae]	0	0	1	0	32	46	0	0	44	2	68	0	0	3.03067e-05	0	0.00115033	0.00112519	0	0	0.000921447	3.16106e-05	0.00102898
189407	k_Bacteria;p_Firmicutes;c_Clostridia;o_Clostridiales;f_[Mogibacteriaceae]	74	170	133	261	148	125	258	143	1258	89	150	0.00119178	0.00509485	0.00403079	0.00418524	0.0053203	0.00305758	0.0050367	0.0021566	0.026345	0.00140667	0.0022698
228140	k_Bacteria;p_Firmicutes;c_Clostridia;o_Clostridiales;f_[Mogibacteriaceae]	2	0	0	0	0	0	0	0	0	4	0	3.22103e-05	0	0	0	0	0	0	0	0	6.32211e-05	0
417981	k_Bacteria;p_Firmicutes;c_Clostridia;o_Clostridiales;f_[Mogibacteriaceae]	42	6	1	4	3	0	4	13	3	10	22	0.000676416	0.000179818	3.03067e-05	6.41416e-05	0.000107844	0	7.80884e-05	0.000196055	6.28259e-05	0.000158053	0.000332905
444271	k_Bacteria;p_Firmicutes;c_Clostridia;o_Clostridiales;f_[Mogibacteriaceae]	0	0	0	0	0	0	0	0	1	0	0	0	0	0	0	0	0	0	0	2.0942e-05	0	0
1108745	k_Bacteria;p_Firmicutes;c_Clostridia;o_Clostridiales;f_[Mogibacteriaceae]	14	0	1	3	0	1	0	0	1	1	16	0.000225472	0	3.03067e-05	4.81062e-05	0	2.44606e-05	0	0	2.0942e-05	1.58053e-05	0.000242112
1109662	k_Bacteria;p_Firmicutes;c_Clostridia;o_Clostridiales;f_[Mogibacteriaceae]	6	1	0	1	0	0	0	2	0	0	2	9.66308e-05	2.99697e-05	0	1.60354e-05	0	0	0	3.01623e-05	0	0	3.02641e-05
1110412	k_Bacteria;p_Firmicutes;c_Clostridia;o_Clostridiales;f_[Mogibacteriaceae]	2	1	1	3	1	0	0	2	0	0	1	3.22103e-05	2.99697e-05	3.03067e-05	4.81062e-05	3.59479e-05	0	0	3.01623e-05	0	0	1.5132e-05
2797565	k_Bacteria;p_Firmicutes;c_Clostridia;o_Clostridiales;f_[Mogibacteriaceae]	212	49	5	10	1	97	18	18	21	4	83	0.00341429	0.00146852	0.000151534	0.000160354	3.59479e-05	0.00237268	0.000351398	0.00027146	0.000439781	6.32211e-05	0.00125596
3336807	k_Bacteria;p_Firmicutes;c_Clostridia;o_Clostridiales;f_[Mogibacteriaceae]	0	0	0	0	0	0	0	1	0	0	0	0	0	0	0	0	0	0	1.50811e-05	0	0	0
528594	k_Bacteria;p_Firmicutes;c_Clostridia;o_Clostridiales;f_[Tissierellaceae];g_Helcococcus	0	0	1	0	0	0	0	0	0	1	3	0	0	3.03067e-05	0	0	0	0	0	0	1.58053e-05	4.53961e-05
110910	k_Bacteria;p_Firmicutes;c_Clostridia;o_Clostridiales;f_Christensenellaceae	2	42	20	2	12	2	14	2	15	0	4	3.22103e-05	0.00125873	0.000606134	3.20708e-05	0.000431375	4.89213e-05	0.000273309	3.01623e-05	0.00031413	0	6.05281e-05
175037	k_Bacteria;p_Firmicutes;c_Clostridia;o_Clostridiales;f_Christensenellaceae	1	0	0	0	0	1	0	1	0	1	3	1.61051e-05	0	0	0	0	2.44606e-05	0	1.50811e-05	0	1.58053e-05	4.53961e-05
217109	k_Bacteria;p_Firmicutes;c_Clostridia;o_Clostridiales;f_Christensenellaceae	0	1	0	0	1	0	0	0	0	0	0	0	2.99697e-05	0	0	3.59479e-05	0	0	0	0	0	0
219113	k_Bacteria;p_Firmicutes;c_Clostridia;o_Clostridiales;f_Christensenellaceae	3	0	0	0	0	0	0	0	0	1	0	4.83154e-05	0	0	0	0	0	0	0	0	1.58053e-05	0
231952	k_Bacteria;p_Firmicutes;c_Clostridia;o_Clostridiales;f_Christensenellaceae	1	1	1	0	0	0	0	0	0	0	0	1.61051e-05	2.99697e-05	3.03067e-05	0	0	0	0	0	0	0	0
344860	k_Bacteria;p_Firmicutes;c_Clostridia;o_Clostridiales;f_Christensenellaceae	62	5	23	15	11	2	27	115	5	19	25	0.000998518	0.000149849	0.000697054	0.000240531	0.000395427	4.89213e-05	0.000527097	0.00173433	0.00010471	0.0003003	0.000378301
410242	k_Bacteria;p_Firmicutes;c_Clostridia;o_Clostridiales;f_Christensenellaceae	17	18	36	11	14	17	136	33	10	14	9	0.000273787	0.000539455	0.00109104	0.000176389	0.000503271	0.000415831	0.00265501	0.000497678	0.00020942	0.000221274	0.000136188
2256425	k_Bacteria;p_Firmicutes;c_Clostridia;o_Clostridiales;f_Christensenellaceae	19	5	4	0	5	2	6	7	4	18	13	0.000305998	0.000149849	0.000121227	0	0.00017974	4.89213e-05	0.000117133	0.000105568	8.37679e-05	0.000284495	0.000196716
3307472	k_Bacteria;p_Firmicutes;c_Clostridia;o_Clostridiales;f_Christensenellaceae	0	0	0	2	0	0	1	0	0	0	0	0	0	0	3.20708e-05	0	0	1.95221e-05	0	0	0	0
4313099	k_Bacteria;p_Firmicutes;c_Clostridia;o_Clostridiales;f_Christensenellaceae	2	0	0	1	0	0	1	0	0	0	3	3.22103e-05	0	0	1.60354e-05	0	0	1.95221e-05	0	0	0	4.53961e-05
4406254	k_Bacteria;p_Firmicutes;c_Clostridia;o_Clostridiales;f_Christensenellaceae	0	0	0	3	1	7	1	1	0	23	105	0	0	0	4.81062e-05	3.59479e-05	0.000171224	1.95221e-05	1.50811e-05	0	0.000363521	0.00158886
1146771	k_Bacteria;p_Firmicutes;c_Clostridia;o_Clostridiales;f_Christensenellaceae;g_Christensenella	2	1	0	0	0	1	0	0	0	1	0	3.22103e-05	2.99697e-05	0	0	0	2.44606e-05	0	0	0	1.58053e-05	0
174960	k_Bacteria;p_Firmicutes;c_Clostridia;o_Clostridiales;f_Clostridiaceae	0	0	0	2	1	0	0	1	3	0	0	0	0	0	3.20708e-05	3.59479e-05	0	0	1.50811e-05	6.28259e-05	0	0
178364	k_Bacteria;p_Firmicutes;c_Clostridia;o_Clostridiales;f_Clostridiaceae	1	1	2	2	0	0	4	1	6	0	0	1.61051e-05	2.99697e-05	6.06134e-05	3.20708e-05	0	0	7.80884e-05	1.50811e-05	0.000125652	0	0
185222	k_Bacteria;p_Firmicutes;c_Clostridia;o_Clostridiales;f_Clostridiaceae	10	2	4	0	1	0	0	1	0	1	1	0.000161051	5.99395e-05	0.000121227	0	3.59479e-05	0	0	1.50811e-05	0	1.58053e-05	1.5132e-05
189279	k_Bacteria;p_Firmicutes;c_Clostridia;o_Clostridiales;f_Clostridiaceae	66	10	0	10	0	0	0	0	0	0	0	0.00106294	0.000299697	0	0.000160354	0	0	0	0	0	0	0
261084	k_Bacteria;p_Firmicutes;c_Clostridia;o_Clostridiales;f_Clostridiaceae	16	43	41	81	37	36	76	31	370	35	49	0.000257682	0.0012887	0.00124257	0.00129887	0.00133007	0.000880583	0.00148368	0.000467515	0.00774853	0.000553185	0.000741469
263957	k_Bacteria;p_Firmicutes;c_Clostridia;o_Clostridiales;f_Clostridiaceae	0	3	0	2	3	4	0	0	5	1	2	0	8.99092e-05	0	3.20708e-05	0.000107844	9.78426e-05	0	0	0.00010471	1.58053e-05	3.02641e-05
275592	k_Bacteria;p_Firmicutes;c_Clostridia;o_Clostridiales;f_Clostridiaceae	1	5	0	0	0	0	0	0	0	1	3	1.61051e-05	0.000149849	0	0	0	0	0	0	0	1.58053e-05	4.53961e-05
290647	k_Bacteria;p_Firmicutes;c_Clostridia;o_Clostridiales;f_Clostridiaceae	15	14	35	54	47	23	116	23	494	30	11	0.000241577	0.000419576	0.00106073	0.000865912	0.00168955	0.000562595	0.00226456	0.000346866	0.0103453	0.000474158	0.000166452
301870	k_Bacteria;p_Firmicutes;c_Clostridia;o_Clostridiales;f_Clostridiaceae	0	0	0	0	0	0	0	0	1	0	0	0	0	0	0	0	0	0	0	2.0942e-05	0	0
302932	k_Bacteria;p_Firmicutes;c_Clostridia;o_Clostridiales;f_Clostridiaceae	1	2	1	2	1	0	1	3	2	0	1	1.61051e-05	5.99395e-05	3.03067e-05	3.20708e-05	3.59479e-05	0	1.95221e-05	4.52434e-05	4.18839e-05	0	1.5132e-05
309127	k_Bacteria;p_Firmicutes;c_Clostridia;o_Clostridiales;f_Clostridiaceae	0	0	0	6	3	4	0	2	4	9	1	0	0	0	9.62124e-05	0.000107844	9.78426e-05	0	3.01623e-05	8.37679e-05	0.000142248	1.5132e-05
322367	k_Bacteria;p_Firmicutes;c_Clostridia;o_Clostridiales;f_Clostridiaceae	0	0	0	0	0	1	0	0	1	0	1	0	0	0	0	0	2.44606e-05	0	0	2.0942e-05	0	1.5132e-05
329798	k_Bacteria;p_Firmicutes;c_Clostridia;o_Clostridiales;f_Clostridiaceae	2	1	0	0	0	0	1	0	0	0	0	3.22103e-05	2.99697e-05	0	0	0	0	1.95221e-05	0	0	0	0
337511	k_Bacteria;p_Firmicutes;c_Clostridia;o_Clostridiales;f_Clostridiaceae	1	0	0	0	1	0	0	0	0	0	0	1.61051e-05	0	0	0	3.59479e-05	0	0	0	0	0	0
353784	k_Bacteria;p_Firmicutes;c_Clostridia;o_Clostridiales;f_Clostridiaceae	11	45	20	15	0	0	57	6	111	33	12	0.000177156	0.00134864	0.000606134	0.000240531	0	0	0.00111276	9.04868e-05	0.00232456	0.000521574	0.000181584
578588	k_Bacteria;p_Firmicutes;c_Clostridia;o_Clostridiales;f_Clostridiaceae	15	4	4	8	3	1	9	7	1	3	4	0.000241577	0.000119879	0.000121227	0.000128283	0.000107844	2.44606e-05	0.000175699	0.000105568	2.0942e-05	4.74158e-05	6.05281e-05
4307300	k_Bacteria;p_Firmicutes;c_Clostridia;o_Clostridiales;f_Clostridiaceae	2	0	1	1	1	1	2	2	0	1	1	3.22103e-05	0	3.03067e-05	1.60354e-05	3.59479e-05	2.44606e-05	3.90442e-05	3.01623e-05	0	1.58053e-05	1.5132e-05
4332078	k_Bacteria;p_Firmicutes;c_Clostridia;o_Clostridiales;f_Clostridiaceae	0	0	0	0	0	0	0	1	0	0	3	0	0	0	0	0	0	0	1.50811e-05	0	0	4.53961e-05
4383953	k_Bacteria;p_Firmicutes;c_Clostridia;o_Clostridiales;f_Clostridiaceae	0	1	0	1	0	0	0	1	3	0	0	0	2.99697e-05	0	1.60354e-05	0	0	0	1.50811e-05	6.28259e-05	0	0
4387453	k_Bacteria;p_Firmicutes;c_Clostridia;o_Clostridiales;f_Clostridiaceae	12	1	0	0	0	0	2	1	0	0	0	0.000193262	2.99697e-05	0	0	0	0	3.90442e-05	1.50811e-05	0	0	0
4465498	k_Bacteria;p_Firmicutes;c_Clostridia;o_Clostridiales;f_Clostridiaceae;g_Alkaliphilustransvaalensis	2	2	0	2	1	0	2	3	0	1	1	3.22103e-05	5.99395e-05	0	3.20708e-05	3.59479e-05	0	3.90442e-05	4.52434e-05	0	1.58053e-05	1.5132e-05
16195	k_Bacteria;p_Firmicutes;c_Clostridia;o_Clostridiales;f_Clostridiaceae;g_Candidatus Arthromitus	0	0	0	0	1	0	0	0	1	1	0	0	0	0	0	3.59479e-05	0	0	0	2.0942e-05	1.58053e-05	0
419601	k_Bacteria;p_Firmicutes;c_Clostridia;o_Clostridiales;f_Clostridiaceae;g_Candidatus Arthromitus	0	1	0	1	1	1	0	0	0	0	0	0	2.99697e-05	0	1.60354e-05	3.59479e-05	2.44606e-05	0	0	0	0	0
234912	k_Bacteria;p_Firmicutes;c_Clostridia;o_Clostridiales;f_Clostridiaceae;g_Clostridium	0	2	2	0	0	0	1	46	1	0	4	0	5.99395e-05	6.06134e-05	0	0	0	1.95221e-05	0.000693732	2.0942e-05	0	6.05281e-05
290251	k_Bacteria;p_Firmicutes;c_Clostridia;o_Clostridiales;f_Clostridiaceae;g_Clostridium	2	1	0	0	0	0	0	0	0	0	0	3.22103e-05	2.99697e-05	0	0	0	0	0	0	0	0	0
296040	k_Bacteria;p_Firmicutes;c_Clostridia;o_Clostridiales;f_Clostridiaceae;g_Clostridium	0	6	1	1	0	0	12	0	0	0	0	0	0.000179818	3.03067e-05	1.60354e-05	0	0	0.000234265	0	0	0	0
326991	k_Bacteria;p_Firmicutes;c_Clostridia;o_Clostridiales;f_Clostridiaceae;g_Clostridium	3	69	55	28	29	2	66	477	23	4	39	4.83154e-05	0.00206791	0.00166687	0.000448991	0.00104249	4.89213e-05	0.00128846	0.0071937	0.000481665	6.32211e-05	0.000590149
335564	k_Bacteria;p_Firmicutes;c_Clostridia;o_Clostridiales;f_Clostridiaceae;g_Clostridium	0	2	0	0	0	0	0	0	0	0	0	0	5.99395e-05	0	0	0	0	0	0	0	0	0
357529	k_Bacteria;p_Firmicutes;c_Clostridia;o_Clostridiales;f_Clostridiaceae;g_Clostridium	976	26	16	5	0	13	3	6	30	24	66	0.0157186	0.000779213	0.000484907	8.0177e-05	0	0.000317988	5.85663e-05	9.04868e-05	0.000628259	0.000379327	0.000998714
593216	k_Bacteria;p_Firmicutes;c_Clostridia;o_Clostridiales;f_Clostridiaceae;g_Clostridium	1	10	10	3	4	0	2	305	4	7	72	1.61051e-05	0.000299697	0.000303067	4.81062e-05	0.000143792	0	3.90442e-05	0.00459975	8.37679e-05	0.000110637	0.00108951
1106362	k_Bacteria;p_Firmicutes;c_Clostridia;o_Clostridiales;f_Clostridiaceae;g_Clostridium	0	98	74	17	5	1	33	18	0	0	1	0	0.00293703	0.0022427	0.000272602	0.00017974	2.44606e-05	0.000644229	0.00027146	0	0	1.5132e-05
1110668	k_Bacteria;p_Firmicutes;c_Clostridia;o_Clostridiales;f_Clostridiaceae;g_Clostridium	3	0	0	0	0	0	0	0	0	0	0	4.83154e-05	0	0	0	0	0	0	0	0	0	0
3931537	k_Bacteria;p_Firmicutes;c_Clostridia;o_Clostridiales;f_Clostridiaceae;g_Clostridium	651	26	37	0	15	6	187	227	5	1	18	0.0104844	0.000779213	0.00112135	0	0.000539219	0.000146764	0.00365063	0.00342342	0.00010471	1.58053e-05	0.000272376
4391432	k_Bacteria;p_Firmicutes;c_Clostridia;o_Clostridiales;f_Clostridiaceae;g_Clostridium	0	0	0	0	1	0	0	0	0	0	0	0	0	0	0	3.59479e-05	0	0	0	0	0	0
4452700	k_Bacteria;p_Firmicutes;c_Clostridia;o_Clostridiales;f_Clostridiaceae;g_Clostridium	1	1	0	0	0	0	0	0	0	0	2	1.61051e-05	2.99697e-05	0	0	0	0	0	0	0	0	3.02641e-05
179512	k_Bacteria;p_Firmicutes;c_Clostridia;o_Clostridiales;f_Clostridiaceae;g_SMB53	0	0	1	0	1	0	0	0	2	0	0	0	0	3.03067e-05	0	3.59479e-05	0	0	0	4.18839e-05	0	0
555945	k_Bacteria;p_Firmicutes;c_Clostridia;o_Clostridiales;f_Clostridiaceae;g_SMB53	0	0	0	0	1	0	0	0	0	0	0	0	0	0	0	3.59479e-05	0	0	0	0	0	0
319834	k_Bacteria;p_Firmicutes;c_Clostridia;o_Clostridiales;f_Dehalobacteriaceae	32	16	1	1	0	25	4	0	15	47	71	0.000515364	0.000479516	3.03067e-05	1.60354e-05	0	0.000611516	7.80884e-05	0	0.00031413	0.000742848	0.00107437
4435578	k_Bacteria;p_Firmicutes;c_Clostridia;o_Clostridiales;f_Dehalobacteriaceae	22	5	22	14	23	26	13	39	3	17	20	0.000354313	0.000149849	0.000666747	0.000224496	0.000826803	0.000635977	0.000253787	0.000588164	6.28259e-05	0.00026869	0.000302641
176868	k_Bacteria;p_Firmicutes;c_Clostridia;o_Clostridiales;f_Dehalobacteriaceae;g_Dehalobacterium	0	18	8	77	29	40	44	5	63	52	149	0	0.000539455	0.000242454	0.00123473	0.00104249	0.000978426	0.000858972	7.54057e-05	0.00131934	0.000821875	0.00225467
228785	k_Bacteria;p_Firmicutes;c_Clostridia;o_Clostridiales;f_Dehalobacteriaceae;g_Dehalobacterium	0	12	3	14	4	8	2	2	11	1	0	0	0.000359637	9.09201e-05	0.000224496	0.000143792	0.000195685	3.90442e-05	3.01623e-05	0.000230362	1.58053e-05	0
449353	k_Bacteria;p_Firmicutes;c_Clostridia;o_Clostridiales;f_Dehalobacteriaceae;g_Dehalobacterium	0	3	0	13	10	12	1	0	0	4	6	0	8.99092e-05	0	0.00020846	0.000359479	0.000293528	1.95221e-05	0	0	6.32211e-05	9.07922e-05
4369131	k_Bacteria;p_Firmicutes;c_Clostridia;o_Clostridiales;f_Dehalobacteriaceae;g_Dehalobacterium	2	3	0	1	3	3	2	2	5	4	4	3.22103e-05	8.99092e-05	0	1.60354e-05	0.000107844	7.33819e-05	3.90442e-05	3.01623e-05	0.00010471	6.32211e-05	6.05281e-05
4406818	k_Bacteria;p_Firmicutes;c_Clostridia;o_Clostridiales;f_Dehalobacteriaceae;g_Dehalobacterium	1	0	0	1	0	0	1	1	0	0	1	1.61051e-05	0	0	1.60354e-05	0	0	1.95221e-05	1.50811e-05	0	0	1.5132e-05
14094	k_Bacteria;p_Firmicutes;c_Clostridia;o_Clostridiales;f_Lachnospiraceae	11	7	18	4	14	4	0	1	0	2	115	0.000177156	0.000209788	0.000545521	6.41416e-05	0.000503271	9.78426e-05	0	1.50811e-05	0	3.16106e-05	0.00174018
22371	k_Bacteria;p_Firmicutes;c_Clostridia;o_Clostridiales;f_Lachnospiraceae	0	35	0	0	0	0	0	22	0	0	0	0	0.00104894	0	0	0	0	0	0.000331785	0	0	0
24175	k_Bacteria;p_Firmicutes;c_Clostridia;o_Clostridiales;f_Lachnospiraceae	0	1	1	0	0	0	0	3	0	0	0	0	2.99697e-05	3.03067e-05	0	0	0	0	4.52434e-05	0	0	0
25534	k_Bacteria;p_Firmicutes;c_Clostridia;o_Clostridiales;f_Lachnospiraceae	25	2	8	1	10	1	16	5	52	0	3	0.000402628	5.99395e-05	0.000242454	1.60354e-05	0.000359479	2.44606e-05	0.000312354	7.54057e-05	0.00108898	0	4.53961e-05
45296	k_Bacteria;p_Firmicutes;c_Clostridia;o_Clostridiales;f_Lachnospiraceae	1	2	4	2	4	0	0	3	0	0	25	1.61051e-05	5.99395e-05	0.000121227	3.20708e-05	0.000143792	0	0	4.52434e-05	0	0	0.000378301
54116	k_Bacteria;p_Firmicutes;c_Clostridia;o_Clostridiales;f_Lachnospiraceae	0	0	0	0	0	0	0	0	0	0	1	0	0	0	0	0	0	0	0	0	0	1.5132e-05
105099	k_Bacteria;p_Firmicutes;c_Clostridia;o_Clostridiales;f_Lachnospiraceae	3	251	0	0	0	0	0	0	0	1	0	4.83154e-05	0.0075224	0	0	0	0	0	0	0	1.58053e-05	0
164811	k_Bacteria;p_Firmicutes;c_Clostridia;o_Clostridiales;f_Lachnospiraceae	0	0	0	0	1	0	0	0	0	0	1	0	0	0	0	3.59479e-05	0	0	0	0	0	1.5132e-05
169815	k_Bacteria;p_Firmicutes;c_Clostridia;o_Clostridiales;f_Lachnospiraceae	0	0	0	1	0	1	0	0	0	0	0	0	0	0	1.60354e-05	0	2.44606e-05	0	0	0	0	0
170561	k_Bacteria;p_Firmicutes;c_Clostridia;o_Clostridiales;f_Lachnospiraceae	18	1	11	6	0	1	0	2	1	23	30	0.000289892	2.99697e-05	0.000333374	9.62124e-05	0	2.44606e-05	0	3.01623e-05	2.0942e-05	0.000363521	0.000453961
171532	k_Bacteria;p_Firmicutes;c_Clostridia;o_Clostridiales;f_Lachnospiraceae	0	0	0	0	1	0	0	0	0	4	0	0	0	0	0	3.59479e-05	0	0	0	0	6.32211e-05	0
175280	k_Bacteria;p_Firmicutes;c_Clostridia;o_Clostridiales;f_Lachnospiraceae	0	0	0	0	0	0	0	0	0	1	0	0	0	0	0	0	0	0	0	0	1.58053e-05	0
175367	k_Bacteria;p_Firmicutes;c_Clostridia;o_Clostridiales;f_Lachnospiraceae	0	4	1	0	10	7	0	14	0	9	12	0	0.000119879	3.03067e-05	0	0.000359479	0.000171224	0	0.000211136	0	0.000142248	0.000181584
176080	k_Bacteria;p_Firmicutes;c_Clostridia;o_Clostridiales;f_Lachnospiraceae	0	2	0	1	0	0	1	3	2	4	3	0	5.99395e-05	0	1.60354e-05	0	0	1.95221e-05	4.52434e-05	4.18839e-05	6.32211e-05	4.53961e-05
176850	k_Bacteria;p_Firmicutes;c_Clostridia;o_Clostridiales;f_Lachnospiraceae	4	0	0	0	1	0	0	0	0	0	4	6.44205e-05	0	0	0	3.59479e-05	0	0	0	0	0	6.05281e-05
180191	k_Bacteria;p_Firmicutes;c_Clostridia;o_Clostridiales;f_Lachnospiraceae	0	0	0	0	0	0	1	0	0	0	0	0	0	0	0	0	0	1.95221e-05	0	0	0	0
182537	k_Bacteria;p_Firmicutes;c_Clostridia;o_Clostridiales;f_Lachnospiraceae	4	13	4	5	4	3	2	4	4	4	8	6.44205e-05	0.000389606	0.000121227	8.0177e-05	0.000143792	7.33819e-05	3.90442e-05	6.03245e-05	8.37679e-05	6.32211e-05	0.000121056
183438	k_Bacteria;p_Firmicutes;c_Clostridia;o_Clostridiales;f_Lachnospiraceae	10	8	0	14	1	4	0	4	3	13	17	0.000161051	0.000239758	0	0.000224496	3.59479e-05	9.78426e-05	0	6.03245e-05	6.28259e-05	0.000205469	0.000257244
185405	k_Bacteria;p_Firmicutes;c_Clostridia;o_Clostridiales;f_Lachnospiraceae	20	0	0	0	2	0	0	17	0	0	0	0.000322103	0	0	0	7.18959e-05	0	0	0.000256379	0	0	0
185587	k_Bacteria;p_Firmicutes;c_Clostridia;o_Clostridiales;f_Lachnospiraceae	4	11	1	2	0	0	4	3	0	1	1	6.44205e-05	0.000329667	3.03067e-05	3.20708e-05	0	0	7.80884e-05	4.52434e-05	0	1.58053e-05	1.5132e-05
189288	k_Bacteria;p_Firmicutes;c_Clostridia;o_Clostridiales;f_Lachnospiraceae	0	1	0	2	0	0	0	0	0	1	7	0	2.99697e-05	0	3.20708e-05	0	0	0	0	0	1.58053e-05	0.000105924
192204	k_Bacteria;p_Firmicutes;c_Clostridia;o_Clostridiales;f_Lachnospiraceae	4	1	0	1	1	0	2	28	0	1	2	6.44205e-05	2.99697e-05	0	1.60354e-05	3.59479e-05	0	3.90442e-05	0.000422272	0	1.58053e-05	3.02641e-05
193129	k_Bacteria;p_Firmicutes;c_Clostridia;o_Clostridiales;f_Lachnospiraceae	0	0	0	0	0	0	0	3	2	0	0	0	0	0	0	0	0	0	4.52434e-05	4.18839e-05	0	0
193654	k_Bacteria;p_Firmicutes;c_Clostridia;o_Clostridiales;f_Lachnospiraceae	37	7	9	140	2	0	5	240	11	9	7	0.00059589	0.000209788	0.00027276	0.00224496	7.18959e-05	0	9.76105e-05	0.00361947	0.000230362	0.000142248	0.000105924
196533	k_Bacteria;p_Firmicutes;c_Clostridia;o_Clostridiales;f_Lachnospiraceae	0	5	0	3	7	0	0	1	1	2	3	0	0.000149849	0	4.81062e-05	0.000251636	0	0	1.50811e-05	2.0942e-05	3.16106e-05	4.53961e-05
198192	k_Bacteria;p_Firmicutes;c_Clostridia;o_Clostridiales;f_Lachnospiraceae	2	0	2	0	2	0	1	2	0	0	0	3.22103e-05	0	6.06134e-05	0	7.18959e-05	0	1.95221e-05	3.01623e-05	0	0	0
258453	k_Bacteria;p_Firmicutes;c_Clostridia;o_Clostridiales;f_Lachnospiraceae	0	0	0	0	0	0	0	0	0	0	2	0	0	0	0	0	0	0	0	0	0	3.02641e-05
258626	k_Bacteria;p_Firmicutes;c_Clostridia;o_Clostridiales;f_Lachnospiraceae	2	6	0	2	1	0	0	0	0	0	0	3.22103e-05	0.000179818	0	3.20708e-05	3.59479e-05	0	0	0	0	0	0
261265	k_Bacteria;p_Firmicutes;c_Clostridia;o_Clostridiales;f_Lachnospiraceae	0	5	2	7	3	2	1	51	0	0	0	0	0.000149849	6.06134e-05	0.000112248	0.000107844	4.89213e-05	1.95221e-05	0.000769138	0	0	0
262104	k_Bacteria;p_Firmicutes;c_Clostridia;o_Clostridiales;f_Lachnospiraceae	4	11	0	4	1	0	1	0	0	0	1	6.44205e-05	0.000329667	0	6.41416e-05	3.59479e-05	0	1.95221e-05	0	0	0	1.5132e-05
264536	k_Bacteria;p_Firmicutes;c_Clostridia;o_Clostridiales;f_Lachnospiraceae	4	8	1	2	1	2	0	3	0	4	2	6.44205e-05	0.000239758	3.03067e-05	3.20708e-05	3.59479e-05	4.89213e-05	0	4.52434e-05	0	6.32211e-05	3.02641e-05
265116	k_Bacteria;p_Firmicutes;c_Clostridia;o_Clostridiales;f_Lachnospiraceae	0	0	0	0	6	3	0	0	0	0	0	0	0	0	0	0.000215688	7.33819e-05	0	0	0	0	0
266583	k_Bacteria;p_Firmicutes;c_Clostridia;o_Clostridiales;f_Lachnospiraceae	0	0	1	0	0	0	0	1	0	0	0	0	0	3.03067e-05	0	0	0	0	1.50811e-05	0	0	0
268538	k_Bacteria;p_Firmicutes;c_Clostridia;o_Clostridiales;f_Lachnospiraceae	2	0	0	0	0	0	0	0	0	0	0	3.22103e-05	0	0	0	0	0	0	0	0	0	0
268978	k_Bacteria;p_Firmicutes;c_Clostridia;o_Clostridiales;f_Lachnospiraceae	8	9	2	10	2	3	2	10	5	8	6	0.000128841	0.000269728	6.06134e-05	0.000160354	7.18959e-05	7.33819e-05	3.90442e-05	0.000150811	0.00010471	0.000126442	9.07922e-05
270513	k_Bacteria;p_Firmicutes;c_Clostridia;o_Clostridiales;f_Lachnospiraceae	0	0	1	3	0	0	0	0	0	0	0	0	0	3.03067e-05	4.81062e-05	0	0	0	0	0	0	0
270759	k_Bacteria;p_Firmicutes;c_Clostridia;o_Clostridiales;f_Lachnospiraceae	0	0	1	2	0	0	0	0	0	1	0	0	0	3.03067e-05	3.20708e-05	0	0	0	0	0	1.58053e-05	0
270764	k_Bacteria;p_Firmicutes;c_Clostridia;o_Clostridiales;f_Lachnospiraceae	1	16	0	1	1	6	0	2	0	4	8	1.61051e-05	0.000479516	0	1.60354e-05	3.59479e-05	0.000146764	0	3.01623e-05	0	6.32211e-05	0.000121056
272749	k_Bacteria;p_Firmicutes;c_Clostridia;o_Clostridiales;f_Lachnospiraceae	1	0	0	1	0	0	0	0	0	0	0	1.61051e-05	0	0	1.60354e-05	0	0	0	0	0	0	0
274965	k_Bacteria;p_Firmicutes;c_Clostridia;o_Clostridiales;f_Lachnospiraceae	13	1	1	0	0	0	0	1	0	1	0	0.000209367	2.99697e-05	3.03067e-05	0	0	0	0	1.50811e-05	0	1.58053e-05	0
275355	k_Bacteria;p_Firmicutes;c_Clostridia;o_Clostridiales;f_Lachnospiraceae	0	0	0	0	0	0	0	0	0	1	0	0	0	0	0	0	0	0	0	0	1.58053e-05	0
275563	k_Bacteria;p_Firmicutes;c_Clostridia;o_Clostridiales;f_Lachnospiraceae	1	4	0	0	0	0	2	2	0	0	0	1.61051e-05	0.000119879	0	0	0	0	3.90442e-05	3.01623e-05	0	0	0
276703	k_Bacteria;p_Firmicutes;c_Clostridia;o_Clostridiales;f_Lachnospiraceae	0	1	1	0	0	0	0	0	0	10	5	0	2.99697e-05	3.03067e-05	0	0	0	0	0	0	0.000158053	7.56601e-05
278392	k_Bacteria;p_Firmicutes;c_Clostridia;o_Clostridiales;f_Lachnospiraceae	6	0	0	0	1	3	0	0	0	1	1	9.66308e-05	0	0	0	3.59479e-05	7.33819e-05	0	0	0	1.58053e-05	1.5132e-05
289074	k_Bacteria;p_Firmicutes;c_Clostridia;o_Clostridiales;f_Lachnospiraceae	13	0	0	0	0	0	0	0	0	0	0	0.000209367	0	0	0	0	0	0	0	0	0	0
290472	k_Bacteria;p_Firmicutes;c_Clostridia;o_Clostridiales;f_Lachnospiraceae	0	2	0	0	0	1	22	13	11	6	3	0	5.99395e-05	0	0	0	2.44606e-05	0.000429486	0.000196055	0.000230362	9.48317e-05	4.53961e-05
291823	k_Bacteria;p_Firmicutes;c_Clostridia;o_Clostridiales;f_Lachnospiraceae	16	0	0	0	0	0	1	3	1	0	0	0.000257682	0	0	0	0	0	1.95221e-05	4.52434e-05	2.0942e-05	0	0
292909	k_Bacteria;p_Firmicutes;c_Clostridia;o_Clostridiales;f_Lachnospiraceae	361	315	3	22	138	130	1	429	0	555	460	0.00581395	0.00944047	9.09201e-05	0.000352779	0.00496082	0.00317988	1.95221e-05	0.00646981	0	0.00877193	0.00696073
293990	k_Bacteria;p_Firmicutes;c_Clostridia;o_Clostridiales;f_Lachnospiraceae	0	0	0	0	0	0	0	6	1	1	2	0	0	0	0	0	0	0	9.04868e-05	2.0942e-05	1.58053e-05	3.02641e-05
300036	k_Bacteria;p_Firmicutes;c_Clostridia;o_Clostridiales;f_Lachnospiraceae	2	0	0	1	1	0	0	0	0	0	1	3.22103e-05	0	0	1.60354e-05	3.59479e-05	0	0	0	0	0	1.5132e-05
301062	k_Bacteria;p_Firmicutes;c_Clostridia;o_Clostridiales;f_Lachnospiraceae	24	4	0	0	1	0	0	0	0	0	0	0.000386523	0.000119879	0	0	3.59479e-05	0	0	0	0	0	0
302865	k_Bacteria;p_Firmicutes;c_Clostridia;o_Clostridiales;f_Lachnospiraceae	0	0	0	0	0	0	2	0	0	0	0	0	0	0	0	0	0	3.90442e-05	0	0	0	0
303841	k_Bacteria;p_Firmicutes;c_Clostridia;o_Clostridiales;f_Lachnospiraceae	0	2	0	0	0	0	0	0	0	1	5	0	5.99395e-05	0	0	0	0	0	0	0	1.58053e-05	7.56601e-05
306066	k_Bacteria;p_Firmicutes;c_Clostridia;o_Clostridiales;f_Lachnospiraceae	3	1	0	0	0	0	1	14	0	0	1	4.83154e-05	2.99697e-05	0	0	0	0	1.95221e-05	0.000211136	0	0	1.5132e-05
308332	k_Bacteria;p_Firmicutes;c_Clostridia;o_Clostridiales;f_Lachnospiraceae	0	0	0	0	0	0	1	0	1	0	0	0	0	0	0	0	0	1.95221e-05	0	2.0942e-05	0	0
311704	k_Bacteria;p_Firmicutes;c_Clostridia;o_Clostridiales;f_Lachnospiraceae	0	12	5	15	1	16	0	1	0	3	0	0	0.000359637	0.000151534	0.000240531	3.59479e-05	0.00039137	0	1.50811e-05	0	4.74158e-05	0
316842	k_Bacteria;p_Firmicutes;c_Clostridia;o_Clostridiales;f_Lachnospiraceae	0	0	1	0	0	0	0	0	0	0	0	0	0	3.03067e-05	0	0	0	0	0	0	0	0
318563	k_Bacteria;p_Firmicutes;c_Clostridia;o_Clostridiales;f_Lachnospiraceae	12	7	1	4	13	10	3	2	2	13	29	0.000193262	0.000209788	3.03067e-05	6.41416e-05	0.000467323	0.000244606	5.85663e-05	3.01623e-05	4.18839e-05	0.000205469	0.000438829
323862	k_Bacteria;p_Firmicutes;c_Clostridia;o_Clostridiales;f_Lachnospiraceae	0	0	1	2	0	0	0	0	0	0	3	0	0	3.03067e-05	3.20708e-05	0	0	0	0	0	0	4.53961e-05
340853	k_Bacteria;p_Firmicutes;c_Clostridia;o_Clostridiales;f_Lachnospiraceae	2	7	0	10	1	3	3	1	0	9	12	3.22103e-05	0.000209788	0	0.000160354	3.59479e-05	7.33819e-05	5.85663e-05	1.50811e-05	0	0.000142248	0.000181584
361864	k_Bacteria;p_Firmicutes;c_Clostridia;o_Clostridiales;f_Lachnospiraceae	64	6	1	6	9	1	4	43	0	10	14	0.00103073	0.000179818	3.03067e-05	9.62124e-05	0.000323532	2.44606e-05	7.80884e-05	0.000648489	0	0.000158053	0.000211848
370809	k_Bacteria;p_Firmicutes;c_Clostridia;o_Clostridiales;f_Lachnospiraceae	5	2	0	2	0	0	0	2	7	1	0	8.05257e-05	5.99395e-05	0	3.20708e-05	0	0	0	3.01623e-05	0.000146594	1.58053e-05	0
403497	k_Bacteria;p_Firmicutes;c_Clostridia;o_Clostridiales;f_Lachnospiraceae	0	0	0	1	0	0	0	0	0	0	0	0	0	0	1.60354e-05	0	0	0	0	0	0	0
411254	k_Bacteria;p_Firmicutes;c_Clostridia;o_Clostridiales;f_Lachnospiraceae	0	4	0	2	0	0	0	0	0	0	1	0	0.000119879	0	3.20708e-05	0	0	0	0	0	0	1.5132e-05
462585	k_Bacteria;p_Firmicutes;c_Clostridia;o_Clostridiales;f_Lachnospiraceae	18	9	1	13	0	0	1	22	14	0	0	0.000289892	0.000269728	3.03067e-05	0.00020846	0	0	1.95221e-05	0.000331785	0.000293188	0	0
468313	k_Bacteria;p_Firmicutes;c_Clostridia;o_Clostridiales;f_Lachnospiraceae	4	0	0	1	0	0	0	0	0	0	2	6.44205e-05	0	0	1.60354e-05	0	0	0	0	0	0	3.02641e-05
514282	k_Bacteria;p_Firmicutes;c_Clostridia;o_Clostridiales;f_Lachnospiraceae	0	1	0	0	0	0	1	0	3	0	0	0	2.99697e-05	0	0	0	0	1.95221e-05	0	6.28259e-05	0	0
700298	k_Bacteria;p_Firmicutes;c_Clostridia;o_Clostridiales;f_Lachnospiraceae	0	0	0	0	0	0	0	0	0	3	0	0	0	0	0	0	0	0	0	0	4.74158e-05	0
739826	k_Bacteria;p_Firmicutes;c_Clostridia;o_Clostridiales;f_Lachnospiraceae	0	0	1	0	1	0	0	184	0	0	0	0	0	3.03067e-05	0	3.59479e-05	0	0	0.00277493	0	0	0
833390	k_Bacteria;p_Firmicutes;c_Clostridia;o_Clostridiales;f_Lachnospiraceae	0	0	0	11	5	3	0	0	6	24	4	0	0	0	0.000176389	0.00017974	7.33819e-05	0	0	0.000125652	0.000379327	6.05281e-05
838200	k_Bacteria;p_Firmicutes;c_Clostridia;o_Clostridiales;f_Lachnospiraceae	54	32	18	0	0	0	9	177	5	0	0	0.000869677	0.000959031	0.000545521	0	0	0	0.000175699	0.00266936	0.00010471	0	0
844902	k_Bacteria;p_Firmicutes;c_Clostridia;o_Clostridiales;f_Lachnospiraceae	0	0	0	2	0	0	0	0	0	0	0	0	0	0	3.20708e-05	0	0	0	0	0	0	0
1105751	k_Bacteria;p_Firmicutes;c_Clostridia;o_Clostridiales;f_Lachnospiraceae	150	42	1	13	28	4	7	3	2	10	24	0.00241577	0.00125873	3.03067e-05	0.00020846	0.00100654	9.78426e-05	0.000136655	4.52434e-05	4.18839e-05	0.000158053	0.000363169
1105981	k_Bacteria;p_Firmicutes;c_Clostridia;o_Clostridiales;f_Lachnospiraceae	1	1	1	0	0	16	0	0	0	0	4	1.61051e-05	2.99697e-05	3.03067e-05	0	0	0.00039137	0	0	0	0	6.05281e-05
1108042	k_Bacteria;p_Firmicutes;c_Clostridia;o_Clostridiales;f_Lachnospiraceae	11	10	0	2	6	1	0	3	0	3	4	0.000177156	0.000299697	0	3.20708e-05	0.000215688	2.44606e-05	0	4.52434e-05	0	4.74158e-05	6.05281e-05
1109539	k_Bacteria;p_Firmicutes;c_Clostridia;o_Clostridiales;f_Lachnospiraceae	0	0	0	0	0	0	0	0	0	1	7	0	0	0	0	0	0	0	0	0	1.58053e-05	0.000105924
1110766	k_Bacteria;p_Firmicutes;c_Clostridia;o_Clostridiales;f_Lachnospiraceae	759	0	0	0	0	0	0	0	0	0	0	0.0122238	0	0	0	0	0	0	0	0	0	0
1111745	k_Bacteria;p_Firmicutes;c_Clostridia;o_Clostridiales;f_Lachnospiraceae	22	10	2	7	46	8	5	12	0	16	12	0.000354313	0.000299697	6.06134e-05	0.000112248	0.00165361	0.000195685	9.76105e-05	0.000180974	0	0.000252884	0.000181584
1991255	k_Bacteria;p_Firmicutes;c_Clostridia;o_Clostridiales;f_Lachnospiraceae	4	1	0	0	2	4	2	2	0	0	6	6.44205e-05	2.99697e-05	0	0	7.18959e-05	9.78426e-05	3.90442e-05	3.01623e-05	0	0	9.07922e-05
2544963	k_Bacteria;p_Firmicutes;c_Clostridia;o_Clostridiales;f_Lachnospiraceae	0	0	0	0	0	0	0	0	0	0	2	0	0	0	0	0	0	0	0	0	0	3.02641e-05
2833757	k_Bacteria;p_Firmicutes;c_Clostridia;o_Clostridiales;f_Lachnospiraceae	0	0	1	1	1	2	0	0	0	0	0	0	0	3.03067e-05	1.60354e-05	3.59479e-05	4.89213e-05	0	0	0	0	0
3694603	k_Bacteria;p_Firmicutes;c_Clostridia;o_Clostridiales;f_Lachnospiraceae	0	0	1	0	0	0	0	0	0	0	0	0	0	3.03067e-05	0	0	0	0	0	0	0	0
4030287	k_Bacteria;p_Firmicutes;c_Clostridia;o_Clostridiales;f_Lachnospiraceae	15	9	4	4	11	1	2	10	2	7	9	0.000241577	0.000269728	0.000121227	6.41416e-05	0.000395427	2.44606e-05	3.90442e-05	0.000150811	4.18839e-05	0.000110637	0.000136188
4174105	k_Bacteria;p_Firmicutes;c_Clostridia;o_Clostridiales;f_Lachnospiraceae	0	0	0	0	0	1	0	0	0	0	0	0	0	0	0	0	2.44606e-05	0	0	0	0	0
4329450	k_Bacteria;p_Firmicutes;c_Clostridia;o_Clostridiales;f_Lachnospiraceae	6	2	1	0	0	0	0	7	0	31	61	9.66308e-05	5.99395e-05	3.03067e-05	0	0	0	0	0.000105568	0	0.000489964	0.000923054
4331364	k_Bacteria;p_Firmicutes;c_Clostridia;o_Clostridiales;f_Lachnospiraceae	6	0	1	0	1	0	0	0	0	0	0	9.66308e-05	0	3.03067e-05	0	3.59479e-05	0	0	0	0	0	0
4349261	k_Bacteria;p_Firmicutes;c_Clostridia;o_Clostridiales;f_Lachnospiraceae	0	0	1	0	0	0	0	2	0	0	0	0	0	3.03067e-05	0	0	0	0	3.01623e-05	0	0	0
4357307	k_Bacteria;p_Firmicutes;c_Clostridia;o_Clostridiales;f_Lachnospiraceae	6	4	0	2	3	3	0	2	1	5	6	9.66308e-05	0.000119879	0	3.20708e-05	0.000107844	7.33819e-05	0	3.01623e-05	2.0942e-05	7.90264e-05	9.07922e-05
4396426	k_Bacteria;p_Firmicutes;c_Clostridia;o_Clostridiales;f_Lachnospiraceae	0	0	0	0	0	0	0	1	0	0	0	0	0	0	0	0	0	0	1.50811e-05	0	0	0
4420272	k_Bacteria;p_Firmicutes;c_Clostridia;o_Clostridiales;f_Lachnospiraceae	0	0	0	4	0	1	0	0	0	0	1	0	0	0	6.41416e-05	0	2.44606e-05	0	0	0	0	1.5132e-05
4422556	k_Bacteria;p_Firmicutes;c_Clostridia;o_Clostridiales;f_Lachnospiraceae	1	0	0	5	0	4	0	1	0	2	1	1.61051e-05	0	0	8.0177e-05	0	9.78426e-05	0	1.50811e-05	0	3.16106e-05	1.5132e-05
4430497	k_Bacteria;p_Firmicutes;c_Clostridia;o_Clostridiales;f_Lachnospiraceae	1	2	0	59	106	45	2	18	74	611	37	1.61051e-05	5.99395e-05	0	0.000946089	0.00381048	0.00110073	3.90442e-05	0.00027146	0.00154971	0.00965703	0.000559885
4440360	k_Bacteria;p_Firmicutes;c_Clostridia;o_Clostridiales;f_Lachnospiraceae	1	7	5	202	146	96	2	40	83	763	143	1.61051e-05	0.000209788	0.000151534	0.00323915	0.0052484	0.00234822	3.90442e-05	0.000603245	0.00173818	0.0120594	0.00216388
4440624	k_Bacteria;p_Firmicutes;c_Clostridia;o_Clostridiales;f_Lachnospiraceae	0	9	0	0	0	1	0	0	0	1	0	0	0.000269728	0	0	0	2.44606e-05	0	0	0	1.58053e-05	0
4454025	k_Bacteria;p_Firmicutes;c_Clostridia;o_Clostridiales;f_Lachnospiraceae	0	0	0	0	0	1	0	0	0	3	0	0	0	0	0	0	2.44606e-05	0	0	0	4.74158e-05	0
4466103	k_Bacteria;p_Firmicutes;c_Clostridia;o_Clostridiales;f_Lachnospiraceae	0	2	0	5	0	0	0	0	0	0	0	0	5.99395e-05	0	8.0177e-05	0	0	0	0	0	0	0
4471351	k_Bacteria;p_Firmicutes;c_Clostridia;o_Clostridiales;f_Lachnospiraceae	0	0	0	21	0	0	0	0	0	0	1	0	0	0	0.000336744	0	0	0	0	0	0	1.5132e-05
197458	k_Bacteria;p_Firmicutes;c_Clostridia;o_Clostridiales;f_Lachnospiraceae;g_[Ruminococcus]	20	591	350	554	115	385	17	35	48	6	14	0.000322103	0.0177121	0.0106073	0.00888362	0.00413401	0.00941735	0.000331876	0.00052784	0.00100521	9.48317e-05	0.000211848
300877	k_Bacteria;p_Firmicutes;c_Clostridia;o_Clostridiales;f_Lachnospiraceae;g_[Ruminococcus]	1	0	0	0	0	0	0	0	0	0	0	1.61051e-05	0	0	0	0	0	0	0	0	0	0
14030	k_Bacteria;p_Firmicutes;c_Clostridia;o_Clostridiales;f_Lachnospiraceae;g_[Ruminococcus]gnavus	4	0	0	0	0	0	0	2	0	0	0	6.44205e-05	0	0	0	0	0	0	3.01623e-05	0	0	0
190254	k_Bacteria;p_Firmicutes;c_Clostridia;o_Clostridiales;f_Lachnospiraceae;g_[Ruminococcus]gnavus	19	1	0	0	0	1	1	10	1	1	3	0.000305998	2.99697e-05	0	0	0	2.44606e-05	1.95221e-05	0.000150811	2.0942e-05	1.58053e-05	4.53961e-05
191583	k_Bacteria;p_Firmicutes;c_Clostridia;o_Clostridiales;f_Lachnospiraceae;g_[Ruminococcus]gnavus	0	0	0	0	0	1	0	0	0	0	0	0	0	0	0	0	2.44606e-05	0	0	0	0	0
263138	k_Bacteria;p_Firmicutes;c_Clostridia;o_Clostridiales;f_Lachnospiraceae;g_[Ruminococcus]gnavus	2	0	0	0	1	0	1	0	0	4	0	3.22103e-05	0	0	0	3.59479e-05	0	1.95221e-05	0	0	6.32211e-05	0
274095	k_Bacteria;p_Firmicutes;c_Clostridia;o_Clostridiales;f_Lachnospiraceae;g_[Ruminococcus]gnavus	1	2	0	1	0	0	2	1	0	0	0	1.61051e-05	5.99395e-05	0	1.60354e-05	0	0	3.90442e-05	1.50811e-05	0	0	0
279026	k_Bacteria;p_Firmicutes;c_Clostridia;o_Clostridiales;f_Lachnospiraceae;g_[Ruminococcus]gnavus	0	0	0	0	0	0	1	2	0	0	0	0	0	0	0	0	0	1.95221e-05	3.01623e-05	0	0	0
295075	k_Bacteria;p_Firmicutes;c_Clostridia;o_Clostridiales;f_Lachnospiraceae;g_[Ruminococcus]gnavus	3	0	0	0	0	2	0	1	0	1	1	4.83154e-05	0	0	0	0	4.89213e-05	0	1.50811e-05	0	1.58053e-05	1.5132e-05
306914	k_Bacteria;p_Firmicutes;c_Clostridia;o_Clostridiales;f_Lachnospiraceae;g_[Ruminococcus]gnavus	6	2	0	5	2	3	20	1	2	0	0	9.66308e-05	5.99395e-05	0	8.0177e-05	7.18959e-05	7.33819e-05	0.000390442	1.50811e-05	4.18839e-05	0	0
308042	k_Bacteria;p_Firmicutes;c_Clostridia;o_Clostridiales;f_Lachnospiraceae;g_[Ruminococcus]gnavus	5	0	0	1	3	0	0	0	0	1	0	8.05257e-05	0	0	1.60354e-05	0.000107844	0	0	0	0	1.58053e-05	0
330564	k_Bacteria;p_Firmicutes;c_Clostridia;o_Clostridiales;f_Lachnospiraceae;g_[Ruminococcus]gnavus	7	6	0	0	0	2	1	0	5	4	0	0.000112736	0.000179818	0	0	0	4.89213e-05	1.95221e-05	0	0.00010471	6.32211e-05	0
348642	k_Bacteria;p_Firmicutes;c_Clostridia;o_Clostridiales;f_Lachnospiraceae;g_[Ruminococcus]gnavus	0	1	0	0	0	0	0	1	0	0	0	0	2.99697e-05	0	0	0	0	0	1.50811e-05	0	0	0
372906	k_Bacteria;p_Firmicutes;c_Clostridia;o_Clostridiales;f_Lachnospiraceae;g_[Ruminococcus]gnavus	2	0	0	0	0	1	1	0	0	0	1	3.22103e-05	0	0	0	0	2.44606e-05	1.95221e-05	0	0	0	1.5132e-05
383971	k_Bacteria;p_Firmicutes;c_Clostridia;o_Clostridiales;f_Lachnospiraceae;g_[Ruminococcus]gnavus	0	1	0	0	2	3	1	1	0	11	8	0	2.99697e-05	0	0	7.18959e-05	7.33819e-05	1.95221e-05	1.50811e-05	0	0.000173858	0.000121056
416286	k_Bacteria;p_Firmicutes;c_Clostridia;o_Clostridiales;f_Lachnospiraceae;g_[Ruminococcus]gnavus	4	2	0	0	0	0	0	0	1	1	0	6.44205e-05	5.99395e-05	0	0	0	0	0	0	2.0942e-05	1.58053e-05	0
2797559	k_Bacteria;p_Firmicutes;c_Clostridia;o_Clostridiales;f_Lachnospiraceae;g_[Ruminococcus]gnavus	0	1	0	0	0	0	0	0	0	0	0	0	2.99697e-05	0	0	0	0	0	0	0	0	0
2897332	k_Bacteria;p_Firmicutes;c_Clostridia;o_Clostridiales;f_Lachnospiraceae;g_[Ruminococcus]gnavus	1	0	5	1	2	0	0	0	0	0	3	1.61051e-05	0	0.000151534	1.60354e-05	7.18959e-05	0	0	0	0	0	4.53961e-05
4432459	k_Bacteria;p_Firmicutes;c_Clostridia;o_Clostridiales;f_Lachnospiraceae;g_[Ruminococcus]gnavus	167	1	2	0	0	0	0	0	0	0	0	0.00268956	2.99697e-05	6.06134e-05	0	0	0	0	0	0	0	0
4471130	k_Bacteria;p_Firmicutes;c_Clostridia;o_Clostridiales;f_Lachnospiraceae;g_[Ruminococcus]gnavus	2	0	0	0	1	0	0	0	0	1	1	3.22103e-05	0	0	0	3.59479e-05	0	0	0	0	1.58053e-05	1.5132e-05
279107	k_Bacteria;p_Firmicutes;c_Clostridia;o_Clostridiales;f_Lachnospiraceae;g_Anaerostipes	92	31	111	7	38	2	59	76	49	8	24	0.00148167	0.000929062	0.00336404	0.000112248	0.00136602	4.89213e-05	0.0011518	0.00114617	0.00102616	0.000126442	0.000363169
534926	k_Bacteria;p_Firmicutes;c_Clostridia;o_Clostridiales;f_Lachnospiraceae;g_Anaerostipes	0	1	1	0	0	0	0	0	0	0	0	0	2.99697e-05	3.03067e-05	0	0	0	0	0	0	0	0
846386	k_Bacteria;p_Firmicutes;c_Clostridia;o_Clostridiales;f_Lachnospiraceae;g_Anaerostipes	0	0	0	7	0	0	0	0	0	0	0	0	0	0	0.000112248	0	0	0	0	0	0	0
185883	k_Bacteria;p_Firmicutes;c_Clostridia;o_Clostridiales;f_Lachnospiraceae;g_Blautia	2	2	0	0	0	0	0	3	1	0	1	3.22103e-05	5.99395e-05	0	0	0	0	0	4.52434e-05	2.0942e-05	0	1.5132e-05
193972	k_Bacteria;p_Firmicutes;c_Clostridia;o_Clostridiales;f_Lachnospiraceae;g_Blautia	1	0	1	0	0	0	1	0	1	0	0	1.61051e-05	0	3.03067e-05	0	0	0	1.95221e-05	0	2.0942e-05	0	0
303313	k_Bacteria;p_Firmicutes;c_Clostridia;o_Clostridiales;f_Lachnospiraceae;g_Blautia	0	0	0	0	0	0	1	1	0	0	0	0	0	0	0	0	0	1.95221e-05	1.50811e-05	0	0	0
322087	k_Bacteria;p_Firmicutes;c_Clostridia;o_Clostridiales;f_Lachnospiraceae;g_Blautia	7	1	1	0	1	0	0	1	4	0	0	0.000112736	2.99697e-05	3.03067e-05	0	3.59479e-05	0	0	1.50811e-05	8.37679e-05	0	0
326936	k_Bacteria;p_Firmicutes;c_Clostridia;o_Clostridiales;f_Lachnospiraceae;g_Blautia	100	9	4	1	18	0	13	6	20	0	0	0.00161051	0.000269728	0.000121227	1.60354e-05	0.000647063	0	0.000253787	9.04868e-05	0.000418839	0	0
404292	k_Bacteria;p_Firmicutes;c_Clostridia;o_Clostridiales;f_Lachnospiraceae;g_Blautia	0	4	6	8	0	0	0	0	2	0	0	0	0.000119879	0.00018184	0.000128283	0	0	0	0	4.18839e-05	0	0
424270	k_Bacteria;p_Firmicutes;c_Clostridia;o_Clostridiales;f_Lachnospiraceae;g_Blautia	21	2	7	3	12	0	25	1	9	3	1	0.000338208	5.99395e-05	0.000212147	4.81062e-05	0.000431375	0	0.000488052	1.50811e-05	0.000188478	4.74158e-05	1.5132e-05
538947	k_Bacteria;p_Firmicutes;c_Clostridia;o_Clostridiales;f_Lachnospiraceae;g_Blautia	0	1	0	3	5	1	5	2	21	3	2	0	2.99697e-05	0	4.81062e-05	0.00017974	2.44606e-05	9.76105e-05	3.01623e-05	0.000439781	4.74158e-05	3.02641e-05
589822	k_Bacteria;p_Firmicutes;c_Clostridia;o_Clostridiales;f_Lachnospiraceae;g_Blautia	0	1	0	0	0	0	0	0	0	0	0	0	2.99697e-05	0	0	0	0	0	0	0	0	0
1105211	k_Bacteria;p_Firmicutes;c_Clostridia;o_Clostridiales;f_Lachnospiraceae;g_Blautiaproducta	4	13	51	12	18	0	17	9	4	0	0	6.44205e-05	0.000389606	0.00154564	0.000192425	0.000647063	0	0.000331876	0.00013573	8.37679e-05	0	0
177933	k_Bacteria;p_Firmicutes;c_Clostridia;o_Clostridiales;f_Lachnospiraceae;g_Coprococcus	0	1	0	1	2	0	4	1	2	0	1	0	2.99697e-05	0	1.60354e-05	7.18959e-05	0	7.80884e-05	1.50811e-05	4.18839e-05	0	1.5132e-05
183533	k_Bacteria;p_Firmicutes;c_Clostridia;o_Clostridiales;f_Lachnospiraceae;g_Coprococcus	0	13	0	0	0	0	0	0	0	0	0	0	0.000389606	0	0	0	0	0	0	0	0	0
199137	k_Bacteria;p_Firmicutes;c_Clostridia;o_Clostridiales;f_Lachnospiraceae;g_Coprococcus	0	0	0	0	1	0	0	1	0	0	2	0	0	0	0	3.59479e-05	0	0	1.50811e-05	0	0	3.02641e-05
205613	k_Bacteria;p_Firmicutes;c_Clostridia;o_Clostridiales;f_Lachnospiraceae;g_Coprococcus	0	3	1	2	0	5	0	0	0	2	6	0	8.99092e-05	3.03067e-05	3.20708e-05	0	0.000122303	0	0	0	3.16106e-05	9.07922e-05
222733	k_Bacteria;p_Firmicutes;c_Clostridia;o_Clostridiales;f_Lachnospiraceae;g_Coprococcus	60	7	6	5	1	6	8	328	16	6	13	0.000966308	0.000209788	0.00018184	8.0177e-05	3.59479e-05	0.000146764	0.000156177	0.00494661	0.000335072	9.48317e-05	0.000196716
262227	k_Bacteria;p_Firmicutes;c_Clostridia;o_Clostridiales;f_Lachnospiraceae;g_Coprococcus	0	1	2	1	12	4	0	0	1	17	60	0	2.99697e-05	6.06134e-05	1.60354e-05	0.000431375	9.78426e-05	0	0	2.0942e-05	0.00026869	0.000907922
263074	k_Bacteria;p_Firmicutes;c_Clostridia;o_Clostridiales;f_Lachnospiraceae;g_Coprococcus	1	1	1	4	1	0	0	0	0	14	11	1.61051e-05	2.99697e-05	3.03067e-05	6.41416e-05	3.59479e-05	0	0	0	0	0.000221274	0.000166452
279487	k_Bacteria;p_Firmicutes;c_Clostridia;o_Clostridiales;f_Lachnospiraceae;g_Coprococcus	0	0	88	27	74	0	41	1832	0	92	9	0	0	0.00266699	0.000432956	0.00266015	0	0.000800406	0.0276286	0	0.00145409	0.000136188
296960	k_Bacteria;p_Firmicutes;c_Clostridia;o_Clostridiales;f_Lachnospiraceae;g_Coprococcus	0	0	1	0	0	0	0	0	0	0	0	0	0	3.03067e-05	0	0	0	0	0	0	0	0
578857	k_Bacteria;p_Firmicutes;c_Clostridia;o_Clostridiales;f_Lachnospiraceae;g_Coprococcus	0	0	0	0	0	0	0	0	0	1	1	0	0	0	0	0	0	0	0	0	1.58053e-05	1.5132e-05
607540	k_Bacteria;p_Firmicutes;c_Clostridia;o_Clostridiales;f_Lachnospiraceae;g_Coprococcus	0	0	0	0	0	0	0	1	0	0	0	0	0	0	0	0	0	0	1.50811e-05	0	0	0
826302	k_Bacteria;p_Firmicutes;c_Clostridia;o_Clostridiales;f_Lachnospiraceae;g_Coprococcus	5	1	1	3	2	0	2	1	1	1	3	8.05257e-05	2.99697e-05	3.03067e-05	4.81062e-05	7.18959e-05	0	3.90442e-05	1.50811e-05	2.0942e-05	1.58053e-05	4.53961e-05
828776	k_Bacteria;p_Firmicutes;c_Clostridia;o_Clostridiales;f_Lachnospiraceae;g_Coprococcus	9	7	22	6	0	0	0	1	26	0	2	0.000144946	0.000209788	0.000666747	9.62124e-05	0	0	0	1.50811e-05	0.000544491	0	3.02641e-05
842596	k_Bacteria;p_Firmicutes;c_Clostridia;o_Clostridiales;f_Lachnospiraceae;g_Coprococcus	0	0	0	0	0	0	0	0	0	0	1	0	0	0	0	0	0	0	0	0	0	1.5132e-05
972100	k_Bacteria;p_Firmicutes;c_Clostridia;o_Clostridiales;f_Lachnospiraceae;g_Coprococcus	0	0	0	1	0	1	0	3	0	0	5	0	0	0	1.60354e-05	0	2.44606e-05	0	4.52434e-05	0	0	7.56601e-05
1105328	k_Bacteria;p_Firmicutes;c_Clostridia;o_Clostridiales;f_Lachnospiraceae;g_Coprococcus	50	15	9	14	3	27	7	31	5	5	0	0.000805257	0.000449546	0.00027276	0.000224496	0.000107844	0.000660437	0.000136655	0.000467515	0.00010471	7.90264e-05	0
1106830	k_Bacteria;p_Firmicutes;c_Clostridia;o_Clostridiales;f_Lachnospiraceae;g_Coprococcus	8	3	1	3	1	1	0	1	0	12	11	0.000128841	8.99092e-05	3.03067e-05	4.81062e-05	3.59479e-05	2.44606e-05	0	1.50811e-05	0	0.000189663	0.000166452
1107586	k_Bacteria;p_Firmicutes;c_Clostridia;o_Clostridiales;f_Lachnospiraceae;g_Coprococcus	0	2	2	0	0	2	0	0	1	1	2	0	5.99395e-05	6.06134e-05	0	0	4.89213e-05	0	0	2.0942e-05	1.58053e-05	3.02641e-05
1678333	k_Bacteria;p_Firmicutes;c_Clostridia;o_Clostridiales;f_Lachnospiraceae;g_Coprococcus	2	0	0	0	1	1	0	3	0	1	5	3.22103e-05	0	0	0	3.59479e-05	2.44606e-05	0	4.52434e-05	0	1.58053e-05	7.56601e-05
3425927	k_Bacteria;p_Firmicutes;c_Clostridia;o_Clostridiales;f_Lachnospiraceae;g_Coprococcus	6	2	0	2	0	0	1	25	6	3	2	9.66308e-05	5.99395e-05	0	3.20708e-05	0	0	1.95221e-05	0.000377028	0.000125652	4.74158e-05	3.02641e-05
4474844	k_Bacteria;p_Firmicutes;c_Clostridia;o_Clostridiales;f_Lachnospiraceae;g_Coprococcus	724	0	19	1	21	0	2	666	2	0	0	0.0116601	0	0.000575827	1.60354e-05	0.000754907	0	3.90442e-05	0.010044	4.18839e-05	0	0
452592	k_Bacteria;p_Firmicutes;c_Clostridia;o_Clostridiales;f_Lachnospiraceae;g_Coprococcuseutactus	0	0	0	0	0	0	0	3	0	0	0	0	0	0	0	0	0	0	4.52434e-05	0	0	0
320430	k_Bacteria;p_Firmicutes;c_Clostridia;o_Clostridiales;f_Lachnospiraceae;g_Dorea	0	0	0	0	0	0	0	1	1	0	1	0	0	0	0	0	0	0	1.50811e-05	2.0942e-05	0	1.5132e-05
344114	k_Bacteria;p_Firmicutes;c_Clostridia;o_Clostridiales;f_Lachnospiraceae;g_Dorea	1	17	9	4	6	0	94	70	1	4	15	1.61051e-05	0.000509485	0.00027276	6.41416e-05	0.000215688	0	0.00183508	0.00105568	2.0942e-05	6.32211e-05	0.00022698
400739	k_Bacteria;p_Firmicutes;c_Clostridia;o_Clostridiales;f_Lachnospiraceae;g_Dorea	1	0	0	0	0	0	0	16	0	0	0	1.61051e-05	0	0	0	0	0	0	0.000241298	0	0	0
834840	k_Bacteria;p_Firmicutes;c_Clostridia;o_Clostridiales;f_Lachnospiraceae;g_Dorea	0	0	0	0	0	1	0	0	0	0	1	0	0	0	0	0	2.44606e-05	0	0	0	0	1.5132e-05
1105552	k_Bacteria;p_Firmicutes;c_Clostridia;o_Clostridiales;f_Lachnospiraceae;g_Dorea	1	0	1	0	0	0	9	8	0	0	3	1.61051e-05	0	3.03067e-05	0	0	0	0.000175699	0.000120649	0	0	4.53961e-05
3392840	k_Bacteria;p_Firmicutes;c_Clostridia;o_Clostridiales;f_Lachnospiraceae;g_Dorea	6	0	0	0	0	0	1	4	0	2	2	9.66308e-05	0	0	0	0	0	1.95221e-05	6.03245e-05	0	3.16106e-05	3.02641e-05
314095	k_Bacteria;p_Firmicutes;c_Clostridia;o_Clostridiales;f_Lachnospiraceae;g_Lachnospira	0	0	0	0	0	0	0	1	0	0	0	0	0	0	0	0	0	0	1.50811e-05	0	0	0
197077	k_Bacteria;p_Firmicutes;c_Clostridia;o_Clostridiales;f_Lachnospiraceae;g_Roseburia	0	21	16	15	3	20	2	0	3	0	1	0	0.000629364	0.000484907	0.000240531	0.000107844	0.000489213	3.90442e-05	0	6.28259e-05	0	1.5132e-05
210092	k_Bacteria;p_Firmicutes;c_Clostridia;o_Clostridiales;f_Lachnospiraceae;g_Roseburia	2	16	9	10	0	16	1	3	0	0	0	3.22103e-05	0.000479516	0.00027276	0.000160354	0	0.00039137	1.95221e-05	4.52434e-05	0	0	0
392887	k_Bacteria;p_Firmicutes;c_Clostridia;o_Clostridiales;f_Lachnospiraceae;g_Roseburia	1	0	0	1	1	0	0	0	0	0	0	1.61051e-05	0	0	1.60354e-05	3.59479e-05	0	0	0	0	0	0
701221	k_Bacteria;p_Firmicutes;c_Clostridia;o_Clostridiales;f_Lachnospiraceae;g_Roseburia	0	7	0	0	0	0	0	7	0	47	5	0	0.000209788	0	0	0	0	0	0.000105568	0	0.000742848	7.56601e-05
3484497	k_Bacteria;p_Firmicutes;c_Clostridia;o_Clostridiales;f_Lachnospiraceae;g_Roseburia	1	19	9	19	8	26	0	2	0	0	1	1.61051e-05	0.000569425	0.00027276	0.000304673	0.000287584	0.000635977	0	3.01623e-05	0	0	1.5132e-05
4072210	k_Bacteria;p_Firmicutes;c_Clostridia;o_Clostridiales;f_Lachnospiraceae;g_Roseburia	0	1	0	1	0	0	0	0	0	0	0	0	2.99697e-05	0	1.60354e-05	0	0	0	0	0	0	0
4375442	k_Bacteria;p_Firmicutes;c_Clostridia;o_Clostridiales;f_Lachnospiraceae;g_Roseburia	0	0	0	1	0	1	0	0	0	0	0	0	0	0	1.60354e-05	0	2.44606e-05	0	0	0	0	0
4396888	k_Bacteria;p_Firmicutes;c_Clostridia;o_Clostridiales;f_Lachnospiraceae;g_Roseburia	0	1	0	1	0	0	0	0	0	0	0	0	2.99697e-05	0	1.60354e-05	0	0	0	0	0	0	0
376397	k_Bacteria;p_Firmicutes;c_Clostridia;o_Clostridiales;f_Peptococcaceae	10	31	7	35	1	30	7	4	9	21	23	0.000161051	0.000929062	0.000212147	0.000561239	3.59479e-05	0.000733819	0.000136655	6.03245e-05	0.000188478	0.000331911	0.000348037
241305	k_Bacteria;p_Firmicutes;c_Clostridia;o_Clostridiales;f_Peptococcaceae;g_Desulfosporosinusmeridiei	0	0	1	3	0	0	0	0	2	0	0	0	0	3.03067e-05	4.81062e-05	0	0	0	0	4.18839e-05	0	0
265524	k_Bacteria;p_Firmicutes;c_Clostridia;o_Clostridiales;f_Peptococcaceae;g_rc4-4	33	536	160	53	189	41	219	15	372	6	3	0.000531469	0.0160638	0.00484907	0.000849877	0.00679416	0.00100289	0.00427534	0.000226217	0.00779041	9.48317e-05	4.53961e-05
273657	k_Bacteria;p_Firmicutes;c_Clostridia;o_Clostridiales;f_Peptococcaceae;g_rc4-4	0	14	4	0	4	0	2	0	1	0	0	0	0.000419576	0.000121227	0	0.000143792	0	3.90442e-05	0	2.0942e-05	0	0
4315396	k_Bacteria;p_Firmicutes;c_Clostridia;o_Clostridiales;f_Peptococcaceae;g_rc4-4	0	1	1	0	0	0	2	0	0	0	0	0	2.99697e-05	3.03067e-05	0	0	0	3.90442e-05	0	0	0	0
261590	k_Bacteria;p_Firmicutes;c_Clostridia;o_Clostridiales;f_Peptostreptococcaceae	0	0	0	0	0	0	1	0	3	0	0	0	0	0	0	0	0	1.95221e-05	0	6.28259e-05	0	0
274893	k_Bacteria;p_Firmicutes;c_Clostridia;o_Clostridiales;f_Peptostreptococcaceae	0	0	0	0	0	0	2	0	3	0	0	0	0	0	0	0	0	3.90442e-05	0	6.28259e-05	0	0
276478	k_Bacteria;p_Firmicutes;c_Clostridia;o_Clostridiales;f_Peptostreptococcaceae	0	1	0	6	4	0	4	1	14	0	4	0	2.99697e-05	0	9.62124e-05	0.000143792	0	7.80884e-05	1.50811e-05	0.000293188	0	6.05281e-05
850642	k_Bacteria;p_Firmicutes;c_Clostridia;o_Clostridiales;f_Peptostreptococcaceae	0	0	0	0	0	0	1	0	0	0	0	0	0	0	0	0	0	1.95221e-05	0	0	0	0
1896700	k_Bacteria;p_Firmicutes;c_Clostridia;o_Clostridiales;f_Peptostreptococcaceae	0	0	0	0	0	0	0	0	1	0	0	0	0	0	0	0	0	0	0	2.0942e-05	0	0
44151	k_Bacteria;p_Firmicutes;c_Clostridia;o_Clostridiales;f_Ruminococcaceae	3	2	0	0	2	0	0	0	0	1	0	4.83154e-05	5.99395e-05	0	0	7.18959e-05	0	0	0	0	1.58053e-05	0
97263	k_Bacteria;p_Firmicutes;c_Clostridia;o_Clostridiales;f_Ruminococcaceae	1	17	7	0	3	3	10	0	14	1	10	1.61051e-05	0.000509485	0.000212147	0	0.000107844	7.33819e-05	0.000195221	0	0.000293188	1.58053e-05	0.00015132
99175	k_Bacteria;p_Firmicutes;c_Clostridia;o_Clostridiales;f_Ruminococcaceae	38	81	53	164	16	2	1	11	0	369	71	0.000611995	0.00242755	0.00160626	0.00262981	0.000575167	4.89213e-05	1.95221e-05	0.000165893	0	0.00583215	0.00107437
110060	k_Bacteria;p_Firmicutes;c_Clostridia;o_Clostridiales;f_Ruminococcaceae	1	0	0	0	0	0	0	0	0	0	0	1.61051e-05	0	0	0	0	0	0	0	0	0	0
110250	k_Bacteria;p_Firmicutes;c_Clostridia;o_Clostridiales;f_Ruminococcaceae	0	1	2	3	2	1	4	3	0	0	4	0	2.99697e-05	6.06134e-05	4.81062e-05	7.18959e-05	2.44606e-05	7.80884e-05	4.52434e-05	0	0	6.05281e-05
145883	k_Bacteria;p_Firmicutes;c_Clostridia;o_Clostridiales;f_Ruminococcaceae	1	0	1	0	1	0	2	1	0	0	0	1.61051e-05	0	3.03067e-05	0	3.59479e-05	0	3.90442e-05	1.50811e-05	0	0	0
153341	k_Bacteria;p_Firmicutes;c_Clostridia;o_Clostridiales;f_Ruminococcaceae	0	0	0	73	10	1	0	0	0	0	0	0	0	0	0.00117058	0.000359479	2.44606e-05	0	0	0	0	0
156505	k_Bacteria;p_Firmicutes;c_Clostridia;o_Clostridiales;f_Ruminococcaceae	0	0	0	0	1	0	1	0	0	1	1	0	0	0	0	3.59479e-05	0	1.95221e-05	0	0	1.58053e-05	1.5132e-05
157382	k_Bacteria;p_Firmicutes;c_Clostridia;o_Clostridiales;f_Ruminococcaceae	30	10	31	58	27	0	105	32	17	0	25	0.000483154	0.000299697	0.000939508	0.000930054	0.000970595	0	0.00204982	0.000482596	0.000356013	0	0.000378301
157498	k_Bacteria;p_Firmicutes;c_Clostridia;o_Clostridiales;f_Ruminococcaceae	6	0	0	0	0	0	2	3	0	0	0	9.66308e-05	0	0	0	0	0	3.90442e-05	4.52434e-05	0	0	0
166515	k_Bacteria;p_Firmicutes;c_Clostridia;o_Clostridiales;f_Ruminococcaceae	0	0	0	0	0	0	2	67	0	0	0	0	0	0	0	0	0	3.90442e-05	0.00101044	0	0	0
167256	k_Bacteria;p_Firmicutes;c_Clostridia;o_Clostridiales;f_Ruminococcaceae	0	0	0	0	0	0	0	0	0	0	3	0	0	0	0	0	0	0	0	0	0	4.53961e-05
171396	k_Bacteria;p_Firmicutes;c_Clostridia;o_Clostridiales;f_Ruminococcaceae	2	2	3	6	2	69	6	1	1	6	16	3.22103e-05	5.99395e-05	9.09201e-05	9.62124e-05	7.18959e-05	0.00168778	0.000117133	1.50811e-05	2.0942e-05	9.48317e-05	0.000242112
172329	k_Bacteria;p_Firmicutes;c_Clostridia;o_Clostridiales;f_Ruminococcaceae	1	0	0	2	0	1	0	2	1	7	1	1.61051e-05	0	0	3.20708e-05	0	2.44606e-05	0	3.01623e-05	2.0942e-05	0.000110637	1.5132e-05
175633	k_Bacteria;p_Firmicutes;c_Clostridia;o_Clostridiales;f_Ruminococcaceae	2	0	0	0	0	0	0	0	0	0	0	3.22103e-05	0	0	0	0	0	0	0	0	0	0
176582	k_Bacteria;p_Firmicutes;c_Clostridia;o_Clostridiales;f_Ruminococcaceae	0	2	0	0	2	0	0	1	0	0	2	0	5.99395e-05	0	0	7.18959e-05	0	0	1.50811e-05	0	0	3.02641e-05
179201	k_Bacteria;p_Firmicutes;c_Clostridia;o_Clostridiales;f_Ruminococcaceae	1	0	0	0	0	0	0	0	0	0	0	1.61051e-05	0	0	0	0	0	0	0	0	0	0
179601	k_Bacteria;p_Firmicutes;c_Clostridia;o_Clostridiales;f_Ruminococcaceae	0	0	0	0	14	2	87	44	5	3	25	0	0	0	0	0.000503271	4.89213e-05	0.00169842	0.00066357	0.00010471	4.74158e-05	0.000378301
180563	k_Bacteria;p_Firmicutes;c_Clostridia;o_Clostridiales;f_Ruminococcaceae	12	1	0	0	0	1	0	2	0	0	1	0.000193262	2.99697e-05	0	0	0	2.44606e-05	0	3.01623e-05	0	0	1.5132e-05
180661	k_Bacteria;p_Firmicutes;c_Clostridia;o_Clostridiales;f_Ruminococcaceae	78	5	2	0	0	1	15	11	0	1	2	0.0012562	0.000149849	6.06134e-05	0	0	2.44606e-05	0.000292831	0.000165893	0	1.58053e-05	3.02641e-05
181603	k_Bacteria;p_Firmicutes;c_Clostridia;o_Clostridiales;f_Ruminococcaceae	0	0	0	0	0	1	0	0	0	0	0	0	0	0	0	0	2.44606e-05	0	0	0	0	0
182647	k_Bacteria;p_Firmicutes;c_Clostridia;o_Clostridiales;f_Ruminococcaceae	0	4	0	0	0	0	5	1	0	25	2	0	0.000119879	0	0	0	0	9.76105e-05	1.50811e-05	0	0.000395132	3.02641e-05
185787	k_Bacteria;p_Firmicutes;c_Clostridia;o_Clostridiales;f_Ruminococcaceae	377	0	0	0	0	0	0	1	0	2	1	0.00607164	0	0	0	0	0	0	1.50811e-05	0	3.16106e-05	1.5132e-05
185915	k_Bacteria;p_Firmicutes;c_Clostridia;o_Clostridiales;f_Ruminococcaceae	27	128	51	0	78	21	46	11	157	0	221	0.000434839	0.00383613	0.00154564	0	0.00280394	0.000513673	0.000898017	0.000165893	0.00328789	0	0.00334418
186321	k_Bacteria;p_Firmicutes;c_Clostridia;o_Clostridiales;f_Ruminococcaceae	0	1	0	0	0	1	0	0	1	1	0	0	2.99697e-05	0	0	0	2.44606e-05	0	0	2.0942e-05	1.58053e-05	0
186521	k_Bacteria;p_Firmicutes;c_Clostridia;o_Clostridiales;f_Ruminococcaceae	0	1	0	1	0	0	0	0	0	0	0	0	2.99697e-05	0	1.60354e-05	0	0	0	0	0	0	0
188054	k_Bacteria;p_Firmicutes;c_Clostridia;o_Clostridiales;f_Ruminococcaceae	41	3	14	25	7	10	11	5	41	1	13	0.000660311	8.99092e-05	0.000424294	0.000400885	0.000251636	0.000244606	0.000214743	7.54057e-05	0.000858621	1.58053e-05	0.000196716
190490	k_Bacteria;p_Firmicutes;c_Clostridia;o_Clostridiales;f_Ruminococcaceae	1	9	0	0	7	2	2	11	0	2	0	1.61051e-05	0.000269728	0	0	0.000251636	4.89213e-05	3.90442e-05	0.000165893	0	3.16106e-05	0
191616	k_Bacteria;p_Firmicutes;c_Clostridia;o_Clostridiales;f_Ruminococcaceae	78	2	3	0	3	0	4	103	10	0	9	0.0012562	5.99395e-05	9.09201e-05	0	0.000107844	0	7.80884e-05	0.00155336	0.00020942	0	0.000136188
193240	k_Bacteria;p_Firmicutes;c_Clostridia;o_Clostridiales;f_Ruminococcaceae	1	0	1	1	0	0	0	0	0	1	0	1.61051e-05	0	3.03067e-05	1.60354e-05	0	0	0	0	0	1.58053e-05	0
193678	k_Bacteria;p_Firmicutes;c_Clostridia;o_Clostridiales;f_Ruminococcaceae	8	12	6	14	2	2	3	12	3	9	10	0.000128841	0.000359637	0.00018184	0.000224496	7.18959e-05	4.89213e-05	5.85663e-05	0.000180974	6.28259e-05	0.000142248	0.00015132
193895	k_Bacteria;p_Firmicutes;c_Clostridia;o_Clostridiales;f_Ruminococcaceae	2	0	2	4	0	0	0	2	1	0	1	3.22103e-05	0	6.06134e-05	6.41416e-05	0	0	0	3.01623e-05	2.0942e-05	0	1.5132e-05
193950	k_Bacteria;p_Firmicutes;c_Clostridia;o_Clostridiales;f_Ruminococcaceae	6	8	2	6	0	9	4	2	0	0	0	9.66308e-05	0.000239758	6.06134e-05	9.62124e-05	0	0.000220146	7.80884e-05	3.01623e-05	0	0	0
194097	k_Bacteria;p_Firmicutes;c_Clostridia;o_Clostridiales;f_Ruminococcaceae	34	0	0	0	0	0	0	0	0	1	1	0.000547575	0	0	0	0	0	0	0	0	1.58053e-05	1.5132e-05
196494	k_Bacteria;p_Firmicutes;c_Clostridia;o_Clostridiales;f_Ruminococcaceae	2	2	1	30	2	2	1	2	2	12	3	3.22103e-05	5.99395e-05	3.03067e-05	0.000481062	7.18959e-05	4.89213e-05	1.95221e-05	3.01623e-05	4.18839e-05	0.000189663	4.53961e-05
196905	k_Bacteria;p_Firmicutes;c_Clostridia;o_Clostridiales;f_Ruminococcaceae	3	1	1	5	1	1	0	9	4	10	14	4.83154e-05	2.99697e-05	3.03067e-05	8.0177e-05	3.59479e-05	2.44606e-05	0	0.00013573	8.37679e-05	0.000158053	0.000211848
197540	k_Bacteria;p_Firmicutes;c_Clostridia;o_Clostridiales;f_Ruminococcaceae	4	1	2	1	1	2	0	1	0	2	1	6.44205e-05	2.99697e-05	6.06134e-05	1.60354e-05	3.59479e-05	4.89213e-05	0	1.50811e-05	0	3.16106e-05	1.5132e-05
198888	k_Bacteria;p_Firmicutes;c_Clostridia;o_Clostridiales;f_Ruminococcaceae	1	0	4	0	0	0	0	1	0	0	0	1.61051e-05	0	0.000121227	0	0	0	0	1.50811e-05	0	0	0
199307	k_Bacteria;p_Firmicutes;c_Clostridia;o_Clostridiales;f_Ruminococcaceae	47	4	0	0	11	113	0	0	0	1	2	0.000756941	0.000119879	0	0	0.000395427	0.00276405	0	0	0	1.58053e-05	3.02641e-05
209845	k_Bacteria;p_Firmicutes;c_Clostridia;o_Clostridiales;f_Ruminococcaceae	2	1	1	1	0	1	1	10	0	2	1	3.22103e-05	2.99697e-05	3.03067e-05	1.60354e-05	0	2.44606e-05	1.95221e-05	0.000150811	0	3.16106e-05	1.5132e-05
212532	k_Bacteria;p_Firmicutes;c_Clostridia;o_Clostridiales;f_Ruminococcaceae	3	1	0	2	1	2	0	3	1	1	4	4.83154e-05	2.99697e-05	0	3.20708e-05	3.59479e-05	4.89213e-05	0	4.52434e-05	2.0942e-05	1.58053e-05	6.05281e-05
213870	k_Bacteria;p_Firmicutes;c_Clostridia;o_Clostridiales;f_Ruminococcaceae	14	12	8	20	3	6	12	21	5	9	22	0.000225472	0.000359637	0.000242454	0.000320708	0.000107844	0.000146764	0.000234265	0.000316704	0.00010471	0.000142248	0.000332905
215231	k_Bacteria;p_Firmicutes;c_Clostridia;o_Clostridiales;f_Ruminococcaceae	0	0	0	0	1	0	0	1	0	0	1	0	0	0	0	3.59479e-05	0	0	1.50811e-05	0	0	1.5132e-05
216710	k_Bacteria;p_Firmicutes;c_Clostridia;o_Clostridiales;f_Ruminococcaceae	0	0	0	0	1	0	0	0	0	0	0	0	0	0	0	3.59479e-05	0	0	0	0	0	0
227565	k_Bacteria;p_Firmicutes;c_Clostridia;o_Clostridiales;f_Ruminococcaceae	0	3	0	0	0	0	0	0	0	0	0	0	8.99092e-05	0	0	0	0	0	0	0	0	0
258389	k_Bacteria;p_Firmicutes;c_Clostridia;o_Clostridiales;f_Ruminococcaceae	0	0	0	1	0	1	1	3	0	0	1	0	0	0	1.60354e-05	0	2.44606e-05	1.95221e-05	4.52434e-05	0	0	1.5132e-05
259275	k_Bacteria;p_Firmicutes;c_Clostridia;o_Clostridiales;f_Ruminococcaceae	92	7	12	20	5	11	2	60	1	24	28	0.00148167	0.000209788	0.00036368	0.000320708	0.00017974	0.000269067	3.90442e-05	0.000904868	2.0942e-05	0.000379327	0.000423697
261325	k_Bacteria;p_Firmicutes;c_Clostridia;o_Clostridiales;f_Ruminococcaceae	3	0	0	0	0	2	0	0	0	0	4	4.83154e-05	0	0	0	0	4.89213e-05	0	0	0	0	6.05281e-05
262258	k_Bacteria;p_Firmicutes;c_Clostridia;o_Clostridiales;f_Ruminococcaceae	86	0	0	0	0	0	0	0	0	0	0	0.00138504	0	0	0	0	0	0	0	0	0	0
262570	k_Bacteria;p_Firmicutes;c_Clostridia;o_Clostridiales;f_Ruminococcaceae	8	2	2	0	0	1	0	2	0	1	2	0.000128841	5.99395e-05	6.06134e-05	0	0	2.44606e-05	0	3.01623e-05	0	1.58053e-05	3.02641e-05
262944	k_Bacteria;p_Firmicutes;c_Clostridia;o_Clostridiales;f_Ruminococcaceae	34	10	1	6	3	1	5	10	3	3	3	0.000547575	0.000299697	3.03067e-05	9.62124e-05	0.000107844	2.44606e-05	9.76105e-05	0.000150811	6.28259e-05	4.74158e-05	4.53961e-05
265036	k_Bacteria;p_Firmicutes;c_Clostridia;o_Clostridiales;f_Ruminococcaceae	1	0	0	0	0	0	0	0	0	0	0	1.61051e-05	0	0	0	0	0	0	0	0	0	0
266715	k_Bacteria;p_Firmicutes;c_Clostridia;o_Clostridiales;f_Ruminococcaceae	3	15	6	5	0	1	0	14	0	18	17	4.83154e-05	0.000449546	0.00018184	8.0177e-05	0	2.44606e-05	0	0.000211136	0	0.000284495	0.000257244
267451	k_Bacteria;p_Firmicutes;c_Clostridia;o_Clostridiales;f_Ruminococcaceae	29	18	0	12	0	3	0	0	0	122	32	0.000467049	0.000539455	0	0.000192425	0	7.33819e-05	0	0	0	0.00192824	0.000484225
268410	k_Bacteria;p_Firmicutes;c_Clostridia;o_Clostridiales;f_Ruminococcaceae	6	4	6	6	56	10	23	4	7	12	36	9.66308e-05	0.000119879	0.00018184	9.62124e-05	0.00201309	0.000244606	0.000449008	6.03245e-05	0.000146594	0.000189663	0.000544753
269418	k_Bacteria;p_Firmicutes;c_Clostridia;o_Clostridiales;f_Ruminococcaceae	8	0	0	1	6	3	0	2	1	1	3	0.000128841	0	0	1.60354e-05	0.000215688	7.33819e-05	0	3.01623e-05	2.0942e-05	1.58053e-05	4.53961e-05
272319	k_Bacteria;p_Firmicutes;c_Clostridia;o_Clostridiales;f_Ruminococcaceae	2	2	0	0	0	4	0	1	1	1	0	3.22103e-05	5.99395e-05	0	0	0	9.78426e-05	0	1.50811e-05	2.0942e-05	1.58053e-05	0
273223	k_Bacteria;p_Firmicutes;c_Clostridia;o_Clostridiales;f_Ruminococcaceae	1	0	0	0	1	0	0	0	0	0	2	1.61051e-05	0	0	0	3.59479e-05	0	0	0	0	0	3.02641e-05
275218	k_Bacteria;p_Firmicutes;c_Clostridia;o_Clostridiales;f_Ruminococcaceae	56	5	14	13	5	6	8	16	1	8	20	0.000901888	0.000149849	0.000424294	0.00020846	0.00017974	0.000146764	0.000156177	0.000241298	2.0942e-05	0.000126442	0.000302641
277933	k_Bacteria;p_Firmicutes;c_Clostridia;o_Clostridiales;f_Ruminococcaceae	34	27	6	16	3	15	4	35	411	453	7	0.000547575	0.000809183	0.00018184	0.000256566	0.000107844	0.00036691	7.80884e-05	0.00052784	0.00860715	0.00715979	0.000105924
278901	k_Bacteria;p_Firmicutes;c_Clostridia;o_Clostridiales;f_Ruminococcaceae	1	0	0	0	0	0	0	2	0	0	0	1.61051e-05	0	0	0	0	0	0	3.01623e-05	0	0	0
279534	k_Bacteria;p_Firmicutes;c_Clostridia;o_Clostridiales;f_Ruminococcaceae	80	0	0	0	0	0	0	6	0	0	352	0.00128841	0	0	0	0	0	0	9.04868e-05	0	0	0.00532647
287496	k_Bacteria;p_Firmicutes;c_Clostridia;o_Clostridiales;f_Ruminococcaceae	76	3	7	28	6	10	21	48	20	18	14	0.00122399	8.99092e-05	0.000212147	0.000448991	0.000215688	0.000244606	0.000409964	0.000723895	0.000418839	0.000284495	0.000211848
287544	k_Bacteria;p_Firmicutes;c_Clostridia;o_Clostridiales;f_Ruminococcaceae	0	0	1	0	47	0	0	0	0	0	0	0	0	3.03067e-05	0	0.00168955	0	0	0	0	0	0
290532	k_Bacteria;p_Firmicutes;c_Clostridia;o_Clostridiales;f_Ruminococcaceae	0	0	0	1	0	0	3	0	0	1	0	0	0	0	1.60354e-05	0	0	5.85663e-05	0	0	1.58053e-05	0
290808	k_Bacteria;p_Firmicutes;c_Clostridia;o_Clostridiales;f_Ruminococcaceae	3	0	0	2	3	0	2	9	0	1	0	4.83154e-05	0	0	3.20708e-05	0.000107844	0	3.90442e-05	0.00013573	0	1.58053e-05	0
290983	k_Bacteria;p_Firmicutes;c_Clostridia;o_Clostridiales;f_Ruminococcaceae	0	0	0	0	0	0	0	0	0	1	0	0	0	0	0	0	0	0	0	0	1.58053e-05	0
298804	k_Bacteria;p_Firmicutes;c_Clostridia;o_Clostridiales;f_Ruminococcaceae	93	27	15	49	0	0	0	102	0	0	0	0.00149778	0.000809183	0.000454601	0.000785735	0	0	0	0.00153828	0	0	0
299331	k_Bacteria;p_Firmicutes;c_Clostridia;o_Clostridiales;f_Ruminococcaceae	1	0	0	0	0	0	0	0	0	0	0	1.61051e-05	0	0	0	0	0	0	0	0	0	0
299441	k_Bacteria;p_Firmicutes;c_Clostridia;o_Clostridiales;f_Ruminococcaceae	1	1	3	3	1	0	0	2	0	3	5	1.61051e-05	2.99697e-05	9.09201e-05	4.81062e-05	3.59479e-05	0	0	3.01623e-05	0	4.74158e-05	7.56601e-05
300394	k_Bacteria;p_Firmicutes;c_Clostridia;o_Clostridiales;f_Ruminococcaceae	2	34	76	15	5	4	28	116	30	26	14	3.22103e-05	0.00101897	0.00230331	0.000240531	0.00017974	9.78426e-05	0.000546619	0.00174941	0.000628259	0.000410937	0.000211848
304075	k_Bacteria;p_Firmicutes;c_Clostridia;o_Clostridiales;f_Ruminococcaceae	0	0	42	4	87	40	15	337	0	1	3	0	0	0.00127288	6.41416e-05	0.00312747	0.000978426	0.000292831	0.00508234	0	1.58053e-05	4.53961e-05
308498	k_Bacteria;p_Firmicutes;c_Clostridia;o_Clostridiales;f_Ruminococcaceae	5	4	6	3	13	8	30	17	3	25	28	8.05257e-05	0.000119879	0.00018184	4.81062e-05	0.000467323	0.000195685	0.000585663	0.000256379	6.28259e-05	0.000395132	0.000423697
308706	k_Bacteria;p_Firmicutes;c_Clostridia;o_Clostridiales;f_Ruminococcaceae	0	0	1	0	0	0	0	0	0	0	0	0	0	3.03067e-05	0	0	0	0	0	0	0	0
309720	k_Bacteria;p_Firmicutes;c_Clostridia;o_Clostridiales;f_Ruminococcaceae	107	1	0	1	0	2	1	0	0	7	6	0.00172325	2.99697e-05	0	1.60354e-05	0	4.89213e-05	1.95221e-05	0	0	0.000110637	9.07922e-05
311464	k_Bacteria;p_Firmicutes;c_Clostridia;o_Clostridiales;f_Ruminococcaceae	188	127	364	243	355	340	1088	956	148	1109	1168	0.00302777	0.00380616	0.0110316	0.0038966	0.0127615	0.00831662	0.02124	0.0144176	0.00309941	0.0175281	0.0176742
312247	k_Bacteria;p_Firmicutes;c_Clostridia;o_Clostridiales;f_Ruminococcaceae	0	0	1	0	0	0	0	0	2	0	0	0	0	3.03067e-05	0	0	0	0	0	4.18839e-05	0	0
313524	k_Bacteria;p_Firmicutes;c_Clostridia;o_Clostridiales;f_Ruminococcaceae	27	56	54	64	35	55	97	13	38	75	80	0.000434839	0.0016783	0.00163656	0.00102627	0.00125818	0.00134534	0.00189364	0.000196055	0.000795795	0.0011854	0.00121056
313992	k_Bacteria;p_Firmicutes;c_Clostridia;o_Clostridiales;f_Ruminococcaceae	6	3	1	4	2	2	1	10	1	9	6	9.66308e-05	8.99092e-05	3.03067e-05	6.41416e-05	7.18959e-05	4.89213e-05	1.95221e-05	0.000150811	2.0942e-05	0.000142248	9.07922e-05
314008	k_Bacteria;p_Firmicutes;c_Clostridia;o_Clostridiales;f_Ruminococcaceae	1	0	3	1	0	0	0	11	0	1	2	1.61051e-05	0	9.09201e-05	1.60354e-05	0	0	0	0.000165893	0	1.58053e-05	3.02641e-05
315488	k_Bacteria;p_Firmicutes;c_Clostridia;o_Clostridiales;f_Ruminococcaceae	0	0	0	0	82	171	0	0	0	0	0	0	0	0	0	0.00294773	0.00418277	0	0	0	0	0
323299	k_Bacteria;p_Firmicutes;c_Clostridia;o_Clostridiales;f_Ruminococcaceae	0	3	1	14	0	0	0	1	0	0	0	0	8.99092e-05	3.03067e-05	0.000224496	0	0	0	1.50811e-05	0	0	0
323906	k_Bacteria;p_Firmicutes;c_Clostridia;o_Clostridiales;f_Ruminococcaceae	0	0	0	5	6	1	0	1	0	0	0	0	0	0	8.0177e-05	0.000215688	2.44606e-05	0	1.50811e-05	0	0	0
324219	k_Bacteria;p_Firmicutes;c_Clostridia;o_Clostridiales;f_Ruminococcaceae	1	18	35	18	11	5	37	64	17	36	20	1.61051e-05	0.000539455	0.00106073	0.000288637	0.000395427	0.000122303	0.000722318	0.000965193	0.000356013	0.00056899	0.000302641
324328	k_Bacteria;p_Firmicutes;c_Clostridia;o_Clostridiales;f_Ruminococcaceae	0	0	0	0	0	0	0	0	1	0	0	0	0	0	0	0	0	0	0	2.0942e-05	0	0
324894	k_Bacteria;p_Firmicutes;c_Clostridia;o_Clostridiales;f_Ruminococcaceae	4	1	1	1	0	1	0	3	0	0	2	6.44205e-05	2.99697e-05	3.03067e-05	1.60354e-05	0	2.44606e-05	0	4.52434e-05	0	0	3.02641e-05
325633	k_Bacteria;p_Firmicutes;c_Clostridia;o_Clostridiales;f_Ruminococcaceae	5	0	0	0	1	0	0	1	0	2	2	8.05257e-05	0	0	0	3.59479e-05	0	0	1.50811e-05	0	3.16106e-05	3.02641e-05
327818	k_Bacteria;p_Firmicutes;c_Clostridia;o_Clostridiales;f_Ruminococcaceae	0	0	0	0	3	1	0	0	0	0	0	0	0	0	0	0.000107844	2.44606e-05	0	0	0	0	0
334267	k_Bacteria;p_Firmicutes;c_Clostridia;o_Clostridiales;f_Ruminococcaceae	0	0	0	0	0	0	0	0	1	0	1	0	0	0	0	0	0	0	0	2.0942e-05	0	1.5132e-05
334839	k_Bacteria;p_Firmicutes;c_Clostridia;o_Clostridiales;f_Ruminococcaceae	1	0	0	0	0	0	0	0	0	0	0	1.61051e-05	0	0	0	0	0	0	0	0	0	0
335120	k_Bacteria;p_Firmicutes;c_Clostridia;o_Clostridiales;f_Ruminococcaceae	0	0	0	0	4	4	0	0	8	0	0	0	0	0	0	0.000143792	9.78426e-05	0	0	0.000167536	0	0
335408	k_Bacteria;p_Firmicutes;c_Clostridia;o_Clostridiales;f_Ruminococcaceae	196	30	7	4	2	22	0	3	0	0	5	0.00315661	0.000899092	0.000212147	6.41416e-05	7.18959e-05	0.000538134	0	4.52434e-05	0	0	7.56601e-05
337468	k_Bacteria;p_Firmicutes;c_Clostridia;o_Clostridiales;f_Ruminococcaceae	0	1	0	1	0	1	0	1	1	0	3	0	2.99697e-05	0	1.60354e-05	0	2.44606e-05	0	1.50811e-05	2.0942e-05	0	4.53961e-05
338111	k_Bacteria;p_Firmicutes;c_Clostridia;o_Clostridiales;f_Ruminococcaceae	5	0	0	0	0	0	0	0	0	0	0	8.05257e-05	0	0	0	0	0	0	0	0	0	0
344906	k_Bacteria;p_Firmicutes;c_Clostridia;o_Clostridiales;f_Ruminococcaceae	1	0	0	0	1	1	2	0	0	0	3	1.61051e-05	0	0	0	3.59479e-05	2.44606e-05	3.90442e-05	0	0	0	4.53961e-05
346720	k_Bacteria;p_Firmicutes;c_Clostridia;o_Clostridiales;f_Ruminococcaceae	2	40	18	207	3	0	3	87	0	0	0	3.22103e-05	0.00119879	0.000545521	0.00331933	0.000107844	0	5.85663e-05	0.00131206	0	0	0
346761	k_Bacteria;p_Firmicutes;c_Clostridia;o_Clostridiales;f_Ruminococcaceae	0	2	5	4	7	25	10	24	3	4	12	0	5.99395e-05	0.000151534	6.41416e-05	0.000251636	0.000611516	0.000195221	0.000361947	6.28259e-05	6.32211e-05	0.000181584
346804	k_Bacteria;p_Firmicutes;c_Clostridia;o_Clostridiales;f_Ruminococcaceae	0	0	0	0	0	0	1	0	0	0	1	0	0	0	0	0	0	1.95221e-05	0	0	0	1.5132e-05
347413	k_Bacteria;p_Firmicutes;c_Clostridia;o_Clostridiales;f_Ruminococcaceae	0	0	0	0	0	0	0	0	0	1	0	0	0	0	0	0	0	0	0	0	1.58053e-05	0
349802	k_Bacteria;p_Firmicutes;c_Clostridia;o_Clostridiales;f_Ruminococcaceae	0	0	1	3	0	0	0	0	2	0	0	0	0	3.03067e-05	4.81062e-05	0	0	0	0	4.18839e-05	0	0
351898	k_Bacteria;p_Firmicutes;c_Clostridia;o_Clostridiales;f_Ruminococcaceae	0	0	0	0	0	0	1	0	0	0	0	0	0	0	0	0	0	1.95221e-05	0	0	0	0
352182	k_Bacteria;p_Firmicutes;c_Clostridia;o_Clostridiales;f_Ruminococcaceae	5	0	3	3	0	2	0	1	0	3	9	8.05257e-05	0	9.09201e-05	4.81062e-05	0	4.89213e-05	0	1.50811e-05	0	4.74158e-05	0.000136188
355837	k_Bacteria;p_Firmicutes;c_Clostridia;o_Clostridiales;f_Ruminococcaceae	0	0	0	9	0	0	0	0	0	0	0	0	0	0	0.000144319	0	0	0	0	0	0	0
356405	k_Bacteria;p_Firmicutes;c_Clostridia;o_Clostridiales;f_Ruminococcaceae	4	2	0	3	0	0	2	1	4	0	4	6.44205e-05	5.99395e-05	0	4.81062e-05	0	0	3.90442e-05	1.50811e-05	8.37679e-05	0	6.05281e-05
358143	k_Bacteria;p_Firmicutes;c_Clostridia;o_Clostridiales;f_Ruminococcaceae	2	1	2	3	7	0	2	0	0	1	1	3.22103e-05	2.99697e-05	6.06134e-05	4.81062e-05	0.000251636	0	3.90442e-05	0	0	1.58053e-05	1.5132e-05
359445	k_Bacteria;p_Firmicutes;c_Clostridia;o_Clostridiales;f_Ruminococcaceae	0	0	0	0	0	1	0	0	0	0	0	0	0	0	0	0	2.44606e-05	0	0	0	0	0
362854	k_Bacteria;p_Firmicutes;c_Clostridia;o_Clostridiales;f_Ruminococcaceae	16	1	0	7	0	0	0	13	0	4	1	0.000257682	2.99697e-05	0	0.000112248	0	0	0	0.000196055	0	6.32211e-05	1.5132e-05
363035	k_Bacteria;p_Firmicutes;c_Clostridia;o_Clostridiales;f_Ruminococcaceae	6	4	1	10	4	3	3	3	1	0	3	9.66308e-05	0.000119879	3.03067e-05	0.000160354	0.000143792	7.33819e-05	5.85663e-05	4.52434e-05	2.0942e-05	0	4.53961e-05
365220	k_Bacteria;p_Firmicutes;c_Clostridia;o_Clostridiales;f_Ruminococcaceae	0	0	17	1	0	0	0	0	0	0	0	0	0	0.000515214	1.60354e-05	0	0	0	0	0	0	0
369416	k_Bacteria;p_Firmicutes;c_Clostridia;o_Clostridiales;f_Ruminococcaceae	1	0	1	2	0	2	2	0	1	0	4	1.61051e-05	0	3.03067e-05	3.20708e-05	0	4.89213e-05	3.90442e-05	0	2.0942e-05	0	6.05281e-05
375106	k_Bacteria;p_Firmicutes;c_Clostridia;o_Clostridiales;f_Ruminococcaceae	64	86	44	47	77	53	40	76	50	163	77	0.00103073	0.0025774	0.00133349	0.000753664	0.00276799	0.00129641	0.000780884	0.00114617	0.0010471	0.00257626	0.00116517
377756	k_Bacteria;p_Firmicutes;c_Clostridia;o_Clostridiales;f_Ruminococcaceae	4	8	2	5	1	1	2	3	4	1	7	6.44205e-05	0.000239758	6.06134e-05	8.0177e-05	3.59479e-05	2.44606e-05	3.90442e-05	4.52434e-05	8.37679e-05	1.58053e-05	0.000105924
382998	k_Bacteria;p_Firmicutes;c_Clostridia;o_Clostridiales;f_Ruminococcaceae	0	0	0	0	0	0	0	0	0	2	0	0	0	0	0	0	0	0	0	0	3.16106e-05	0
392918	k_Bacteria;p_Firmicutes;c_Clostridia;o_Clostridiales;f_Ruminococcaceae	256	139	12	321	162	392	0	389	19	207	174	0.00412291	0.00416579	0.00036368	0.00514737	0.00582357	0.00958857	0	0.00586656	0.000397897	0.00327169	0.00263297
395587	k_Bacteria;p_Firmicutes;c_Clostridia;o_Clostridiales;f_Ruminococcaceae	0	5	3	3	47	3	153	62	283	23	543	0	0.000149849	9.09201e-05	4.81062e-05	0.00168955	7.33819e-05	0.00298688	0.00093503	0.00592658	0.000363521	0.00821669
397444	k_Bacteria;p_Firmicutes;c_Clostridia;o_Clostridiales;f_Ruminococcaceae	26	8	2	4	0	3	3	2	5	6	10	0.000418733	0.000239758	6.06134e-05	6.41416e-05	0	7.33819e-05	5.85663e-05	3.01623e-05	0.00010471	9.48317e-05	0.00015132
398138	k_Bacteria;p_Firmicutes;c_Clostridia;o_Clostridiales;f_Ruminococcaceae	2	1	3	2	1	0	0	1	1	2	0	3.22103e-05	2.99697e-05	9.09201e-05	3.20708e-05	3.59479e-05	0	0	1.50811e-05	2.0942e-05	3.16106e-05	0
413275	k_Bacteria;p_Firmicutes;c_Clostridia;o_Clostridiales;f_Ruminococcaceae	0	1	18	151	2	0	66	218	341	1	8	0	2.99697e-05	0.000545521	0.00242135	7.18959e-05	0	0.00128846	0.00328769	0.00714121	1.58053e-05	0.000121056
427159	k_Bacteria;p_Firmicutes;c_Clostridia;o_Clostridiales;f_Ruminococcaceae	0	0	0	0	1	0	1	15	0	0	1	0	0	0	0	3.59479e-05	0	1.95221e-05	0.000226217	0	0	1.5132e-05
434089	k_Bacteria;p_Firmicutes;c_Clostridia;o_Clostridiales;f_Ruminococcaceae	11	2	3	8	2	17	4	33	1	21	9	0.000177156	5.99395e-05	9.09201e-05	0.000128283	7.18959e-05	0.000415831	7.80884e-05	0.000497678	2.0942e-05	0.000331911	0.000136188
441494	k_Bacteria;p_Firmicutes;c_Clostridia;o_Clostridiales;f_Ruminococcaceae	16	0	0	0	0	2	0	0	3	0	2	0.000257682	0	0	0	0	4.89213e-05	0	0	6.28259e-05	0	3.02641e-05
446691	k_Bacteria;p_Firmicutes;c_Clostridia;o_Clostridiales;f_Ruminococcaceae	0	30	1	10	39	28	8	50	1	35	14	0	0.000899092	3.03067e-05	0.000160354	0.00140197	0.000684898	0.000156177	0.000754057	2.0942e-05	0.000553185	0.000211848
459917	k_Bacteria;p_Firmicutes;c_Clostridia;o_Clostridiales;f_Ruminococcaceae	1	0	1	0	0	1	0	5	0	1	0	1.61051e-05	0	3.03067e-05	0	0	2.44606e-05	0	7.54057e-05	0	1.58053e-05	0
511072	k_Bacteria;p_Firmicutes;c_Clostridia;o_Clostridiales;f_Ruminococcaceae	1	3	0	0	0	0	0	1	1	5	3	1.61051e-05	8.99092e-05	0	0	0	0	0	1.50811e-05	2.0942e-05	7.90264e-05	4.53961e-05
513685	k_Bacteria;p_Firmicutes;c_Clostridia;o_Clostridiales;f_Ruminococcaceae	2	1	0	0	3	0	1	6	3	11	0	3.22103e-05	2.99697e-05	0	0	0.000107844	0	1.95221e-05	9.04868e-05	6.28259e-05	0.000173858	0
513742	k_Bacteria;p_Firmicutes;c_Clostridia;o_Clostridiales;f_Ruminococcaceae	0	0	0	0	0	0	0	0	2	0	0	0	0	0	0	0	0	0	0	4.18839e-05	0	0
520808	k_Bacteria;p_Firmicutes;c_Clostridia;o_Clostridiales;f_Ruminococcaceae	0	0	0	0	0	0	0	1	0	0	0	0	0	0	0	0	0	0	1.50811e-05	0	0	0
533022	k_Bacteria;p_Firmicutes;c_Clostridia;o_Clostridiales;f_Ruminococcaceae	0	0	0	0	1	0	0	0	0	2	0	0	0	0	0	3.59479e-05	0	0	0	0	3.16106e-05	0
538279	k_Bacteria;p_Firmicutes;c_Clostridia;o_Clostridiales;f_Ruminococcaceae	0	0	0	0	21	28	0	0	0	0	0	0	0	0	0	0.000754907	0.000684898	0	0	0	0	0
550674	k_Bacteria;p_Firmicutes;c_Clostridia;o_Clostridiales;f_Ruminococcaceae	0	4	1	0	1	0	1	0	1	0	0	0	0.000119879	3.03067e-05	0	3.59479e-05	0	1.95221e-05	0	2.0942e-05	0	0
571165	k_Bacteria;p_Firmicutes;c_Clostridia;o_Clostridiales;f_Ruminococcaceae	3	3	2	3	3	2	5	6	0	5	4	4.83154e-05	8.99092e-05	6.06134e-05	4.81062e-05	0.000107844	4.89213e-05	9.76105e-05	9.04868e-05	0	7.90264e-05	6.05281e-05
641783	k_Bacteria;p_Firmicutes;c_Clostridia;o_Clostridiales;f_Ruminococcaceae	393	11	3	5	62	0	2	7	0	48	161	0.00632932	0.000329667	9.09201e-05	8.0177e-05	0.00222877	0	3.90442e-05	0.000105568	0	0.000758653	0.00243626
652823	k_Bacteria;p_Firmicutes;c_Clostridia;o_Clostridiales;f_Ruminococcaceae	7	0	0	1	0	0	0	0	5	0	0	0.000112736	0	0	1.60354e-05	0	0	0	0	0.00010471	0	0
655692	k_Bacteria;p_Firmicutes;c_Clostridia;o_Clostridiales;f_Ruminococcaceae	158	140	184	209	5	4	2	99	6	40	40	0.00254461	0.00419576	0.00557643	0.0033514	0.00017974	9.78426e-05	3.90442e-05	0.00149303	0.000125652	0.000632211	0.000605281
786081	k_Bacteria;p_Firmicutes;c_Clostridia;o_Clostridiales;f_Ruminococcaceae	0	11	1	11	5	4	5	15	0	13	16	0	0.000329667	3.03067e-05	0.000176389	0.00017974	9.78426e-05	9.76105e-05	0.000226217	0	0.000205469	0.000242112
837859	k_Bacteria;p_Firmicutes;c_Clostridia;o_Clostridiales;f_Ruminococcaceae	0	6	1	0	0	0	0	0	2	0	0	0	0.000179818	3.03067e-05	0	0	0	0	0	4.18839e-05	0	0
850841	k_Bacteria;p_Firmicutes;c_Clostridia;o_Clostridiales;f_Ruminococcaceae	0	0	0	1	1	0	0	1	0	0	0	0	0	0	1.60354e-05	3.59479e-05	0	0	1.50811e-05	0	0	0
1066830	k_Bacteria;p_Firmicutes;c_Clostridia;o_Clostridiales;f_Ruminococcaceae	4	0	0	0	0	0	0	1	0	0	4	6.44205e-05	0	0	0	0	0	0	1.50811e-05	0	0	6.05281e-05
1094991	k_Bacteria;p_Firmicutes;c_Clostridia;o_Clostridiales;f_Ruminococcaceae	0	3	3	10	16	5	6	10	0	10	8	0	8.99092e-05	9.09201e-05	0.000160354	0.000575167	0.000122303	0.000117133	0.000150811	0	0.000158053	0.000121056
1104908	k_Bacteria;p_Firmicutes;c_Clostridia;o_Clostridiales;f_Ruminococcaceae	0	2	0	0	0	4	0	0	0	0	0	0	5.99395e-05	0	0	0	9.78426e-05	0	0	0	0	0
1105016	k_Bacteria;p_Firmicutes;c_Clostridia;o_Clostridiales;f_Ruminococcaceae	5	0	0	1	0	3	0	1	0	0	2	8.05257e-05	0	0	1.60354e-05	0	7.33819e-05	0	1.50811e-05	0	0	3.02641e-05
1105454	k_Bacteria;p_Firmicutes;c_Clostridia;o_Clostridiales;f_Ruminococcaceae	0	0	7	1	6	3	1	44	1	0	0	0	0	0.000212147	1.60354e-05	0.000215688	7.33819e-05	1.95221e-05	0.00066357	2.0942e-05	0	0
1105668	k_Bacteria;p_Firmicutes;c_Clostridia;o_Clostridiales;f_Ruminococcaceae	0	0	1	0	0	0	0	0	0	0	0	0	0	3.03067e-05	0	0	0	0	0	0	0	0
1107473	k_Bacteria;p_Firmicutes;c_Clostridia;o_Clostridiales;f_Ruminococcaceae	11	31	3	7	6	0	19	4	47	10	16	0.000177156	0.000929062	9.09201e-05	0.000112248	0.000215688	0	0.00037092	6.03245e-05	0.000984273	0.000158053	0.000242112
1110008	k_Bacteria;p_Firmicutes;c_Clostridia;o_Clostridiales;f_Ruminococcaceae	0	2	0	0	0	0	0	0	0	1	2	0	5.99395e-05	0	0	0	0	0	0	0	1.58053e-05	3.02641e-05
1110191	k_Bacteria;p_Firmicutes;c_Clostridia;o_Clostridiales;f_Ruminococcaceae	0	0	0	10	0	0	0	0	0	0	0	0	0	0	0.000160354	0	0	0	0	0	0	0
1110253	k_Bacteria;p_Firmicutes;c_Clostridia;o_Clostridiales;f_Ruminococcaceae	5	0	2	2	0	1	0	12	1	2	5	8.05257e-05	0	6.06134e-05	3.20708e-05	0	2.44606e-05	0	0.000180974	2.0942e-05	3.16106e-05	7.56601e-05
1111350	k_Bacteria;p_Firmicutes;c_Clostridia;o_Clostridiales;f_Ruminococcaceae	5	3	0	6	1	13	2	17	0	0	3	8.05257e-05	8.99092e-05	0	9.62124e-05	3.59479e-05	0.000317988	3.90442e-05	0.000256379	0	0	4.53961e-05
1111580	k_Bacteria;p_Firmicutes;c_Clostridia;o_Clostridiales;f_Ruminococcaceae	5	53	60	62	8	8	0	11	2	21	14	8.05257e-05	0.0015884	0.0018184	0.000994195	0.000287584	0.000195685	0	0.000165893	4.18839e-05	0.000331911	0.000211848
1123492	k_Bacteria;p_Firmicutes;c_Clostridia;o_Clostridiales;f_Ruminococcaceae	0	0	8	1	1	0	0	0	0	0	0	0	0	0.000242454	1.60354e-05	3.59479e-05	0	0	0	0	0	0
1144664	k_Bacteria;p_Firmicutes;c_Clostridia;o_Clostridiales;f_Ruminococcaceae	0	0	0	0	0	0	0	1	0	0	2	0	0	0	0	0	0	0	1.50811e-05	0	0	3.02641e-05
1965644	k_Bacteria;p_Firmicutes;c_Clostridia;o_Clostridiales;f_Ruminococcaceae	1	1	0	0	0	1	0	0	0	1	2	1.61051e-05	2.99697e-05	0	0	0	2.44606e-05	0	0	0	1.58053e-05	3.02641e-05
3273469	k_Bacteria;p_Firmicutes;c_Clostridia;o_Clostridiales;f_Ruminococcaceae	0	2	0	0	0	0	0	0	0	1	4	0	5.99395e-05	0	0	0	0	0	0	0	1.58053e-05	6.05281e-05
3422630	k_Bacteria;p_Firmicutes;c_Clostridia;o_Clostridiales;f_Ruminococcaceae	5	0	0	3	2	0	0	6	1	4	2	8.05257e-05	0	0	4.81062e-05	7.18959e-05	0	0	9.04868e-05	2.0942e-05	6.32211e-05	3.02641e-05
3807411	k_Bacteria;p_Firmicutes;c_Clostridia;o_Clostridiales;f_Ruminococcaceae	0	0	0	0	6	0	1	1	0	0	3	0	0	0	0	0.000215688	0	1.95221e-05	1.50811e-05	0	0	4.53961e-05
4056429	k_Bacteria;p_Firmicutes;c_Clostridia;o_Clostridiales;f_Ruminococcaceae	117	173	40	186	177	339	14	8	29	95	195	0.0018843	0.00518476	0.00121227	0.00298259	0.00636279	0.00829216	0.000273309	0.000120649	0.000607317	0.0015015	0.00295075
4299396	k_Bacteria;p_Firmicutes;c_Clostridia;o_Clostridiales;f_Ruminococcaceae	3	3	9	7	13	13	47	29	3	33	34	4.83154e-05	8.99092e-05	0.00027276	0.000112248	0.000467323	0.000317988	0.000917539	0.000437353	6.28259e-05	0.000521574	0.000514489
4303724	k_Bacteria;p_Firmicutes;c_Clostridia;o_Clostridiales;f_Ruminococcaceae	1	0	5	6	1	0	5	3	2	0	1	1.61051e-05	0	0.000151534	9.62124e-05	3.59479e-05	0	9.76105e-05	4.52434e-05	4.18839e-05	0	1.5132e-05
4315783	k_Bacteria;p_Firmicutes;c_Clostridia;o_Clostridiales;f_Ruminococcaceae	28	3	0	0	0	0	0	8	1	0	0	0.000450944	8.99092e-05	0	0	0	0	0	0.000120649	2.0942e-05	0	0
4315788	k_Bacteria;p_Firmicutes;c_Clostridia;o_Clostridiales;f_Ruminococcaceae	0	2	0	7	6	1	19	22	36	1	52	0	5.99395e-05	0	0.000112248	0.000215688	2.44606e-05	0.00037092	0.000331785	0.000753911	1.58053e-05	0.000786865
4320175	k_Bacteria;p_Firmicutes;c_Clostridia;o_Clostridiales;f_Ruminococcaceae	64	52	26	47	18	45	85	38	27	35	38	0.00103073	0.00155843	0.000787974	0.000753664	0.000647063	0.00110073	0.00165938	0.000573083	0.000565433	0.000553185	0.000575017
4322751	k_Bacteria;p_Firmicutes;c_Clostridia;o_Clostridiales;f_Ruminococcaceae	4	1	1	3	0	1	2	0	2	0	0	6.44205e-05	2.99697e-05	3.03067e-05	4.81062e-05	0	2.44606e-05	3.90442e-05	0	4.18839e-05	0	0
4338227	k_Bacteria;p_Firmicutes;c_Clostridia;o_Clostridiales;f_Ruminococcaceae	0	0	0	1	1	1	0	1	0	0	3	0	0	0	1.60354e-05	3.59479e-05	2.44606e-05	0	1.50811e-05	0	0	4.53961e-05
4363614	k_Bacteria;p_Firmicutes;c_Clostridia;o_Clostridiales;f_Ruminococcaceae	1	0	0	0	0	1	0	1	0	0	0	1.61051e-05	0	0	0	0	2.44606e-05	0	1.50811e-05	0	0	0
4370362	k_Bacteria;p_Firmicutes;c_Clostridia;o_Clostridiales;f_Ruminococcaceae	88	1	5	9	10	3	16	31	18	8	8	0.00141725	2.99697e-05	0.000151534	0.000144319	0.000359479	7.33819e-05	0.000312354	0.000467515	0.000376955	0.000126442	0.000121056
4396250	k_Bacteria;p_Firmicutes;c_Clostridia;o_Clostridiales;f_Ruminococcaceae	0	0	0	2	0	0	0	2	0	1	1	0	0	0	3.20708e-05	0	0	0	3.01623e-05	0	1.58053e-05	1.5132e-05
4398588	k_Bacteria;p_Firmicutes;c_Clostridia;o_Clostridiales;f_Ruminococcaceae	50	2	10	26	11	4	34	42	0	7	19	0.000805257	5.99395e-05	0.000303067	0.000416921	0.000395427	9.78426e-05	0.000663751	0.000633408	0	0.000110637	0.000287509
4412541	k_Bacteria;p_Firmicutes;c_Clostridia;o_Clostridiales;f_Ruminococcaceae	0	0	1	0	0	0	0	0	0	0	0	0	0	3.03067e-05	0	0	0	0	0	0	0	0
4430499	k_Bacteria;p_Firmicutes;c_Clostridia;o_Clostridiales;f_Ruminococcaceae	110	5	7	6	4	0	1	4	1	5	4	0.00177156	0.000149849	0.000212147	9.62124e-05	0.000143792	0	1.95221e-05	6.03245e-05	2.0942e-05	7.90264e-05	6.05281e-05
4439489	k_Bacteria;p_Firmicutes;c_Clostridia;o_Clostridiales;f_Ruminococcaceae	3	0	1	3	0	2	1	6	4	4	0	4.83154e-05	0	3.03067e-05	4.81062e-05	0	4.89213e-05	1.95221e-05	9.04868e-05	8.37679e-05	6.32211e-05	0
4453973	k_Bacteria;p_Firmicutes;c_Clostridia;o_Clostridiales;f_Ruminococcaceae	0	0	2	1	0	0	0	0	0	1	2	0	0	6.06134e-05	1.60354e-05	0	0	0	0	0	1.58053e-05	3.02641e-05
4460680	k_Bacteria;p_Firmicutes;c_Clostridia;o_Clostridiales;f_Ruminococcaceae	0	0	0	0	1	0	0	0	0	0	0	0	0	0	0	3.59479e-05	0	0	0	0	0	0
4466275	k_Bacteria;p_Firmicutes;c_Clostridia;o_Clostridiales;f_Ruminococcaceae	11	9	15	119	3	4	71	52	6	15	23	0.000177156	0.000269728	0.000454601	0.00190821	0.000107844	9.78426e-05	0.00138607	0.000784219	0.000125652	0.000237079	0.000348037
201658	k_Bacteria;p_Firmicutes;c_Clostridia;o_Clostridiales;f_Ruminococcaceae;g_Faecalibacteriumprausnitzii	2	0	0	0	0	0	0	0	0	1	0	3.22103e-05	0	0	0	0	0	0	0	0	1.58053e-05	0
43950	k_Bacteria;p_Firmicutes;c_Clostridia;o_Clostridiales;f_Ruminococcaceae;g_Oscillospira	13	3	2	4	5	3	9	7	21	7	0	0.000209367	8.99092e-05	6.06134e-05	6.41416e-05	0.00017974	7.33819e-05	0.000175699	0.000105568	0.000439781	0.000110637	0
113111	k_Bacteria;p_Firmicutes;c_Clostridia;o_Clostridiales;f_Ruminococcaceae;g_Oscillospira	6	25	30	34	83	49	6	8	2	14	1	9.66308e-05	0.000749243	0.000909201	0.000545204	0.00298368	0.00119857	0.000117133	0.000120649	4.18839e-05	0.000221274	1.5132e-05
157791	k_Bacteria;p_Firmicutes;c_Clostridia;o_Clostridiales;f_Ruminococcaceae;g_Oscillospira	0	0	0	0	0	0	0	2	0	0	0	0	0	0	0	0	0	0	3.01623e-05	0	0	0
162005	k_Bacteria;p_Firmicutes;c_Clostridia;o_Clostridiales;f_Ruminococcaceae;g_Oscillospira	3	6	4	1	1	4	1	4	3	0	2	4.83154e-05	0.000179818	0.000121227	1.60354e-05	3.59479e-05	9.78426e-05	1.95221e-05	6.03245e-05	6.28259e-05	0	3.02641e-05
165046	k_Bacteria;p_Firmicutes;c_Clostridia;o_Clostridiales;f_Ruminococcaceae;g_Oscillospira	4	4	0	1	1	1	2	1	0	3	0	6.44205e-05	0.000119879	0	1.60354e-05	3.59479e-05	2.44606e-05	3.90442e-05	1.50811e-05	0	4.74158e-05	0
167034	k_Bacteria;p_Firmicutes;c_Clostridia;o_Clostridiales;f_Ruminococcaceae;g_Oscillospira	4	0	0	1	1	0	0	1	0	0	1	6.44205e-05	0	0	1.60354e-05	3.59479e-05	0	0	1.50811e-05	0	0	1.5132e-05
172403	k_Bacteria;p_Firmicutes;c_Clostridia;o_Clostridiales;f_Ruminococcaceae;g_Oscillospira	0	2	2	14	0	17	54	7	2	15	2	0	5.99395e-05	6.06134e-05	0.000224496	0	0.000415831	0.00105419	0.000105568	4.18839e-05	0.000237079	3.02641e-05
174441	k_Bacteria;p_Firmicutes;c_Clostridia;o_Clostridiales;f_Ruminococcaceae;g_Oscillospira	152	108	2	70	258	121	176	16	23	15	481	0.00244798	0.00323673	6.06134e-05	0.00112248	0.00927457	0.00295974	0.00343589	0.000241298	0.000481665	0.000237079	0.0072785
175377	k_Bacteria;p_Firmicutes;c_Clostridia;o_Clostridiales;f_Ruminococcaceae;g_Oscillospira	6	1	202	163	88	379	42	15	1	104	79	9.66308e-05	2.99697e-05	0.00612195	0.00261377	0.00316342	0.00927058	0.000819928	0.000226217	2.0942e-05	0.00164375	0.00119543
180468	k_Bacteria;p_Firmicutes;c_Clostridia;o_Clostridiales;f_Ruminococcaceae;g_Oscillospira	1	0	0	0	0	0	0	0	0	0	0	1.61051e-05	0	0	0	0	0	0	0	0	0	0
180659	k_Bacteria;p_Firmicutes;c_Clostridia;o_Clostridiales;f_Ruminococcaceae;g_Oscillospira	15	12	4	13	19	9	9	16	33	9	9	0.000241577	0.000359637	0.000121227	0.00020846	0.000683011	0.000220146	0.000175699	0.000241298	0.000691085	0.000142248	0.000136188
182033	k_Bacteria;p_Firmicutes;c_Clostridia;o_Clostridiales;f_Ruminococcaceae;g_Oscillospira	0	0	0	0	0	0	0	1	0	0	0	0	0	0	0	0	0	0	1.50811e-05	0	0	0
182269	k_Bacteria;p_Firmicutes;c_Clostridia;o_Clostridiales;f_Ruminococcaceae;g_Oscillospira	3	0	5	2	0	2	1	2	0	0	3	4.83154e-05	0	0.000151534	3.20708e-05	0	4.89213e-05	1.95221e-05	3.01623e-05	0	0	4.53961e-05
191445	k_Bacteria;p_Firmicutes;c_Clostridia;o_Clostridiales;f_Ruminococcaceae;g_Oscillospira	35	19	1	7	5	9	2	8	8	10	3	0.00056368	0.000569425	3.03067e-05	0.000112248	0.00017974	0.000220146	3.90442e-05	0.000120649	0.000167536	0.000158053	4.53961e-05
194665	k_Bacteria;p_Firmicutes;c_Clostridia;o_Clostridiales;f_Ruminococcaceae;g_Oscillospira	87	8	14	24	6	2	23	36	6	4	18	0.00140115	0.000239758	0.000424294	0.00038485	0.000215688	4.89213e-05	0.000449008	0.000542921	0.000125652	6.32211e-05	0.000272376
194692	k_Bacteria;p_Firmicutes;c_Clostridia;o_Clostridiales;f_Ruminococcaceae;g_Oscillospira	2	0	0	0	0	0	0	2	0	0	1	3.22103e-05	0	0	0	0	0	0	3.01623e-05	0	0	1.5132e-05
204126	k_Bacteria;p_Firmicutes;c_Clostridia;o_Clostridiales;f_Ruminococcaceae;g_Oscillospira	7	1	0	0	0	8	1	1	4	2	0	0.000112736	2.99697e-05	0	0	0	0.000195685	1.95221e-05	1.50811e-05	8.37679e-05	3.16106e-05	0
206513	k_Bacteria;p_Firmicutes;c_Clostridia;o_Clostridiales;f_Ruminococcaceae;g_Oscillospira	1	1	3	5	1	0	6	5	0	0	0	1.61051e-05	2.99697e-05	9.09201e-05	8.0177e-05	3.59479e-05	0	0.000117133	7.54057e-05	0	0	0
230725	k_Bacteria;p_Firmicutes;c_Clostridia;o_Clostridiales;f_Ruminococcaceae;g_Oscillospira	331	89	38	57	39	33	39	203	32	47	50	0.0053308	0.00266731	0.00115165	0.000914018	0.00140197	0.000807201	0.000761362	0.00306147	0.000670143	0.000742848	0.000756601
231028	k_Bacteria;p_Firmicutes;c_Clostridia;o_Clostridiales;f_Ruminococcaceae;g_Oscillospira	374	71	25	66	98	42	17	75	24	74	158	0.00602332	0.00212785	0.000757668	0.00105834	0.0035229	0.00102735	0.000331876	0.00113109	0.000502607	0.00116959	0.00239086
232072	k_Bacteria;p_Firmicutes;c_Clostridia;o_Clostridiales;f_Ruminococcaceae;g_Oscillospira	194	4	215	364	11	156	32	690	21	323	108	0.0031244	0.000119879	0.00651594	0.00583689	0.000395427	0.00381586	0.000624707	0.010406	0.000439781	0.00510511	0.00163426
233191	k_Bacteria;p_Firmicutes;c_Clostridia;o_Clostridiales;f_Ruminococcaceae;g_Oscillospira	48	45	21	4	4	1	6	14	1	0	1	0.000773046	0.00134864	0.000636441	6.41416e-05	0.000143792	2.44606e-05	0.000117133	0.000211136	2.0942e-05	0	1.5132e-05
257881	k_Bacteria;p_Firmicutes;c_Clostridia;o_Clostridiales;f_Ruminococcaceae;g_Oscillospira	15	6	89	145	153	19	8	0	40	122	1	0.000241577	0.000179818	0.0026973	0.00232513	0.00550004	0.000464752	0.000156177	0	0.000837679	0.00192824	1.5132e-05
258995	k_Bacteria;p_Firmicutes;c_Clostridia;o_Clostridiales;f_Ruminococcaceae;g_Oscillospira	4	2	1	0	0	3	2	0	0	2	3	6.44205e-05	5.99395e-05	3.03067e-05	0	0	7.33819e-05	3.90442e-05	0	0	3.16106e-05	4.53961e-05
261894	k_Bacteria;p_Firmicutes;c_Clostridia;o_Clostridiales;f_Ruminococcaceae;g_Oscillospira	2	1	7	5	0	3	9	26	4	2	4	3.22103e-05	2.99697e-05	0.000212147	8.0177e-05	0	7.33819e-05	0.000175699	0.00039211	8.37679e-05	3.16106e-05	6.05281e-05
262024	k_Bacteria;p_Firmicutes;c_Clostridia;o_Clostridiales;f_Ruminococcaceae;g_Oscillospira	0	0	0	1	1	1	1	4	0	0	2	0	0	0	1.60354e-05	3.59479e-05	2.44606e-05	1.95221e-05	6.03245e-05	0	0	3.02641e-05
263839	k_Bacteria;p_Firmicutes;c_Clostridia;o_Clostridiales;f_Ruminococcaceae;g_Oscillospira	0	0	0	1	0	0	0	0	0	0	0	0	0	0	1.60354e-05	0	0	0	0	0	0	0
266153	k_Bacteria;p_Firmicutes;c_Clostridia;o_Clostridiales;f_Ruminococcaceae;g_Oscillospira	4	1	5	0	0	2	2	4	1	2	1	6.44205e-05	2.99697e-05	0.000151534	0	0	4.89213e-05	3.90442e-05	6.03245e-05	2.0942e-05	3.16106e-05	1.5132e-05
271689	k_Bacteria;p_Firmicutes;c_Clostridia;o_Clostridiales;f_Ruminococcaceae;g_Oscillospira	20	0	1	6	4	3	4	16	4	6	1	0.000322103	0	3.03067e-05	9.62124e-05	0.000143792	7.33819e-05	7.80884e-05	0.000241298	8.37679e-05	9.48317e-05	1.5132e-05
272595	k_Bacteria;p_Firmicutes;c_Clostridia;o_Clostridiales;f_Ruminococcaceae;g_Oscillospira	432	59	78	99	87	25	51	230	28	70	184	0.00695742	0.00176821	0.00236392	0.00158751	0.00312747	0.000611516	0.000995627	0.00346866	0.000586375	0.00110637	0.00278429
275476	k_Bacteria;p_Firmicutes;c_Clostridia;o_Clostridiales;f_Ruminococcaceae;g_Oscillospira	0	0	0	0	0	1	0	0	0	0	0	0	0	0	0	0	2.44606e-05	0	0	0	0	0
278609	k_Bacteria;p_Firmicutes;c_Clostridia;o_Clostridiales;f_Ruminococcaceae;g_Oscillospira	0	0	0	0	0	0	0	0	0	1	0	0	0	0	0	0	0	0	0	0	1.58053e-05	0
302641	k_Bacteria;p_Firmicutes;c_Clostridia;o_Clostridiales;f_Ruminococcaceae;g_Oscillospira	0	21	0	1	1	2	6	2	13	1	1	0	0.000629364	0	1.60354e-05	3.59479e-05	4.89213e-05	0.000117133	3.01623e-05	0.000272246	1.58053e-05	1.5132e-05
306699	k_Bacteria;p_Firmicutes;c_Clostridia;o_Clostridiales;f_Ruminococcaceae;g_Oscillospira	0	0	0	0	0	0	0	0	1	0	0	0	0	0	0	0	0	0	0	2.0942e-05	0	0
307608	k_Bacteria;p_Firmicutes;c_Clostridia;o_Clostridiales;f_Ruminococcaceae;g_Oscillospira	19	33	43	25	31	75	50	50	55	2	10	0.000305998	0.000989001	0.00130319	0.000400885	0.00111439	0.00183455	0.000976105	0.000754057	0.00115181	3.16106e-05	0.00015132
312719	k_Bacteria;p_Firmicutes;c_Clostridia;o_Clostridiales;f_Ruminococcaceae;g_Oscillospira	0	0	7	1	2	0	10	0	0	4	0	0	0	0.000212147	1.60354e-05	7.18959e-05	0	0.000195221	0	0	6.32211e-05	0
313274	k_Bacteria;p_Firmicutes;c_Clostridia;o_Clostridiales;f_Ruminococcaceae;g_Oscillospira	843	146	53	122	340	120	32	118	27	225	569	0.0135766	0.00437558	0.00160626	0.00195632	0.0122223	0.00293528	0.000624707	0.00177957	0.000565433	0.00355619	0.00861012
317633	k_Bacteria;p_Firmicutes;c_Clostridia;o_Clostridiales;f_Ruminococcaceae;g_Oscillospira	3	1	2	0	0	2	1	0	0	4	3	4.83154e-05	2.99697e-05	6.06134e-05	0	0	4.89213e-05	1.95221e-05	0	0	6.32211e-05	4.53961e-05
324326	k_Bacteria;p_Firmicutes;c_Clostridia;o_Clostridiales;f_Ruminococcaceae;g_Oscillospira	8	6	138	19	8	44	15	10	521	1	2	0.000128841	0.000179818	0.00418233	0.000304673	0.000287584	0.00107627	0.000292831	0.000150811	0.0109108	1.58053e-05	3.02641e-05
328905	k_Bacteria;p_Firmicutes;c_Clostridia;o_Clostridiales;f_Ruminococcaceae;g_Oscillospira	4	3	1	7	2	6	0	2	5	12	3	6.44205e-05	8.99092e-05	3.03067e-05	0.000112248	7.18959e-05	0.000146764	0	3.01623e-05	0.00010471	0.000189663	4.53961e-05
332608	k_Bacteria;p_Firmicutes;c_Clostridia;o_Clostridiales;f_Ruminococcaceae;g_Oscillospira	2	3	1	4	3	3	0	1	0	8	5	3.22103e-05	8.99092e-05	3.03067e-05	6.41416e-05	0.000107844	7.33819e-05	0	1.50811e-05	0	0.000126442	7.56601e-05
338796	k_Bacteria;p_Firmicutes;c_Clostridia;o_Clostridiales;f_Ruminococcaceae;g_Oscillospira	5	0	2	0	0	0	0	0	0	0	0	8.05257e-05	0	6.06134e-05	0	0	0	0	0	0	0	0
345582	k_Bacteria;p_Firmicutes;c_Clostridia;o_Clostridiales;f_Ruminococcaceae;g_Oscillospira	1	8	3	0	1	2	6	7	1	0	1	1.61051e-05	0.000239758	9.09201e-05	0	3.59479e-05	4.89213e-05	0.000117133	0.000105568	2.0942e-05	0	1.5132e-05
349798	k_Bacteria;p_Firmicutes;c_Clostridia;o_Clostridiales;f_Ruminococcaceae;g_Oscillospira	0	0	0	2	2	0	0	0	0	0	0	0	0	0	3.20708e-05	7.18959e-05	0	0	0	0	0	0
367176	k_Bacteria;p_Firmicutes;c_Clostridia;o_Clostridiales;f_Ruminococcaceae;g_Oscillospira	1	1	1	3	1	1	4	1	0	2	0	1.61051e-05	2.99697e-05	3.03067e-05	4.81062e-05	3.59479e-05	2.44606e-05	7.80884e-05	1.50811e-05	0	3.16106e-05	0
372146	k_Bacteria;p_Firmicutes;c_Clostridia;o_Clostridiales;f_Ruminococcaceae;g_Oscillospira	558	368	311	468	508	529	505	280	463	334	173	0.00898666	0.0110289	0.00942538	0.00750457	0.0182616	0.0129397	0.00985866	0.00422272	0.00969613	0.00527896	0.00261784
387615	k_Bacteria;p_Firmicutes;c_Clostridia;o_Clostridiales;f_Ruminococcaceae;g_Oscillospira	1	0	0	0	0	1	2	7	0	0	0	1.61051e-05	0	0	0	0	2.44606e-05	3.90442e-05	0.000105568	0	0	0
390497	k_Bacteria;p_Firmicutes;c_Clostridia;o_Clostridiales;f_Ruminococcaceae;g_Oscillospira	29	35	5	6	14	7	1	42	1	5	15	0.000467049	0.00104894	0.000151534	9.62124e-05	0.000503271	0.000171224	1.95221e-05	0.000633408	2.0942e-05	7.90264e-05	0.00022698
401384	k_Bacteria;p_Firmicutes;c_Clostridia;o_Clostridiales;f_Ruminococcaceae;g_Oscillospira	204	15	10	13	9	86	4	29	6	23	35	0.00328545	0.000449546	0.000303067	0.00020846	0.000323532	0.00210362	7.80884e-05	0.000437353	0.000125652	0.000363521	0.000529621
420168	k_Bacteria;p_Firmicutes;c_Clostridia;o_Clostridiales;f_Ruminococcaceae;g_Oscillospira	3	0	1	3	0	1	1	0	0	0	0	4.83154e-05	0	3.03067e-05	4.81062e-05	0	2.44606e-05	1.95221e-05	0	0	0	0
422283	k_Bacteria;p_Firmicutes;c_Clostridia;o_Clostridiales;f_Ruminococcaceae;g_Oscillospira	7	1	1	2	1	2	0	4	0	2	5	0.000112736	2.99697e-05	3.03067e-05	3.20708e-05	3.59479e-05	4.89213e-05	0	6.03245e-05	0	3.16106e-05	7.56601e-05
439880	k_Bacteria;p_Firmicutes;c_Clostridia;o_Clostridiales;f_Ruminococcaceae;g_Oscillospira	3	2	2	0	3	3	9	2	12	10	2	4.83154e-05	5.99395e-05	6.06134e-05	0	0.000107844	7.33819e-05	0.000175699	3.01623e-05	0.000251304	0.000158053	3.02641e-05
443620	k_Bacteria;p_Firmicutes;c_Clostridia;o_Clostridiales;f_Ruminococcaceae;g_Oscillospira	0	0	0	0	0	0	0	0	0	1	1	0	0	0	0	0	0	0	0	0	1.58053e-05	1.5132e-05
446135	k_Bacteria;p_Firmicutes;c_Clostridia;o_Clostridiales;f_Ruminococcaceae;g_Oscillospira	0	2	7	8	8	1	5	7	9	4	1	0	5.99395e-05	0.000212147	0.000128283	0.000287584	2.44606e-05	9.76105e-05	0.000105568	0.000188478	6.32211e-05	1.5132e-05
452014	k_Bacteria;p_Firmicutes;c_Clostridia;o_Clostridiales;f_Ruminococcaceae;g_Oscillospira	34	2	0	4	0	22	0	6	0	12	3	0.000547575	5.99395e-05	0	6.41416e-05	0	0.000538134	0	9.04868e-05	0	0.000189663	4.53961e-05
461795	k_Bacteria;p_Firmicutes;c_Clostridia;o_Clostridiales;f_Ruminococcaceae;g_Oscillospira	90	66	133	103	138	115	135	42	133	133	46	0.00144946	0.001978	0.00403079	0.00165165	0.00496082	0.00281297	0.00263548	0.000633408	0.00278528	0.0021021	0.000696073
510070	k_Bacteria;p_Firmicutes;c_Clostridia;o_Clostridiales;f_Ruminococcaceae;g_Oscillospira	10	4	1	1	1	0	2	26	0	1	4	0.000161051	0.000119879	3.03067e-05	1.60354e-05	3.59479e-05	0	3.90442e-05	0.00039211	0	1.58053e-05	6.05281e-05
519763	k_Bacteria;p_Firmicutes;c_Clostridia;o_Clostridiales;f_Ruminococcaceae;g_Oscillospira	3	1	36	15	19	3	57	1	5	49	13	4.83154e-05	2.99697e-05	0.00109104	0.000240531	0.000683011	7.33819e-05	0.00111276	1.50811e-05	0.00010471	0.000774459	0.000196716
544996	k_Bacteria;p_Firmicutes;c_Clostridia;o_Clostridiales;f_Ruminococcaceae;g_Oscillospira	13	6	1	4	0	0	5	7	2	16	55	0.000209367	0.000179818	3.03067e-05	6.41416e-05	0	0	9.76105e-05	0.000105568	4.18839e-05	0.000252884	0.000832261
574122	k_Bacteria;p_Firmicutes;c_Clostridia;o_Clostridiales;f_Ruminococcaceae;g_Oscillospira	1	0	0	1	0	0	2	0	2	2	4	1.61051e-05	0	0	1.60354e-05	0	0	3.90442e-05	0	4.18839e-05	3.16106e-05	6.05281e-05
581933	k_Bacteria;p_Firmicutes;c_Clostridia;o_Clostridiales;f_Ruminococcaceae;g_Oscillospira	54	37	14	23	44	36	40	29	163	127	9	0.000869677	0.00110888	0.000424294	0.000368814	0.00158171	0.000880583	0.000780884	0.000437353	0.00341354	0.00200727	0.000136188
838685	k_Bacteria;p_Firmicutes;c_Clostridia;o_Clostridiales;f_Ruminococcaceae;g_Oscillospira	1	3	1	6	2	5	1	3	5	1	7	1.61051e-05	8.99092e-05	3.03067e-05	9.62124e-05	7.18959e-05	0.000122303	1.95221e-05	4.52434e-05	0.00010471	1.58053e-05	0.000105924
1026524	k_Bacteria;p_Firmicutes;c_Clostridia;o_Clostridiales;f_Ruminococcaceae;g_Oscillospira	29	7	5	25	7	6	5	63	5	41	29	0.000467049	0.000209788	0.000151534	0.000400885	0.000251636	0.000146764	9.76105e-05	0.000950112	0.00010471	0.000648016	0.000438829
1105687	k_Bacteria;p_Firmicutes;c_Clostridia;o_Clostridiales;f_Ruminococcaceae;g_Oscillospira	46	95	61	42	110	49	158	182	78	16	9	0.000740836	0.00284712	0.00184871	0.000673487	0.00395427	0.00119857	0.00308449	0.00274477	0.00163347	0.000252884	0.000136188
1110378	k_Bacteria;p_Firmicutes;c_Clostridia;o_Clostridiales;f_Ruminococcaceae;g_Oscillospira	343	45	69	85	51	46	59	170	60	142	317	0.00552406	0.00134864	0.00209116	0.00136301	0.00183335	0.00112519	0.0011518	0.00256379	0.00125652	0.00224435	0.00479685
1112762	k_Bacteria;p_Firmicutes;c_Clostridia;o_Clostridiales;f_Ruminococcaceae;g_Oscillospira	19	6	7	6	9	16	15	10	68	50	1	0.000305998	0.000179818	0.000212147	9.62124e-05	0.000323532	0.00039137	0.000292831	0.000150811	0.00142405	0.000790264	1.5132e-05
1737536	k_Bacteria;p_Firmicutes;c_Clostridia;o_Clostridiales;f_Ruminococcaceae;g_Oscillospira	215	528	593	102	203	584	306	478	192	19	30	0.0034626	0.015824	0.0179719	0.00163561	0.00729743	0.014285	0.00597376	0.00720878	0.00402086	0.0003003	0.000453961
2318202	k_Bacteria;p_Firmicutes;c_Clostridia;o_Clostridiales;f_Ruminococcaceae;g_Oscillospira	0	0	0	1	2	0	0	0	2	0	0	0	0	0	1.60354e-05	7.18959e-05	0	0	0	4.18839e-05	0	0
2978122	k_Bacteria;p_Firmicutes;c_Clostridia;o_Clostridiales;f_Ruminococcaceae;g_Oscillospira	1	0	0	3	1	0	0	2	0	0	0	1.61051e-05	0	0	4.81062e-05	3.59479e-05	0	0	3.01623e-05	0	0	0
4296218	k_Bacteria;p_Firmicutes;c_Clostridia;o_Clostridiales;f_Ruminococcaceae;g_Oscillospira	79	33	166	49	3	6	341	140	416	55	40	0.00127231	0.000989001	0.00503091	0.000785735	0.000107844	0.000146764	0.00665704	0.00211136	0.00871186	0.00086929	0.000605281
4343528	k_Bacteria;p_Firmicutes;c_Clostridia;o_Clostridiales;f_Ruminococcaceae;g_Oscillospira	0	2	0	0	0	2	1	0	1	0	0	0	5.99395e-05	0	0	0	4.89213e-05	1.95221e-05	0	2.0942e-05	0	0
4357315	k_Bacteria;p_Firmicutes;c_Clostridia;o_Clostridiales;f_Ruminococcaceae;g_Oscillospira	0	7	3	8	1	6	1	4	5	3	8	0	0.000209788	9.09201e-05	0.000128283	3.59479e-05	0.000146764	1.95221e-05	6.03245e-05	0.00010471	4.74158e-05	0.000121056
4386437	k_Bacteria;p_Firmicutes;c_Clostridia;o_Clostridiales;f_Ruminococcaceae;g_Oscillospira	1	0	0	0	1	4	2	0	0	2	2	1.61051e-05	0	0	0	3.59479e-05	9.78426e-05	3.90442e-05	0	0	3.16106e-05	3.02641e-05
4448052	k_Bacteria;p_Firmicutes;c_Clostridia;o_Clostridiales;f_Ruminococcaceae;g_Oscillospira	0	0	0	1	0	0	0	0	0	0	0	0	0	0	1.60354e-05	0	0	0	0	0	0	0
4484382	k_Bacteria;p_Firmicutes;c_Clostridia;o_Clostridiales;f_Ruminococcaceae;g_Oscillospira	0	0	0	0	1	0	1	1	0	1	0	0	0	0	0	3.59479e-05	0	1.95221e-05	1.50811e-05	0	1.58053e-05	0
95256	k_Bacteria;p_Firmicutes;c_Clostridia;o_Clostridiales;f_Ruminococcaceae;g_Ruminococcus	0	0	0	0	0	0	0	0	0	4	7	0	0	0	0	0	0	0	0	0	6.32211e-05	0.000105924
95503	k_Bacteria;p_Firmicutes;c_Clostridia;o_Clostridiales;f_Ruminococcaceae;g_Ruminococcus	54	0	1	45	3	0	33	18	7	0	1	0.000869677	0	3.03067e-05	0.000721593	0.000107844	0	0.000644229	0.00027146	0.000146594	0	1.5132e-05
95570	k_Bacteria;p_Firmicutes;c_Clostridia;o_Clostridiales;f_Ruminococcaceae;g_Ruminococcus	1763	856	4	7	0	941	182	10	365	1418	2634	0.0283934	0.0256541	0.000121227	0.000112248	0	0.0230175	0.00355302	0.000150811	0.00764382	0.0224119	0.0398578
161762	k_Bacteria;p_Firmicutes;c_Clostridia;o_Clostridiales;f_Ruminococcaceae;g_Ruminococcus	22	13	9	12	120	11	11	17	35	11	14	0.000354313	0.000389606	0.00027276	0.000192425	0.00431375	0.000269067	0.000214743	0.000256379	0.000732969	0.000173858	0.000211848
171079	k_Bacteria;p_Firmicutes;c_Clostridia;o_Clostridiales;f_Ruminococcaceae;g_Ruminococcus	0	1	0	0	0	1	0	0	0	0	0	0	2.99697e-05	0	0	0	2.44606e-05	0	0	0	0	0
175619	k_Bacteria;p_Firmicutes;c_Clostridia;o_Clostridiales;f_Ruminococcaceae;g_Ruminococcus	1	0	0	0	4	1	0	1	1	0	0	1.61051e-05	0	0	0	0.000143792	2.44606e-05	0	1.50811e-05	2.0942e-05	0	0
177952	k_Bacteria;p_Firmicutes;c_Clostridia;o_Clostridiales;f_Ruminococcaceae;g_Ruminococcus	0	2	1	1	0	8	5	0	0	0	1	0	5.99395e-05	3.03067e-05	1.60354e-05	0	0.000195685	9.76105e-05	0	0	0	1.5132e-05
177979	k_Bacteria;p_Firmicutes;c_Clostridia;o_Clostridiales;f_Ruminococcaceae;g_Ruminococcus	6	0	0	0	0	0	0	0	0	1	0	9.66308e-05	0	0	0	0	0	0	0	0	1.58053e-05	0
180107	k_Bacteria;p_Firmicutes;c_Clostridia;o_Clostridiales;f_Ruminococcaceae;g_Ruminococcus	0	6	2	0	3	0	9	9	0	0	0	0	0.000179818	6.06134e-05	0	0.000107844	0	0.000175699	0.00013573	0	0	0
184115	k_Bacteria;p_Firmicutes;c_Clostridia;o_Clostridiales;f_Ruminococcaceae;g_Ruminococcus	0	0	0	0	1	1	0	0	0	1	4	0	0	0	0	3.59479e-05	2.44606e-05	0	0	0	1.58053e-05	6.05281e-05
187133	k_Bacteria;p_Firmicutes;c_Clostridia;o_Clostridiales;f_Ruminococcaceae;g_Ruminococcus	44	12	5	1	12	90	0	3	1	10	22	0.000708626	0.000359637	0.000151534	1.60354e-05	0.000431375	0.00220146	0	4.52434e-05	2.0942e-05	0.000158053	0.000332905
189147	k_Bacteria;p_Firmicutes;c_Clostridia;o_Clostridiales;f_Ruminococcaceae;g_Ruminococcus	132	17	6	18	4	4	4	33	40	12	22	0.00212588	0.000509485	0.00018184	0.000288637	0.000143792	9.78426e-05	7.80884e-05	0.000497678	0.000837679	0.000189663	0.000332905
194888	k_Bacteria;p_Firmicutes;c_Clostridia;o_Clostridiales;f_Ruminococcaceae;g_Ruminococcus	0	0	0	1	0	0	0	1	0	0	0	0	0	0	1.60354e-05	0	0	0	1.50811e-05	0	0	0
211667	k_Bacteria;p_Firmicutes;c_Clostridia;o_Clostridiales;f_Ruminococcaceae;g_Ruminococcus	2	0	0	0	0	3	0	0	0	1	0	3.22103e-05	0	0	0	0	7.33819e-05	0	0	0	1.58053e-05	0
228199	k_Bacteria;p_Firmicutes;c_Clostridia;o_Clostridiales;f_Ruminococcaceae;g_Ruminococcus	1	3	0	0	0	0	0	2	0	0	0	1.61051e-05	8.99092e-05	0	0	0	0	0	3.01623e-05	0	0	0
230268	k_Bacteria;p_Firmicutes;c_Clostridia;o_Clostridiales;f_Ruminococcaceae;g_Ruminococcus	8	0	0	0	0	0	0	0	0	2	0	0.000128841	0	0	0	0	0	0	0	0	3.16106e-05	0
238487	k_Bacteria;p_Firmicutes;c_Clostridia;o_Clostridiales;f_Ruminococcaceae;g_Ruminococcus	1	0	0	0	0	0	0	0	0	0	0	1.61051e-05	0	0	0	0	0	0	0	0	0	0
259922	k_Bacteria;p_Firmicutes;c_Clostridia;o_Clostridiales;f_Ruminococcaceae;g_Ruminococcus	0	0	0	0	10	0	0	0	0	0	0	0	0	0	0	0.000359479	0	0	0	0	0	0
267042	k_Bacteria;p_Firmicutes;c_Clostridia;o_Clostridiales;f_Ruminococcaceae;g_Ruminococcus	29	3	5	23	22	14	12	21	10	18	23	0.000467049	8.99092e-05	0.000151534	0.000368814	0.000790855	0.000342449	0.000234265	0.000316704	0.00020942	0.000284495	0.000348037
267452	k_Bacteria;p_Firmicutes;c_Clostridia;o_Clostridiales;f_Ruminococcaceae;g_Ruminococcus	4	4	7	4	2	0	0	1	0	1	1	6.44205e-05	0.000119879	0.000212147	6.41416e-05	7.18959e-05	0	0	1.50811e-05	0	1.58053e-05	1.5132e-05
279492	k_Bacteria;p_Firmicutes;c_Clostridia;o_Clostridiales;f_Ruminococcaceae;g_Ruminococcus	14	8	5	7	8	5	1	9	2	9	23	0.000225472	0.000239758	0.000151534	0.000112248	0.000287584	0.000122303	1.95221e-05	0.00013573	4.18839e-05	0.000142248	0.000348037
279659	k_Bacteria;p_Firmicutes;c_Clostridia;o_Clostridiales;f_Ruminococcaceae;g_Ruminococcus	32	11	8	13	1	2	3	1	1	9	11	0.000515364	0.000329667	0.000242454	0.00020846	3.59479e-05	4.89213e-05	5.85663e-05	1.50811e-05	2.0942e-05	0.000142248	0.000166452
331013	k_Bacteria;p_Firmicutes;c_Clostridia;o_Clostridiales;f_Ruminococcaceae;g_Ruminococcus	2	0	0	1	0	9	0	2	0	0	0	3.22103e-05	0	0	1.60354e-05	0	0.000220146	0	3.01623e-05	0	0	0
462832	k_Bacteria;p_Firmicutes;c_Clostridia;o_Clostridiales;f_Ruminococcaceae;g_Ruminococcus	6	0	3	2	0	3	0	1	0	0	1	9.66308e-05	0	9.09201e-05	3.20708e-05	0	7.33819e-05	0	1.50811e-05	0	0	1.5132e-05
571242	k_Bacteria;p_Firmicutes;c_Clostridia;o_Clostridiales;f_Ruminococcaceae;g_Ruminococcus	0	0	0	0	0	0	0	0	0	0	1	0	0	0	0	0	0	0	0	0	0	1.5132e-05
608244	k_Bacteria;p_Firmicutes;c_Clostridia;o_Clostridiales;f_Ruminococcaceae;g_Ruminococcus	8	0	1	0	0	0	1	8	0	0	0	0.000128841	0	3.03067e-05	0	0	0	1.95221e-05	0.000120649	0	0	0
1068836	k_Bacteria;p_Firmicutes;c_Clostridia;o_Clostridiales;f_Ruminococcaceae;g_Ruminococcus	3	3	15	11	0	0	4	60	0	0	0	4.83154e-05	8.99092e-05	0.000454601	0.000176389	0	0	7.80884e-05	0.000904868	0	0	0
1106006	k_Bacteria;p_Firmicutes;c_Clostridia;o_Clostridiales;f_Ruminococcaceae;g_Ruminococcus	0	1	69	202	253	90	92	855	56	236	659	0	2.99697e-05	0.00209116	0.00323915	0.00909483	0.00220146	0.00179603	0.0128944	0.00117275	0.00373005	0.00997201
1108470	k_Bacteria;p_Firmicutes;c_Clostridia;o_Clostridiales;f_Ruminococcaceae;g_Ruminococcus	3	25	2	5	0	0	0	1	0	0	0	4.83154e-05	0.000749243	6.06134e-05	8.0177e-05	0	0	0	1.50811e-05	0	0	0
4296216	k_Bacteria;p_Firmicutes;c_Clostridia;o_Clostridiales;f_Ruminococcaceae;g_Ruminococcus	32	30	30	22	13	1	2	10	5	0	0	0.000515364	0.000899092	0.000909201	0.000352779	0.000467323	2.44606e-05	3.90442e-05	0.000150811	0.00010471	0	0
4326091	k_Bacteria;p_Firmicutes;c_Clostridia;o_Clostridiales;f_Ruminococcaceae;g_Ruminococcus	0	0	0	0	0	0	0	0	0	0	1	0	0	0	0	0	0	0	0	0	0	1.5132e-05
4348472	k_Bacteria;p_Firmicutes;c_Clostridia;o_Clostridiales;f_Ruminococcaceae;g_Ruminococcus	3	14	0	6	25	14	4	5	0	54	11	4.83154e-05	0.000419576	0	9.62124e-05	0.000898699	0.000342449	7.80884e-05	7.54057e-05	0	0.000853485	0.000166452
4381639	k_Bacteria;p_Firmicutes;c_Clostridia;o_Clostridiales;f_Ruminococcaceae;g_Ruminococcus	0	16	16	0	3	1	35	55	0	0	0	0	0.000479516	0.000484907	0	0.000107844	2.44606e-05	0.000683273	0.000829463	0	0	0
4417539	k_Bacteria;p_Firmicutes;c_Clostridia;o_Clostridiales;f_Ruminococcaceae;g_Ruminococcus	14	8	0	0	0	5	3	0	3	13	16	0.000225472	0.000239758	0	0	0	0.000122303	5.85663e-05	0	6.28259e-05	0.000205469	0.000242112
4456702	k_Bacteria;p_Firmicutes;c_Clostridia;o_Clostridiales;f_Ruminococcaceae;g_Ruminococcus	2	3	21	4	2	2	0	2	3	0	1	3.22103e-05	8.99092e-05	0.000636441	6.41416e-05	7.18959e-05	4.89213e-05	0	3.01623e-05	6.28259e-05	0	1.5132e-05
174654	k_Bacteria;p_Firmicutes;c_Clostridia;o_Clostridiales;f_Ruminococcaceae;g_Ruminococcusbromii	21	27	0	1	4	0	0	9	0	0	0	0.000338208	0.000809183	0	1.60354e-05	0.000143792	0	0	0.00013573	0	0	0
228330	k_Bacteria;p_Firmicutes;c_Clostridia;o_Clostridiales;f_Ruminococcaceae;g_Ruminococcusflavefaciens	1	155	80	2	55	79	298	369	3	0	152	1.61051e-05	0.00464531	0.00242454	3.20708e-05	0.00197714	0.00193239	0.00581759	0.00556494	6.28259e-05	0	0.00230007
292377	k_Bacteria;p_Firmicutes;c_Clostridia;o_Clostridiales;f_Ruminococcaceae;g_Ruminococcusflavefaciens	0	46	49	16	26	21	18	87	2	0	1	0	0.00137861	0.00148503	0.000256566	0.000934647	0.000513673	0.000351398	0.00131206	4.18839e-05	0	1.5132e-05
320332	k_Bacteria;p_Firmicutes;c_Clostridia;o_Clostridiales;f_Ruminococcaceae;g_Ruminococcusflavefaciens	213	0	0	241	0	0	0	0	528	106	248	0.00343039	0	0	0.00386453	0	0	0	0	0.0110574	0.00167536	0.00375274
343196	k_Bacteria;p_Firmicutes;c_Clostridia;o_Clostridiales;f_Ruminococcaceae;g_Ruminococcusflavefaciens	0	1	0	2	0	0	0	0	3	2	2	0	2.99697e-05	0	3.20708e-05	0	0	0	0	6.28259e-05	3.16106e-05	3.02641e-05
428632	k_Bacteria;p_Firmicutes;c_Clostridia;o_Clostridiales;f_Ruminococcaceae;g_Ruminococcusflavefaciens	0	2	0	0	1	0	1	1	0	0	2	0	5.99395e-05	0	0	3.59479e-05	0	1.95221e-05	1.50811e-05	0	0	3.02641e-05
1110988	k_Bacteria;p_Firmicutes;c_Clostridia;o_Clostridiales;f_Ruminococcaceae;g_Ruminococcusflavefaciens	0	0	0	0	0	0	0	0	1	24	27	0	0	0	0	0	0	0	0	2.0942e-05	0.000379327	0.000408565
4479612	k_Bacteria;p_Firmicutes;c_Clostridia;o_Clostridiales;f_Ruminococcaceae;g_Ruminococcusflavefaciens	0	0	30	10	0	0	0	0	0	28	154	0	0	0.000909201	0.000160354	0	0	0	0	0	0.000442548	0.00233033
154437	k_Bacteria;p_Firmicutes;c_Clostridia;o_Clostridiales;f_Veillonellaceae	0	0	0	1	0	0	1	0	0	0	0	0	0	0	1.60354e-05	0	0	1.95221e-05	0	0	0	0
116529	k_Bacteria;p_Firmicutes;c_Clostridia;o_Clostridiales;f_Veillonellaceae;g_Phascolarctobacterium	1273	1251	567	96	153	3	208	536	1	0	1	0.0205018	0.0374921	0.0171839	0.0015394	0.00550004	7.33819e-05	0.0040606	0.00808349	2.0942e-05	0	1.5132e-05
132784	k_Bacteria;p_Firmicutes;c_Clostridia;o_Clostridiales;f_Veillonellaceae;g_Phascolarctobacterium	24	20	14	0	4	0	2	14	0	0	0	0.000386523	0.000599395	0.000424294	0	0.000143792	0	3.90442e-05	0.000211136	0	0	0
167468	k_Bacteria;p_Firmicutes;c_Clostridia;o_Clostridiales;f_Veillonellaceae;g_Phascolarctobacterium	17	20	41	42	14	11	180	147	34	35	63	0.000273787	0.000599395	0.00124257	0.000673487	0.000503271	0.000269067	0.00351398	0.00221693	0.000712027	0.000553185	0.000953318
293883	k_Bacteria;p_Firmicutes;c_Clostridia;o_Clostridiales;f_Veillonellaceae;g_Phascolarctobacterium	107	110	40	5	6	0	19	58	2	0	0	0.00172325	0.00329667	0.00121227	8.0177e-05	0.000215688	0	0.00037092	0.000874706	4.18839e-05	0	0
585989	k_Bacteria;p_Firmicutes;c_Clostridia;o_Clostridiales;f_Veillonellaceae;g_Phascolarctobacterium	0	0	1	0	0	0	0	0	0	0	0	0	0	3.03067e-05	0	0	0	0	0	0	0	0
740158	k_Bacteria;p_Firmicutes;c_Clostridia;o_Clostridiales;f_Veillonellaceae;g_Phascolarctobacterium	42	67	31	3	12	4	26	78	33	4	2	0.000676416	0.00200797	0.000939508	4.81062e-05	0.000431375	9.78426e-05	0.000507575	0.00117633	0.000691085	6.32211e-05	3.02641e-05
2801994	k_Bacteria;p_Firmicutes;c_Clostridia;o_Clostridiales;f_Veillonellaceae;g_Phascolarctobacterium	80	15	6	22	7	11	18	23	18	54	24	0.00128841	0.000449546	0.00018184	0.000352779	0.000251636	0.000269067	0.000351398	0.000346866	0.000376955	0.000853485	0.000363169
3507351	k_Bacteria;p_Firmicutes;c_Clostridia;o_Clostridiales;f_Veillonellaceae;g_Phascolarctobacterium	2	4	1	0	0	0	0	2	0	0	0	3.22103e-05	0.000119879	3.03067e-05	0	0	0	0	3.01623e-05	0	0	0
114498	k_Bacteria;p_Firmicutes;c_Clostridia;o_Clostridiales;f_Veillonellaceae;g_Selenomonasnoxia	13	8	0	0	0	3	0	0	1	8	22	0.000209367	0.000239758	0	0	0	7.33819e-05	0	0	2.0942e-05	0.000126442	0.000332905
4446943	k_Bacteria;p_Firmicutes;c_Clostridia;o_Clostridiales;f_Veillonellaceae;g_Veillonelladispar	2	0	1	0	1	0	2	2	2	0	6	3.22103e-05	0	3.03067e-05	0	3.59479e-05	0	3.90442e-05	3.01623e-05	4.18839e-05	0	9.07922e-05
4321846	k_Bacteria;p_Firmicutes;c_Clostridia;o_Halanaerobiales;f_Halobacteroidaceae	1	0	1	0	0	0	1	4	0	0	0	1.61051e-05	0	3.03067e-05	0	0	0	1.95221e-05	6.03245e-05	0	0	0
612421	k_Bacteria;p_Firmicutes;c_Clostridia;o_OPB54	1	1	0	0	0	0	0	0	0	0	0	1.61051e-05	2.99697e-05	0	0	0	0	0	0	0	0	0
836693	k_Bacteria;p_Firmicutes;c_Clostridia;o_SHA-98	1	2	2	0	0	0	0	1	0	5	3	1.61051e-05	5.99395e-05	6.06134e-05	0	0	0	0	1.50811e-05	0	7.90264e-05	4.53961e-05
1123543	k_Bacteria;p_Firmicutes;c_Clostridia;o_Thermoanaerobacterales;f_Thermoanaerobacteraceae;g_Carboxydothermuspertinax	0	0	1	0	0	0	1	6	0	1	0	0	0	3.03067e-05	0	0	0	1.95221e-05	9.04868e-05	0	1.58053e-05	0
1105147	k_Bacteria;p_Firmicutes;c_Clostridia;o_Thermoanaerobacterales;f_Thermoanaerobacteraceae;g_Thermacetogenium	0	0	0	0	0	0	0	3	0	0	0	0	0	0	0	0	0	0	4.52434e-05	0	0	0
360238	k_Bacteria;p_Firmicutes;c_Erysipelotrichi;o_Erysipelotrichales;f_Erysipelotrichaceae	0	1	0	0	0	0	5	10	1	0	0	0	2.99697e-05	0	0	0	0	9.76105e-05	0.000150811	2.0942e-05	0	0
542934	k_Bacteria;p_Firmicutes;c_Erysipelotrichi;o_Erysipelotrichales;f_Erysipelotrichaceae	10	8	3	1	0	0	17	18	20	0	0	0.000161051	0.000239758	9.09201e-05	1.60354e-05	0	0	0.000331876	0.00027146	0.000418839	0	0
558318	k_Bacteria;p_Firmicutes;c_Erysipelotrichi;o_Erysipelotrichales;f_Erysipelotrichaceae	1	0	0	0	0	0	0	0	0	0	0	1.61051e-05	0	0	0	0	0	0	0	0	0	0
828435	k_Bacteria;p_Firmicutes;c_Erysipelotrichi;o_Erysipelotrichales;f_Erysipelotrichaceae	2	0	0	0	1	2	0	0	0	0	0	3.22103e-05	0	0	0	3.59479e-05	4.89213e-05	0	0	0	0	0
134101	k_Bacteria;p_Firmicutes;c_Erysipelotrichi;o_Erysipelotrichales;f_Erysipelotrichaceae;g_Allobaculum	0	0	1	5	0	0	0	0	30	0	0	0	0	3.03067e-05	8.0177e-05	0	0	0	0	0.000628259	0	0
267769	k_Bacteria;p_Firmicutes;c_Erysipelotrichi;o_Erysipelotrichales;f_Erysipelotrichaceae;g_Allobaculum	76	13	2	38	1	5	23	6	33	49	25	0.00122399	0.000389606	6.06134e-05	0.000609345	3.59479e-05	0.000122303	0.000449008	9.04868e-05	0.000691085	0.000774459	0.000378301
428953	k_Bacteria;p_Firmicutes;c_Erysipelotrichi;o_Erysipelotrichales;f_Erysipelotrichaceae;g_Allobaculum	35	3	0	0	0	0	0	0	0	0	0	0.00056368	8.99092e-05	0	0	0	0	0	0	0	0	0
4379961	k_Bacteria;p_Firmicutes;c_Erysipelotrichi;o_Erysipelotrichales;f_Erysipelotrichaceae;g_Allobaculum	137	7	0	1	0	0	58	41	14	40	34	0.0022064	0.000209788	0	1.60354e-05	0	0	0.00113228	0.000618327	0.000293188	0.000632211	0.000514489
4419380	k_Bacteria;p_Firmicutes;c_Erysipelotrichi;o_Erysipelotrichales;f_Erysipelotrichaceae;g_Bulleidia	0	0	0	0	0	0	1	0	0	1	3	0	0	0	0	0	0	1.95221e-05	0	0	1.58053e-05	4.53961e-05
860192	k_Bacteria;p_Firmicutes;c_Erysipelotrichi;o_Erysipelotrichales;f_Erysipelotrichaceae;g_Coprobacillus	8	2	1	0	0	0	0	0	0	2	3	0.000128841	5.99395e-05	3.03067e-05	0	0	0	0	0	0	3.16106e-05	4.53961e-05
15728	k_Bacteria;p_Firmicutes;c_Erysipelotrichi;o_Erysipelotrichales;f_Erysipelotrichaceae;g_Holdemania	1	0	1	0	0	0	0	0	0	0	0	1.61051e-05	0	3.03067e-05	0	0	0	0	0	0	0	0
264825	k_Bacteria;p_GN02;c_GKS2-174	0	0	0	0	1	0	0	0	0	0	1	0	0	0	0	3.59479e-05	0	0	0	0	0	1.5132e-05
2136916	k_Bacteria;p_Lentisphaerae;c_[Lentisphaeria];o_Victivallales;f_Victivallaceae;g_Victivallisvadensis	0	0	2	3	0	0	1	5	1	3	8	0	0	6.06134e-05	4.81062e-05	0	0	1.95221e-05	7.54057e-05	2.0942e-05	4.74158e-05	0.000121056
706500	k_Bacteria;p_Nitrospirae;c_Nitrospira;o_Nitrospirales;f_[Thermodesulfovibrionaceae];g_LCP-6	0	0	0	0	1	0	0	0	0	1	0	0	0	0	0	3.59479e-05	0	0	0	0	1.58053e-05	0
1105884	k_Bacteria;p_Nitrospirae;c_Nitrospira;o_Nitrospirales;f_[Thermodesulfovibrionaceae];g_LCP-6	19	35	7	8	4	0	7	66	4	8	10	0.000305998	0.00104894	0.000212147	0.000128283	0.000143792	0	0.000136655	0.000995355	8.37679e-05	0.000126442	0.00015132
772848	k_Bacteria;p_Nitrospirae;c_Nitrospira;o_Nitrospirales;f_0319-6A21	0	0	0	0	0	1	0	0	0	0	0	0	0	0	0	0	2.44606e-05	0	0	0	0	0
4441348	k_Bacteria;p_NKB19	1	0	0	0	0	0	0	0	0	0	0	1.61051e-05	0	0	0	0	0	0	0	0	0	0
3411374	k_Bacteria;p_OD1	2	0	0	0	0	0	0	0	0	2	0	3.22103e-05	0	0	0	0	0	0	0	0	3.16106e-05	0
3802004	k_Bacteria;p_OP1;c_KB1	0	0	0	0	0	1	1	0	0	0	0	0	0	0	0	0	2.44606e-05	1.95221e-05	0	0	0	0
1121931	k_Bacteria;p_OP1;c_MSBL6	0	0	0	0	0	0	0	0	0	1	0	0	0	0	0	0	0	0	0	0	1.58053e-05	0
258352	k_Bacteria;p_Planctomycetes	0	1	0	0	0	1	0	0	0	2	0	0	2.99697e-05	0	0	0	2.44606e-05	0	0	0	3.16106e-05	0
193866	k_Bacteria;p_Planctomycetes;c_OM190;o_agg27	0	0	1	4	0	1	3	1	8	1	2	0	0	3.03067e-05	6.41416e-05	0	2.44606e-05	5.85663e-05	1.50811e-05	0.000167536	1.58053e-05	3.02641e-05
4336113	k_Bacteria;p_Planctomycetes;c_OM190;o_agg27	0	0	0	1	0	0	0	0	0	0	0	0	0	0	1.60354e-05	0	0	0	0	0	0	0
971994	k_Bacteria;p_Planctomycetes;c_OM190;o_CL500-15	0	0	0	0	0	0	1	0	0	0	0	0	0	0	0	0	0	1.95221e-05	0	0	0	0
2409191	k_Bacteria;p_Planctomycetes;c_Phycisphaerae;o_AKAU3564	0	0	0	0	5	0	0	0	0	0	0	0	0	0	0	0.00017974	0	0	0	0	0	0
634575	k_Bacteria;p_Planctomycetes;c_Phycisphaerae;o_CCM11a	0	0	3	1	0	1	0	0	3	2	0	0	0	9.09201e-05	1.60354e-05	0	2.44606e-05	0	0	6.28259e-05	3.16106e-05	0
982282	k_Bacteria;p_Planctomycetes;c_Phycisphaerae;o_WD2101	1	0	0	0	0	0	1	0	0	0	0	1.61051e-05	0	0	0	0	0	1.95221e-05	0	0	0	0
91695	k_Bacteria;p_Planctomycetes;c_Planctomycetia;o_Gemmatales;f_Isosphaeraceae	0	1	0	0	3	0	0	0	0	0	0	0	2.99697e-05	0	0	0.000107844	0	0	0	0	0	0
297164	k_Bacteria;p_Planctomycetes;c_Planctomycetia;o_Pirellulales;f_Pirellulaceae	0	0	2	0	1	0	0	4	0	0	0	0	0	6.06134e-05	0	3.59479e-05	0	0	6.03245e-05	0	0	0
337713	k_Bacteria;p_Planctomycetes;c_Planctomycetia;o_Pirellulales;f_Pirellulaceae	59	6	8	8	2	18	9	15	3	25	12	0.000950203	0.000179818	0.000242454	0.000128283	7.18959e-05	0.000440292	0.000175699	0.000226217	6.28259e-05	0.000395132	0.000181584
1144543	k_Bacteria;p_Planctomycetes;c_Planctomycetia;o_Pirellulales;f_Pirellulaceae	15	12	5	7	44	5	38	56	0	12	4	0.000241577	0.000359637	0.000151534	0.000112248	0.00158171	0.000122303	0.00074184	0.000844544	0	0.000189663	6.05281e-05
4458429	k_Bacteria;p_Planctomycetes;c_Planctomycetia;o_Pirellulales;f_Pirellulaceae	1	0	0	0	0	0	0	0	0	0	0	1.61051e-05	0	0	0	0	0	0	0	0	0	0
216002	k_Bacteria;p_Planctomycetes;c_Planctomycetia;o_Planctomycetales;f_Planctomycetaceae;g_Planctomyces	0	0	0	2	0	0	0	0	0	2	0	0	0	0	3.20708e-05	0	0	0	0	0	3.16106e-05	0
1131672	k_Bacteria;p_Proteobacteria;c_Alphaproteobacteria;o_Caulobacterales;f_Caulobacteraceae	0	0	0	0	0	0	0	1	0	0	0	0	0	0	0	0	0	0	1.50811e-05	0	0	0
346085	k_Bacteria;p_Proteobacteria;c_Alphaproteobacteria;o_Caulobacterales;f_Caulobacteraceae;g_Brevundimonasdiminuta	0	0	0	1	0	0	0	0	0	0	0	0	0	0	1.60354e-05	0	0	0	0	0	0	0
211720	k_Bacteria;p_Proteobacteria;c_Alphaproteobacteria;o_RF32	1	0	1	2	0	0	3	5	0	1	1	1.61051e-05	0	3.03067e-05	3.20708e-05	0	0	5.85663e-05	7.54057e-05	0	1.58053e-05	1.5132e-05
325850	k_Bacteria;p_Proteobacteria;c_Alphaproteobacteria;o_RF32	1	0	1	0	0	0	0	3	1	0	0	1.61051e-05	0	3.03067e-05	0	0	0	0	4.52434e-05	2.0942e-05	0	0
4435655	k_Bacteria;p_Proteobacteria;c_Alphaproteobacteria;o_RF32	11	1	4	7	0	0	19	60	2	2	7	0.000177156	2.99697e-05	0.000121227	0.000112248	0	0	0.00037092	0.000904868	4.18839e-05	3.16106e-05	0.000105924
4267652	k_Bacteria;p_Proteobacteria;c_Alphaproteobacteria;o_Rhizobiales	5	2	5	6	3	3	21	4	34	6	6	8.05257e-05	5.99395e-05	0.000151534	9.62124e-05	0.000107844	7.33819e-05	0.000409964	6.03245e-05	0.000712027	9.48317e-05	9.07922e-05
45478	k_Bacteria;p_Proteobacteria;c_Alphaproteobacteria;o_Rhizobiales;f_Bradyrhizobiaceae;g_Bradyrhizobium	5	5	0	1	8	1	84	36	0	2	0	8.05257e-05	0.000149849	0	1.60354e-05	0.000287584	2.44606e-05	0.00163986	0.000542921	0	3.16106e-05	0
32831	k_Bacteria;p_Proteobacteria;c_Alphaproteobacteria;o_Rhizobiales;f_Hyphomicrobiaceae	0	0	0	0	0	1	0	1	0	0	0	0	0	0	0	0	2.44606e-05	0	1.50811e-05	0	0	0
836788	k_Bacteria;p_Proteobacteria;c_Alphaproteobacteria;o_Rhizobiales;f_Rhizobiaceae	0	0	0	0	0	0	1	0	0	0	0	0	0	0	0	0	0	1.95221e-05	0	0	0	0
521073	k_Bacteria;p_Proteobacteria;c_Alphaproteobacteria;o_Rhizobiales;f_Rhizobiaceae;g_Agrobacterium	0	0	0	0	0	1	0	0	0	0	0	0	0	0	0	0	2.44606e-05	0	0	0	0	0
572099	k_Bacteria;p_Proteobacteria;c_Alphaproteobacteria;o_Rhizobiales;f_Rhizobiaceae;g_Sinorhizobium	0	1	0	1	0	0	0	1	0	0	1	0	2.99697e-05	0	1.60354e-05	0	0	0	1.50811e-05	0	0	1.5132e-05
838180	k_Bacteria;p_Proteobacteria;c_Alphaproteobacteria;o_Rhodobacterales;f_Hyphomonadaceae	0	0	0	0	0	0	1	0	0	0	0	0	0	0	0	0	0	1.95221e-05	0	0	0	0
4385164	k_Bacteria;p_Proteobacteria;c_Alphaproteobacteria;o_Rhodobacterales;f_Rhodobacteraceae;g_Paracoccus	0	0	0	0	0	0	0	0	0	1	0	0	0	0	0	0	0	0	0	0	1.58053e-05	0
619141	k_Bacteria;p_Proteobacteria;c_Alphaproteobacteria;o_Rhodospirillales;f_Acetobacteraceae;g_Acetobacter	11	3	0	9	20	1	0	2	0	0	2	0.000177156	8.99092e-05	0	0.000144319	0.000718959	2.44606e-05	0	3.01623e-05	0	0	3.02641e-05
4404	k_Bacteria;p_Proteobacteria;c_Alphaproteobacteria;o_Rhodospirillales;f_Acetobacteraceae;g_Roseococcus	0	0	0	0	0	0	0	1	0	0	0	0	0	0	0	0	0	0	1.50811e-05	0	0	0
3035626	k_Bacteria;p_Proteobacteria;c_Alphaproteobacteria;o_Rickettsiales;f_mitochondria;g_Arabidopsisthaliana	0	0	0	0	0	0	0	0	0	1	0	0	0	0	0	0	0	0	0	0	1.58053e-05	0
2714175	k_Bacteria;p_Proteobacteria;c_Alphaproteobacteria;o_Rickettsiales;f_mitochondria;g_Chrysodidymussynuroideus	2	0	0	0	0	0	0	0	0	1	1	3.22103e-05	0	0	0	0	0	0	0	0	1.58053e-05	1.5132e-05
1918929	k_Bacteria;p_Proteobacteria;c_Alphaproteobacteria;o_Rickettsiales;f_mitochondria;g_Zealuxurians	0	1	1	0	0	0	0	0	0	0	0	0	2.99697e-05	3.03067e-05	0	0	0	0	0	0	0	0
548448	k_Bacteria;p_Proteobacteria;c_Alphaproteobacteria;o_Sphingomonadales;f_Sphingomonadaceae	0	1	0	0	0	0	0	0	0	0	1	0	2.99697e-05	0	0	0	0	0	0	0	0	1.5132e-05
1140063	k_Bacteria;p_Proteobacteria;c_Alphaproteobacteria;o_Sphingomonadales;f_Sphingomonadaceae	22	0	0	0	0	0	0	0	1	0	0	0.000354313	0	0	0	0	0	0	0	2.0942e-05	0	0
313934	k_Bacteria;p_Proteobacteria;c_Alphaproteobacteria;o_Sphingomonadales;f_Sphingomonadaceae;g_Novosphingobium	0	0	2	0	0	0	0	0	0	0	0	0	0	6.06134e-05	0	0	0	0	0	0	0	0
157064	k_Bacteria;p_Proteobacteria;c_Betaproteobacteria	0	0	3	2	0	0	0	0	0	0	0	0	0	9.09201e-05	3.20708e-05	0	0	0	0	0	0	0
205571	k_Bacteria;p_Proteobacteria;c_Betaproteobacteria	1	0	0	0	0	0	0	2	0	0	0	1.61051e-05	0	0	0	0	0	0	3.01623e-05	0	0	0
1132639	k_Bacteria;p_Proteobacteria;c_Betaproteobacteria	1	0	0	0	0	0	2	0	0	1	0	1.61051e-05	0	0	0	0	0	3.90442e-05	0	0	1.58053e-05	0
798260	k_Bacteria;p_Proteobacteria;c_Betaproteobacteria;o_Burkholderiales	0	1	0	0	0	0	0	0	0	0	0	0	2.99697e-05	0	0	0	0	0	0	0	0	0
765433	k_Bacteria;p_Proteobacteria;c_Betaproteobacteria;o_Burkholderiales;f_Alcaligenaceae	0	0	0	0	0	1	0	0	0	0	1	0	0	0	0	0	2.44606e-05	0	0	0	0	1.5132e-05
189076	k_Bacteria;p_Proteobacteria;c_Betaproteobacteria;o_Burkholderiales;f_Alcaligenaceae;g_Sutterella	29	12	25	43	19	0	140	123	31	12	12	0.000467049	0.000359637	0.000757668	0.000689522	0.000683011	0	0.00273309	0.00185498	0.000649201	0.000189663	0.000181584
437137	k_Bacteria;p_Proteobacteria;c_Betaproteobacteria;o_Burkholderiales;f_Alcaligenaceae;g_Sutterella	0	0	1	1	0	1	0	0	0	0	0	0	0	3.03067e-05	1.60354e-05	0	2.44606e-05	0	0	0	0	0
4393568	k_Bacteria;p_Proteobacteria;c_Betaproteobacteria;o_Burkholderiales;f_Alcaligenaceae;g_Sutterella	0	1	4	2	1	0	8	4	3	0	1	0	2.99697e-05	0.000121227	3.20708e-05	3.59479e-05	0	0.000156177	6.03245e-05	6.28259e-05	0	1.5132e-05
4449236	k_Bacteria;p_Proteobacteria;c_Betaproteobacteria;o_Burkholderiales;f_Alcaligenaceae;g_Sutterella	164	104	125	219	80	30	921	698	277	85	94	0.00264124	0.00311685	0.00378834	0.00351175	0.00287584	0.000733819	0.0179799	0.0105266	0.00580093	0.00134345	0.00142241
4474255	k_Bacteria;p_Proteobacteria;c_Betaproteobacteria;o_Burkholderiales;f_Alcaligenaceae;g_Sutterella	0	0	0	1	0	0	6	2	0	0	0	0	0	0	1.60354e-05	0	0	0.000117133	3.01623e-05	0	0	0
2147040	k_Bacteria;p_Proteobacteria;c_Betaproteobacteria;o_Burkholderiales;f_Burkholderiaceae;g_Burkholderia	2	4	1	3	1	0	1	3	0	0	3	3.22103e-05	0.000119879	3.03067e-05	4.81062e-05	3.59479e-05	0	1.95221e-05	4.52434e-05	0	0	4.53961e-05
139410	k_Bacteria;p_Proteobacteria;c_Betaproteobacteria;o_Burkholderiales;f_Burkholderiaceae;g_Burkholderiabryophila	0	0	1	0	0	0	0	0	0	0	0	0	0	3.03067e-05	0	0	0	0	0	0	0	0
4351773	k_Bacteria;p_Proteobacteria;c_Betaproteobacteria;o_Burkholderiales;f_Comamonadaceae;g_Ramlibacter	0	1	4	3	5	2	2	2	0	8	5	0	2.99697e-05	0.000121227	4.81062e-05	0.00017974	4.89213e-05	3.90442e-05	3.01623e-05	0	0.000126442	7.56601e-05
245362	k_Bacteria;p_Proteobacteria;c_Betaproteobacteria;o_Rhodocyclales;f_Rhodocyclaceae	0	0	1	0	0	1	0	3	0	0	0	0	0	3.03067e-05	0	0	2.44606e-05	0	4.52434e-05	0	0	0
4342932	k_Bacteria;p_Proteobacteria;c_Betaproteobacteria;o_Rhodocyclales;f_Rhodocyclaceae	0	2	2	1	0	0	0	0	0	0	0	0	5.99395e-05	6.06134e-05	1.60354e-05	0	0	0	0	0	0	0
225738	k_Bacteria;p_Proteobacteria;c_Deltaproteobacteria	0	0	1	0	0	0	1	1	0	0	0	0	0	3.03067e-05	0	0	0	1.95221e-05	1.50811e-05	0	0	0
292765	k_Bacteria;p_Proteobacteria;c_Deltaproteobacteria;o_Desulfarculales;f_Desulfarculaceae	2	0	0	1	1	1	0	0	1	0	1	3.22103e-05	0	0	1.60354e-05	3.59479e-05	2.44606e-05	0	0	2.0942e-05	0	1.5132e-05
561836	k_Bacteria;p_Proteobacteria;c_Deltaproteobacteria;o_Desulfobacterales;f_Desulfobulbaceae	0	0	0	0	0	0	0	0	0	0	1	0	0	0	0	0	0	0	0	0	0	1.5132e-05
581695	k_Bacteria;p_Proteobacteria;c_Deltaproteobacteria;o_Desulfobacterales;f_Nitrospinaceae;g_Nitrospina	9	3	3	4	0	2	2	0	7	1	3	0.000144946	8.99092e-05	9.09201e-05	6.41416e-05	0	4.89213e-05	3.90442e-05	0	0.000146594	1.58053e-05	4.53961e-05
113417	k_Bacteria;p_Proteobacteria;c_Deltaproteobacteria;o_Desulfovibrionales;f_Desulfovibrionaceae	87	48	23	63	28	19	10	34	1	41	18	0.00140115	0.00143855	0.000697054	0.00101023	0.00100654	0.000464752	0.000195221	0.000512759	2.0942e-05	0.000648016	0.000272376
359872	k_Bacteria;p_Proteobacteria;c_Deltaproteobacteria;o_Desulfovibrionales;f_Desulfovibrionaceae;g_Bilophila	127	16	59	14	8	2	51	56	5	0	0	0.00204535	0.000479516	0.0017881	0.000224496	0.000287584	4.89213e-05	0.000995627	0.000844544	0.00010471	0	0
2897325	k_Bacteria;p_Proteobacteria;c_Deltaproteobacteria;o_Desulfovibrionales;f_Desulfovibrionaceae;g_Bilophila	1	3	1	13	1	17	0	0	0	7	24	1.61051e-05	8.99092e-05	3.03067e-05	0.00020846	3.59479e-05	0.000415831	0	0	0	0.000110637	0.000363169
10512	k_Bacteria;p_Proteobacteria;c_Deltaproteobacteria;o_Desulfovibrionales;f_Desulfovibrionaceae;g_Desulfovibrio	4	9	2	5	78	10	2	0	1	47	103	6.44205e-05	0.000269728	6.06134e-05	8.0177e-05	0.00280394	0.000244606	3.90442e-05	0	2.0942e-05	0.000742848	0.0015586
308451	k_Bacteria;p_Proteobacteria;c_Deltaproteobacteria;o_Desulfovibrionales;f_Desulfovibrionaceae;g_Desulfovibrio	0	1	0	1	11	0	0	0	0	5	15	0	2.99697e-05	0	1.60354e-05	0.000395427	0	0	0	0	7.90264e-05	0.00022698
1684221	k_Bacteria;p_Proteobacteria;c_Deltaproteobacteria;o_Desulfovibrionales;f_Desulfovibrionaceae;g_DesulfovibrioC21_c20	547	208	13	367	211	590	2	5	48	770	439	0.00880951	0.0062337	0.000393987	0.00588499	0.00758502	0.0144318	3.90442e-05	7.54057e-05	0.00100521	0.0121701	0.00664296
4313071	k_Bacteria;p_Proteobacteria;c_Deltaproteobacteria;o_Desulfuromonadales;f_Pelobacteraceae	0	0	1	0	0	0	1	0	0	0	0	0	0	3.03067e-05	0	0	0	1.95221e-05	0	0	0	0
4349062	k_Bacteria;p_Proteobacteria;c_Deltaproteobacteria;o_DTB120	0	0	0	0	0	3	0	4	0	0	6	0	0	0	0	0	7.33819e-05	0	6.03245e-05	0	0	9.07922e-05
928889	k_Bacteria;p_Proteobacteria;c_Deltaproteobacteria;o_Myxococcales	4	1	3	0	0	2	0	3	3	0	0	6.44205e-05	2.99697e-05	9.09201e-05	0	0	4.89213e-05	0	4.52434e-05	6.28259e-05	0	0
4333278	k_Bacteria;p_Proteobacteria;c_Deltaproteobacteria;o_Myxococcales	0	0	0	0	0	0	0	0	2	1	0	0	0	0	0	0	0	0	0	4.18839e-05	1.58053e-05	0
4398173	k_Bacteria;p_Proteobacteria;c_Deltaproteobacteria;o_Myxococcales;f_0319-6G20	0	1	0	3	0	2	6	9	2	3	5	0	2.99697e-05	0	4.81062e-05	0	4.89213e-05	0.000117133	0.00013573	4.18839e-05	4.74158e-05	7.56601e-05
355193	k_Bacteria;p_Proteobacteria;c_Deltaproteobacteria;o_Myxococcales;f_OM27	0	0	0	0	0	0	0	0	1	0	0	0	0	0	0	0	0	0	0	2.0942e-05	0	0
823710	k_Bacteria;p_Proteobacteria;c_Deltaproteobacteria;o_Sva0853	0	0	0	0	0	0	2	0	0	1	2	0	0	0	0	0	0	3.90442e-05	0	0	1.58053e-05	3.02641e-05
803633	k_Bacteria;p_Proteobacteria;c_Deltaproteobacteria;o_Syntrophobacterales;f_Syntrophaceae;g_Syntrophus	0	0	0	0	1	1	1	0	0	1	0	0	0	0	0	3.59479e-05	2.44606e-05	1.95221e-05	0	0	1.58053e-05	0
152964	k_Bacteria;p_Proteobacteria;c_Deltaproteobacteria;o_Syntrophobacterales;f_Syntrophobacteraceae	0	0	0	6	0	1	0	0	0	0	0	0	0	0	9.62124e-05	0	2.44606e-05	0	0	0	0	0
1124510	k_Bacteria;p_Proteobacteria;c_Deltaproteobacteria;o_Syntrophobacterales;f_Syntrophobacteraceae	0	0	0	0	0	1	0	0	0	0	0	0	0	0	0	0	2.44606e-05	0	0	0	0	0
279109	k_Bacteria;p_Proteobacteria;c_Deltaproteobacteria;o_Thermodesulfobacteriales	10	12	38	37	7	21	54	6	29	37	18	0.000161051	0.000359637	0.00115165	0.00059331	0.000251636	0.000513673	0.00105419	9.04868e-05	0.000607317	0.000584795	0.000272376
102932	k_Bacteria;p_Proteobacteria;c_Epsilonproteobacteria;o_Campylobacterales;f_Campylobacteraceae	1	0	0	1	0	0	2	1	1	0	0	1.61051e-05	0	0	1.60354e-05	0	0	3.90442e-05	1.50811e-05	2.0942e-05	0	0
227146	k_Bacteria;p_Proteobacteria;c_Epsilonproteobacteria;o_Campylobacterales;f_Campylobacteraceae;g_Arcobacter	0	1	1	0	2	2	1	0	0	0	0	0	2.99697e-05	3.03067e-05	0	7.18959e-05	4.89213e-05	1.95221e-05	0	0	0	0
296399	k_Bacteria;p_Proteobacteria;c_Gammaproteobacteria;o_Aeromonadales;f_Aeromonadaceae	0	0	67	15	0	0	1	0	22	0	0	0	0	0.00203055	0.000240531	0	0	1.95221e-05	0	0.000460723	0	0
79817	k_Bacteria;p_Proteobacteria;c_Gammaproteobacteria;o_Alteromonadales;f_Alteromonadaceae	0	0	0	1	0	0	0	0	0	0	0	0	0	0	1.60354e-05	0	0	0	0	0	0	0
816610	k_Bacteria;p_Proteobacteria;c_Gammaproteobacteria;o_Alteromonadales;f_Colwelliaceae	0	0	0	0	0	0	0	2	0	0	0	0	0	0	0	0	0	0	3.01623e-05	0	0	0
4306505	k_Bacteria;p_Proteobacteria;c_Gammaproteobacteria;o_Alteromonadales;f_Ferrimonadaceae;g_Ferrimonas	1	0	0	0	0	0	0	0	0	0	0	1.61051e-05	0	0	0	0	0	0	0	0	0	0
108538	k_Bacteria;p_Proteobacteria;c_Gammaproteobacteria;o_Alteromonadales;f_OM60	1	0	0	0	0	0	0	0	0	0	0	1.61051e-05	0	0	0	0	0	0	0	0	0	0
295036	k_Bacteria;p_Proteobacteria;c_Gammaproteobacteria;o_Alteromonadales;f_OM60	0	0	0	0	0	0	0	0	0	0	1	0	0	0	0	0	0	0	0	0	0	1.5132e-05
592957	k_Bacteria;p_Proteobacteria;c_Gammaproteobacteria;o_Alteromonadales;f_OM60;g_Halieamediterranea	0	0	0	0	0	1	1	0	0	0	2	0	0	0	0	0	2.44606e-05	1.95221e-05	0	0	0	3.02641e-05
1112500	k_Bacteria;p_Proteobacteria;c_Gammaproteobacteria;o_Chromatiales	0	0	0	0	0	1	0	0	0	0	0	0	0	0	0	0	2.44606e-05	0	0	0	0	0
287555	k_Bacteria;p_Proteobacteria;c_Gammaproteobacteria;o_Chromatiales;f_Ectothiorhodospiraceae	0	0	0	0	0	3	2	0	0	0	0	0	0	0	0	0	7.33819e-05	3.90442e-05	0	0	0	0
4425571	k_Bacteria;p_Proteobacteria;c_Gammaproteobacteria;o_Enterobacteriales;f_Enterobacteriaceae	4	0	0	1	0	0	5	0	2	0	0	6.44205e-05	0	0	1.60354e-05	0	0	9.76105e-05	0	4.18839e-05	0	0
4473176	k_Bacteria;p_Proteobacteria;c_Gammaproteobacteria;o_Enterobacteriales;f_Enterobacteriaceae	0	0	0	0	1	0	0	0	0	0	0	0	0	0	0	3.59479e-05	0	0	0	0	0	0
3620483	k_Bacteria;p_Proteobacteria;c_Gammaproteobacteria;o_Legionellales;f_Legionellaceae	0	0	0	0	2	0	0	0	0	0	0	0	0	0	0	7.18959e-05	0	0	0	0	0	0
4399899	k_Bacteria;p_Proteobacteria;c_Gammaproteobacteria;o_Legionellales;f_Legionellaceae	0	0	0	0	3	4	0	0	0	0	0	0	0	0	0	0.000107844	9.78426e-05	0	0	0	0	0
212454	k_Bacteria;p_Proteobacteria;c_Gammaproteobacteria;o_Methylococcales;f_Crenotrichaceae;g_Crenothrixpolyspora	0	0	0	0	0	1	0	0	0	0	1	0	0	0	0	0	2.44606e-05	0	0	0	0	1.5132e-05
166985	k_Bacteria;p_Proteobacteria;c_Gammaproteobacteria;o_Oceanospirillales;f_Endozoicimonaceae	3	1	0	0	0	0	2	5	0	0	0	4.83154e-05	2.99697e-05	0	0	0	0	3.90442e-05	7.54057e-05	0	0	0
70728	k_Bacteria;p_Proteobacteria;c_Gammaproteobacteria;o_Pasteurellales;f_Pasteurellaceae;g_Aggregatibacterpneumotropica	3	10	0	0	0	0	1	32	0	0	0	4.83154e-05	0.000299697	0	0	0	0	1.95221e-05	0.000482596	0	0	0
612512	k_Bacteria;p_Proteobacteria;c_Gammaproteobacteria;o_Pasteurellales;f_Pasteurellaceae;g_Aggregatibacterpneumotropica	0	1	0	0	0	0	0	1	0	0	0	0	2.99697e-05	0	0	0	0	0	1.50811e-05	0	0	0
163465	k_Bacteria;p_Proteobacteria;c_Gammaproteobacteria;o_Pasteurellales;f_Pasteurellaceae;g_Mannheimia	0	0	0	0	0	0	0	1	0	2	0	0	0	0	0	0	0	0	1.50811e-05	0	3.16106e-05	0
219151	k_Bacteria;p_Proteobacteria;c_Gammaproteobacteria;o_Pseudomonadales;f_Moraxellaceae	0	0	0	0	0	2	1	0	2	0	0	0	0	0	0	0	4.89213e-05	1.95221e-05	0	4.18839e-05	0	0
4334053	k_Bacteria;p_Proteobacteria;c_Gammaproteobacteria;o_Pseudomonadales;f_Moraxellaceae	0	0	0	0	0	0	0	0	1	0	0	0	0	0	0	0	0	0	0	2.0942e-05	0	0
60345	k_Bacteria;p_Proteobacteria;c_Gammaproteobacteria;o_Pseudomonadales;f_Moraxellaceae;g_Acinetobacter	2	37	3	42	0	4	2	3	3	2	1	3.22103e-05	0.00110888	9.09201e-05	0.000673487	0	9.78426e-05	3.90442e-05	4.52434e-05	6.28259e-05	3.16106e-05	1.5132e-05
179208	k_Bacteria;p_Proteobacteria;c_Gammaproteobacteria;o_Pseudomonadales;f_Moraxellaceae;g_Acinetobacter	0	0	0	0	0	0	0	0	1	0	0	0	0	0	0	0	0	0	0	2.0942e-05	0	0
209511	k_Bacteria;p_Proteobacteria;c_Gammaproteobacteria;o_Pseudomonadales;f_Moraxellaceae;g_Acinetobacter	1	0	1	1	0	0	3	0	2	1	0	1.61051e-05	0	3.03067e-05	1.60354e-05	0	0	5.85663e-05	0	4.18839e-05	1.58053e-05	0
248521	k_Bacteria;p_Proteobacteria;c_Gammaproteobacteria;o_Pseudomonadales;f_Moraxellaceae;g_Acinetobacter	0	0	0	1	0	0	1	0	0	0	0	0	0	0	1.60354e-05	0	0	1.95221e-05	0	0	0	0
573124	k_Bacteria;p_Proteobacteria;c_Gammaproteobacteria;o_Pseudomonadales;f_Moraxellaceae;g_Acinetobacter	451	364	742	725	16	579	599	254	1202	189	197	0.00726342	0.010909	0.0224876	0.0116257	0.000575167	0.0141627	0.0116937	0.00383061	0.0251722	0.0029872	0.00298101
706432	k_Bacteria;p_Proteobacteria;c_Gammaproteobacteria;o_Pseudomonadales;f_Moraxellaceae;g_Acinetobacter	75	68	148	154	3	98	107	40	251	42	34	0.00120789	0.00203794	0.00448539	0.00246945	0.000107844	0.00239714	0.00208886	0.000603245	0.00525643	0.000663822	0.000514489
840291	k_Bacteria;p_Proteobacteria;c_Gammaproteobacteria;o_Pseudomonadales;f_Moraxellaceae;g_Acinetobacter	9	10	17	19	0	9	16	5	24	6	6	0.000144946	0.000299697	0.000515214	0.000304673	0	0.000220146	0.000312354	7.54057e-05	0.000502607	9.48317e-05	9.07922e-05
3453734	k_Bacteria;p_Proteobacteria;c_Gammaproteobacteria;o_Pseudomonadales;f_Moraxellaceae;g_Acinetobacter	211	178	401	365	5	282	328	125	622	114	93	0.00339818	0.00533461	0.012153	0.00585292	0.00017974	0.0068979	0.00640325	0.00188514	0.0130259	0.0018018	0.00140728
4425634	k_Bacteria;p_Proteobacteria;c_Gammaproteobacteria;o_Pseudomonadales;f_Moraxellaceae;g_Acinetobacter	0	0	1	0	0	0	0	0	1	0	0	0	0	3.03067e-05	0	0	0	0	0	2.0942e-05	0	0
4434147	k_Bacteria;p_Proteobacteria;c_Gammaproteobacteria;o_Pseudomonadales;f_Moraxellaceae;g_Acinetobacter	3	3	6	5	0	4	2	1	8	1	2	4.83154e-05	8.99092e-05	0.00018184	8.0177e-05	0	9.78426e-05	3.90442e-05	1.50811e-05	0.000167536	1.58053e-05	3.02641e-05
3698582	k_Bacteria;p_Proteobacteria;c_Gammaproteobacteria;o_Pseudomonadales;f_Moraxellaceae;g_Acinetobacterjohnsonii	8	14	13	13	20	11	31	24	4	32	81	0.000128841	0.000419576	0.000393987	0.00020846	0.000718959	0.000269067	0.000605185	0.000361947	8.37679e-05	0.000505769	0.00122569
532569	k_Bacteria;p_Proteobacteria;c_Gammaproteobacteria;o_Pseudomonadales;f_Moraxellaceae;g_Acinetobacterlwoffii	0	0	1	0	0	1	1	0	0	0	2	0	0	3.03067e-05	0	0	2.44606e-05	1.95221e-05	0	0	0	3.02641e-05
852375	k_Bacteria;p_Proteobacteria;c_Gammaproteobacteria;o_Pseudomonadales;f_Moraxellaceae;g_Acinetobacterlwoffii	1	1	2	0	0	2	4	0	1	2	2	1.61051e-05	2.99697e-05	6.06134e-05	0	0	4.89213e-05	7.80884e-05	0	2.0942e-05	3.16106e-05	3.02641e-05
4368597	k_Bacteria;p_Proteobacteria;c_Gammaproteobacteria;o_Pseudomonadales;f_Moraxellaceae;g_Acinetobacterlwoffii	0	0	4	1	0	4	1	1	2	0	0	0	0	0.000121227	1.60354e-05	0	9.78426e-05	1.95221e-05	1.50811e-05	4.18839e-05	0	0
574102	k_Bacteria;p_Proteobacteria;c_Gammaproteobacteria;o_Pseudomonadales;f_Moraxellaceae;g_Enhydrobacter	0	0	0	1	0	0	0	0	0	0	0	0	0	0	1.60354e-05	0	0	0	0	0	0	0
1129646	k_Bacteria;p_Proteobacteria;c_Gammaproteobacteria;o_Pseudomonadales;f_Moraxellaceae;g_Moraxella	3	26	4	21	4	11	6	19	2	26	42	4.83154e-05	0.000779213	0.000121227	0.000336744	0.000143792	0.000269067	0.000117133	0.000286542	4.18839e-05	0.000410937	0.000635545
95608	k_Bacteria;p_Proteobacteria;c_Gammaproteobacteria;o_Pseudomonadales;f_Pseudomonadaceae;g_Pseudomonas	1	0	0	0	0	0	0	0	0	0	0	1.61051e-05	0	0	0	0	0	0	0	0	0	0
218267	k_Bacteria;p_Proteobacteria;c_Gammaproteobacteria;o_Pseudomonadales;f_Pseudomonadaceae;g_Pseudomonas	1	0	8	8	1	0	0	0	1	0	9	1.61051e-05	0	0.000242454	0.000128283	3.59479e-05	0	0	0	2.0942e-05	0	0.000136188
285160	k_Bacteria;p_Proteobacteria;c_Gammaproteobacteria;o_Pseudomonadales;f_Pseudomonadaceae;g_Pseudomonas	1	1	0	0	0	0	0	0	0	0	0	1.61051e-05	2.99697e-05	0	0	0	0	0	0	0	0	0
845178	k_Bacteria;p_Proteobacteria;c_Gammaproteobacteria;o_Pseudomonadales;f_Pseudomonadaceae;g_Pseudomonas	1	0	0	0	0	0	0	0	2	2	0	1.61051e-05	0	0	0	0	0	0	0	4.18839e-05	3.16106e-05	0
4403653	k_Bacteria;p_Proteobacteria;c_Gammaproteobacteria;o_Pseudomonadales;f_Pseudomonadaceae;g_Pseudomonasbalearica	0	0	4	2	7	13	0	0	0	0	0	0	0	0.000121227	3.20708e-05	0.000251636	0.000317988	0	0	0	0	0
172858	k_Bacteria;p_Proteobacteria;c_Gammaproteobacteria;o_Thiohalorhabdales	4	4	12	4	0	5	0	0	0	9	34	6.44205e-05	0.000119879	0.00036368	6.41416e-05	0	0.000122303	0	0	0	0.000142248	0.000514489
1110799	k_Bacteria;p_Proteobacteria;c_Gammaproteobacteria;o_Thiotrichales;f_Thiotrichaceae;g_Thiopilulaaggregata	0	0	0	0	1	0	0	0	0	0	0	0	0	0	0	3.59479e-05	0	0	0	0	0	0
253428	k_Bacteria;p_Proteobacteria;c_Gammaproteobacteria;o_Vibrionales;f_Pseudoalteromonadaceae;g_Pseudoalteromonas	0	0	0	0	0	0	1	1	0	0	0	0	0	0	0	0	0	1.95221e-05	1.50811e-05	0	0	0
512587	k_Bacteria;p_Proteobacteria;c_Gammaproteobacteria;o_Vibrionales;f_Vibrionaceae	0	1	0	0	0	0	0	0	0	0	0	0	2.99697e-05	0	0	0	0	0	0	0	0	0
100307	k_Bacteria;p_Proteobacteria;c_Gammaproteobacteria;o_Xanthomonadales;f_Sinobacteraceae	0	0	0	1	0	0	0	0	0	0	0	0	0	0	1.60354e-05	0	0	0	0	0	0	0
196702	k_Bacteria;p_Proteobacteria;c_Gammaproteobacteria;o_Xanthomonadales;f_Xanthomonadaceae	0	0	0	0	0	0	0	1	0	2	0	0	0	0	0	0	0	0	1.50811e-05	0	3.16106e-05	0
256747	k_Bacteria;p_Proteobacteria;c_Gammaproteobacteria;o_Xanthomonadales;f_Xanthomonadaceae	0	0	3	1	0	0	0	0	0	0	0	0	0	9.09201e-05	1.60354e-05	0	0	0	0	0	0	0
2764950	k_Bacteria;p_Spirochaetes;c_Spirochaetes;o_Spirochaetales;f_Spirochaetaceae	0	0	0	0	0	0	0	0	0	2	1	0	0	0	0	0	0	0	0	0	3.16106e-05	1.5132e-05
297140	k_Bacteria;p_Spirochaetes;c_Spirochaetes;o_Spirochaetales;f_Spirochaetaceae;g_Treponema	0	0	0	0	0	0	0	0	2	0	0	0	0	0	0	0	0	0	0	4.18839e-05	0	0
49883	k_Bacteria;p_Synergistetes;c_Synergistia;o_Synergistales;f_Dethiosulfovibrionaceae	0	0	0	0	0	0	0	1	0	0	0	0	0	0	0	0	0	0	1.50811e-05	0	0	0
15583	k_Bacteria;p_Tenericutes;c_Mollicutes;o_Acholeplasmatales;f_Acholeplasmataceae;g_Candidatus Phytoplasma	16	21	23	44	8	21	33	5	17	27	26	0.000257682	0.000629364	0.000697054	0.000705558	0.000287584	0.000513673	0.000644229	7.54057e-05	0.000356013	0.000426743	0.000393433
4473685	k_Bacteria;p_Tenericutes;c_Mollicutes;o_Anaeroplasmatales;f_Anaeroplasmataceae;g_Asteroleplasma	34	7	0	0	0	7	1	0	4	21	33	0.000547575	0.000209788	0	0	0	0.000171224	1.95221e-05	0	8.37679e-05	0.000331911	0.000499357
1143674	k_Bacteria;p_Tenericutes;c_Mollicutes;o_Mycoplasmatales;f_Mycoplasmataceae;g_Mycoplasma	57	25	83	143	0	0	0	0	39	164	222	0.000917993	0.000749243	0.00251546	0.00229306	0	0	0	0	0.000816737	0.00259207	0.00335931
42395	k_Bacteria;p_Tenericutes;c_Mollicutes;o_RF39	51	0	34	6	30	34	3	0	0	3	6	0.000821362	0	0.00103043	9.62124e-05	0.00107844	0.000831662	5.85663e-05	0	0	4.74158e-05	9.07922e-05
97000	k_Bacteria;p_Tenericutes;c_Mollicutes;o_RF39	2	7	6	39	0	2	0	20	0	6	6	3.22103e-05	0.000209788	0.00018184	0.000625381	0	4.89213e-05	0	0.000301623	0	9.48317e-05	9.07922e-05
145737	k_Bacteria;p_Tenericutes;c_Mollicutes;o_RF39	1	0	0	0	1	0	0	0	0	0	0	1.61051e-05	0	0	0	3.59479e-05	0	0	0	0	0	0
210102	k_Bacteria;p_Tenericutes;c_Mollicutes;o_RF39	0	2	0	0	0	1	0	1	0	2	1	0	5.99395e-05	0	0	0	2.44606e-05	0	1.50811e-05	0	3.16106e-05	1.5132e-05
229874	k_Bacteria;p_Tenericutes;c_Mollicutes;o_RF39	0	1	70	0	0	0	5	47	0	0	13	0	2.99697e-05	0.00212147	0	0	0	9.76105e-05	0.000708813	0	0	0.000196716
277047	k_Bacteria;p_Tenericutes;c_Mollicutes;o_RF39	47	27	39	66	96	2	1	46	14	0	0	0.000756941	0.000809183	0.00118196	0.00105834	0.003451	4.89213e-05	1.95221e-05	0.000693732	0.000293188	0	0
301109	k_Bacteria;p_Tenericutes;c_Mollicutes;o_RF39	0	1	12	1	0	0	0	0	1	0	0	0	2.99697e-05	0.00036368	1.60354e-05	0	0	0	0	2.0942e-05	0	0
323024	k_Bacteria;p_Tenericutes;c_Mollicutes;o_RF39	1	1	2	5	4	0	0	6	2	0	0	1.61051e-05	2.99697e-05	6.06134e-05	8.0177e-05	0.000143792	0	0	9.04868e-05	4.18839e-05	0	0
347587	k_Bacteria;p_Tenericutes;c_Mollicutes;o_RF39	0	0	0	3	4	0	1	1	0	1	0	0	0	0	4.81062e-05	0.000143792	0	1.95221e-05	1.50811e-05	0	1.58053e-05	0
349892	k_Bacteria;p_Tenericutes;c_Mollicutes;o_RF39	4	2	1	0	0	0	1	1	0	0	0	6.44205e-05	5.99395e-05	3.03067e-05	0	0	0	1.95221e-05	1.50811e-05	0	0	0
514061	k_Bacteria;p_Tenericutes;c_Mollicutes;o_RF39	0	5	7	4	19	6	47	7	20	36	4	0	0.000149849	0.000212147	6.41416e-05	0.000683011	0.000146764	0.000917539	0.000105568	0.000418839	0.00056899	6.05281e-05
527512	k_Bacteria;p_Tenericutes;c_Mollicutes;o_RF39	0	0	0	0	2	2	0	0	0	0	0	0	0	0	0	7.18959e-05	4.89213e-05	0	0	0	0	0
587510	k_Bacteria;p_Tenericutes;c_Mollicutes;o_RF39	0	0	5	0	1	0	0	0	0	0	0	0	0	0.000151534	0	3.59479e-05	0	0	0	0	0	0
874627	k_Bacteria;p_Tenericutes;c_Mollicutes;o_RF39	0	3	0	0	0	0	0	3	1	1	4	0	8.99092e-05	0	0	0	0	0	4.52434e-05	2.0942e-05	1.58053e-05	6.05281e-05
921020	k_Bacteria;p_Tenericutes;c_Mollicutes;o_RF39	4	1	0	0	0	0	5	0	0	0	0	6.44205e-05	2.99697e-05	0	0	0	0	9.76105e-05	0	0	0	0
1046624	k_Bacteria;p_Tenericutes;c_Mollicutes;o_RF39	1	5	0	0	0	1	2	0	0	3	4	1.61051e-05	0.000149849	0	0	0	2.44606e-05	3.90442e-05	0	0	4.74158e-05	6.05281e-05
1105026	k_Bacteria;p_Tenericutes;c_Mollicutes;o_RF39	1	0	1	1	0	0	0	3	0	0	0	1.61051e-05	0	3.03067e-05	1.60354e-05	0	0	0	4.52434e-05	0	0	0
1106654	k_Bacteria;p_Tenericutes;c_Mollicutes;o_RF39	0	0	0	0	0	35	0	2	0	1	2	0	0	0	0	0	0.000856122	0	3.01623e-05	0	1.58053e-05	3.02641e-05
1108747	k_Bacteria;p_Tenericutes;c_Mollicutes;o_RF39	3	8	2	0	2	22	8	2	12	1	0	4.83154e-05	0.000239758	6.06134e-05	0	7.18959e-05	0.000538134	0.000156177	3.01623e-05	0.000251304	1.58053e-05	0
1111522	k_Bacteria;p_Tenericutes;c_Mollicutes;o_RF39	10	5	4	2	1	3	4	17	0	1	2	0.000161051	0.000149849	0.000121227	3.20708e-05	3.59479e-05	7.33819e-05	7.80884e-05	0.000256379	0	1.58053e-05	3.02641e-05
1113282	k_Bacteria;p_Tenericutes;c_Mollicutes;o_RF39	53	14	18	24	17	5	27	11	1	9	16	0.000853572	0.000419576	0.000545521	0.00038485	0.000611115	0.000122303	0.000527097	0.000165893	2.0942e-05	0.000142248	0.000242112
4334746	k_Bacteria;p_Tenericutes;c_Mollicutes;o_RF39	4	6	1	1	2	5	4	22	3	3	0	6.44205e-05	0.000179818	3.03067e-05	1.60354e-05	7.18959e-05	0.000122303	7.80884e-05	0.000331785	6.28259e-05	4.74158e-05	0
4343981	k_Bacteria;p_Tenericutes;c_Mollicutes;o_RF39	0	1	0	0	0	1	0	1	0	0	0	0	2.99697e-05	0	0	0	2.44606e-05	0	1.50811e-05	0	0	0
4430922	k_Bacteria;p_Tenericutes;c_Mollicutes;o_RF39	0	0	0	31	3	2	2	1	0	0	0	0	0	0	0.000497098	0.000107844	4.89213e-05	3.90442e-05	1.50811e-05	0	0	0
4432841	k_Bacteria;p_Tenericutes;c_Mollicutes;o_RF39	0	0	0	0	6	0	0	1	0	0	0	0	0	0	0	0.000215688	0	0	1.50811e-05	0	0	0
4435309	k_Bacteria;p_Tenericutes;c_Mollicutes;o_RF39	0	0	0	0	0	1	0	0	0	0	0	0	0	0	0	0	2.44606e-05	0	0	0	0	0
4446732	k_Bacteria;p_Tenericutes;c_Mollicutes;o_RF39	0	0	0	0	0	1	0	0	0	0	0	0	0	0	0	0	2.44606e-05	0	0	0	0	0
239453	k_Bacteria;p_TM6;c_SJA-4	144	38	171	409	73	32	293	133	18	3	2	0.00231914	0.00113885	0.00518245	0.00655848	0.0026242	0.000782741	0.00571998	0.00200579	0.000376955	4.74158e-05	3.02641e-05
168985	k_Bacteria;p_TM7;c_TM7-1	0	0	0	0	0	0	0	0	2	0	0	0	0	0	0	0	0	0	0	4.18839e-05	0	0
4423753	k_Bacteria;p_TM7;c_TM7-1	0	2	2	1	0	0	5	0	6	0	0	0	5.99395e-05	6.06134e-05	1.60354e-05	0	0	9.76105e-05	0	0.000125652	0	0
169901	k_Bacteria;p_TM7;c_TM7-3;o_CW040;f_F16	1579	399	132	468	199	416	237	320	230	847	359	0.02543	0.0119579	0.00400048	0.00750457	0.00715364	0.0101756	0.00462674	0.00482596	0.00481665	0.0133871	0.0054324
397321	k_Bacteria;p_TM7;c_TM7-3;o_CW040;f_F16	0	0	0	0	0	0	78	6	765	178	33	0	0	0	0	0	0	0.00152272	9.04868e-05	0.0160206	0.00281334	0.000499357
401717	k_Bacteria;p_TM7;c_TM7-3;o_CW040;f_F16	547	85	39	183	33	87	103	33	67	663	185	0.00880951	0.00254743	0.00118196	0.00293448	0.00118628	0.00212808	0.00201078	0.000497678	0.00140311	0.0104789	0.00279942
4299136	k_Bacteria;p_TM7;c_TM7-3;o_CW040;f_F16	0	0	0	0	0	0	0	0	1	5	2	0	0	0	0	0	0	0	0	2.0942e-05	7.90264e-05	3.02641e-05
4440970	k_Bacteria;p_TM7;c_TM7-3;o_CW040;f_F16	1	1	0	1	0	0	1	2	0	0	0	1.61051e-05	2.99697e-05	0	1.60354e-05	0	0	1.95221e-05	3.01623e-05	0	0	0
155827	k_Bacteria;p_Verrucomicrobia;c_[Pedosphaerae];o_[Pedosphaerales];f_Ellin515	1	0	3	0	0	0	1	0	6	1	0	1.61051e-05	0	9.09201e-05	0	0	0	1.95221e-05	0	0.000125652	1.58053e-05	0
4259472	k_Bacteria;p_Verrucomicrobia;c_[Pedosphaerae];o_Arctic97B-4	0	1	0	0	0	0	0	0	0	0	0	0	2.99697e-05	0	0	0	0	0	0	0	0	0
206632	k_Bacteria;p_Verrucomicrobia;c_[Spartobacteria];o_[Chthoniobacterales];f_[Chthoniobacteraceae];g_Candidatus Xiphinematobacter	2	0	0	0	0	0	0	1	0	1	0	3.22103e-05	0	0	0	0	0	0	1.50811e-05	0	1.58053e-05	0
226992	k_Bacteria;p_Verrucomicrobia;c_[Spartobacteria];o_[Chthoniobacterales];f_[Chthoniobacteraceae];g_DA101	1	1	3	1	0	0	0	0	0	0	0	1.61051e-05	2.99697e-05	9.09201e-05	1.60354e-05	0	0	0	0	0	0	0
4364952	k_Bacteria;p_Verrucomicrobia;c_Opitutae;o_HA64	0	0	0	0	0	0	0	0	0	3	0	0	0	0	0	0	0	0	0	0	4.74158e-05	0
161217	k_Bacteria;p_Verrucomicrobia;c_Verrucomicrobiae;o_Verrucomicrobiales;f_Verrucomicrobiaceae	3	4	9	10	3	2	31	8	57	7	1	4.83154e-05	0.000119879	0.00027276	0.000160354	0.000107844	4.89213e-05	0.000605185	0.000120649	0.00119369	0.000110637	1.5132e-05
174337	k_Bacteria;p_Verrucomicrobia;c_Verrucomicrobiae;o_Verrucomicrobiales;f_Verrucomicrobiaceae;g_Akkermansiamuciniphila	0	0	0	1	400	95	1	0	2	0	0	0	0	0	1.60354e-05	0.0143792	0.00232376	1.95221e-05	0	4.18839e-05	0	0
181007	k_Bacteria;p_Verrucomicrobia;c_Verrucomicrobiae;o_Verrucomicrobiales;f_Verrucomicrobiaceae;g_Akkermansiamuciniphila	1	0	3	0	0	0	3	0	7	0	0	1.61051e-05	0	9.09201e-05	0	0	0	5.85663e-05	0	0.000146594	0	0
273232	k_Bacteria;p_Verrucomicrobia;c_Verrucomicrobiae;o_Verrucomicrobiales;f_Verrucomicrobiaceae;g_Akkermansiamuciniphila	0	0	0	0	1	0	0	0	0	0	0	0	0	0	0	3.59479e-05	0	0	0	0	0	0
359105	k_Bacteria;p_Verrucomicrobia;c_Verrucomicrobiae;o_Verrucomicrobiales;f_Verrucomicrobiaceae;g_Akkermansiamuciniphila	0	0	0	0	27	8	0	0	0	0	0	0	0	0	0	0.000970595	0.000195685	0	0	0	0	0
363731	k_Bacteria;p_Verrucomicrobia;c_Verrucomicrobiae;o_Verrucomicrobiales;f_Verrucomicrobiaceae;g_Akkermansiamuciniphila	0	0	1	8	4167	932	0	0	1	1	1	0	0	3.03067e-05	0.000128283	0.149795	0.0227973	0	0	2.0942e-05	1.58053e-05	1.5132e-05
4306262	k_Bacteria;p_Verrucomicrobia;c_Verrucomicrobiae;o_Verrucomicrobiales;f_Verrucomicrobiaceae;g_Akkermansiamuciniphila	0	0	0	1	47	13	0	0	0	0	0	0	0	0	1.60354e-05	0.00168955	0.000317988	0	0	0	0	0
779373	k_Bacteria;p_WS6;c_B142	1	0	0	0	0	0	2	0	0	0	0	1.61051e-05	0	0	0	0	0	3.90442e-05	0	0	0	0
4397252	k_Bacteria;p_WS6;c_SC72;o_A-2AF	0	0	0	0	1	0	0	0	0	0	0	0	0	0	0	3.59479e-05	0	0	0	0	0	0

## Sheet: OTU table - colon
#OTU ID	taxonomy	BB_01	BB_02	BB_03	BB_04	SB_01	SB_02	SB_03	SB_04	chow_01	chow_02	chow_03	chow_04	BB_01	BB_02	BB_03	BB_04	SB_01	SB_02	SB_03	SB_04	chow_01	chow_02	chow_03	chow_04
203276	k_Archaea;p_[Parvarchaeota];c_[Micrarchaea];o_pMC2A384	2	2	9	0	0	2	1	0	1	0	0	0	2.77855e-05	4.70024e-05	0.000135151	0	0	6.38203e-05	2.96384e-05	0	2.40958e-05	0	0	0
2804911	k_Archaea;p_Crenarchaeota;c_MBGB	1	0	1	0	0	1	0	0	0	1	0	1	1.38927e-05	0	1.50168e-05	0	0	3.19101e-05	0	0	0	2.41932e-05	0	2.22509e-05
4412619	k_Archaea;p_Crenarchaeota;c_MBGB	1	0	1	0	1	0	0	0	1	0	0	0	1.38927e-05	0	1.50168e-05	0	5.01832e-05	0	0	0	2.40958e-05	0	0	0
179054	k_Archaea;p_Crenarchaeota;c_Thermoprotei;o_Sulfolobales;f_Sulfolobaceae;g_Metallosphaera	0	2	3	0	0	0	0	0	0	0	0	0	0	4.70024e-05	4.50505e-05	0	0	0	0	0	0	0	0	0
281379	k_Archaea;p_Euryarchaeota;c_DSEG;o_HydGC-84-221A	1	0	1	0	0	0	0	0	1	0	0	2	1.38927e-05	0	1.50168e-05	0	0	0	0	0	2.40958e-05	0	0	4.45018e-05
249641	k_Archaea;p_Euryarchaeota;c_Halobacteria;o_Halobacteriales;f_Halobacteriaceae	0	0	0	1	0	0	0	0	0	0	0	0	0	0	0	4.59855e-05	0	0	0	0	0	0	0	0
4414126	k_Archaea;p_Euryarchaeota;c_Halobacteria;o_Halobacteriales;f_Halobacteriaceae	9	2	0	1	0	0	0	0	0	0	2	1	0.000125035	4.70024e-05	0	4.59855e-05	0	0	0	0	0	0	7.9621e-05	2.22509e-05
163294	k_Archaea;p_Euryarchaeota;c_Halobacteria;o_Halobacteriales;f_Halobacteriaceae;g_Haladaptatus	4	0	0	0	0	0	0	0	0	0	0	0	5.5571e-05	0	0	0	0	0	0	0	0	0	0	0
108925	k_Archaea;p_Euryarchaeota;c_Methanobacteria;o_Methanobacteriales	0	1	0	0	0	0	7	0	0	0	0	0	0	2.35012e-05	0	0	0	0	0.000207469	0	0	0	0	0
815762	k_Archaea;p_Euryarchaeota;c_Methanobacteria;o_Methanobacteriales	0	0	0	0	0	0	0	2	0	0	0	0	0	0	0	0	0	0	0	7.07239e-05	0	0	0	0
213180	k_Archaea;p_Euryarchaeota;c_Methanococci;o_Methanococcales;f_Methanococcaceae;g_Methanococcus	3	0	0	0	0	1	0	1	0	0	0	0	4.16782e-05	0	0	0	0	3.19101e-05	0	3.53619e-05	0	0	0	0
557417	k_Archaea;p_Euryarchaeota;c_Methanomicrobia;o_Methanomicrobiales;f_Methanospirillaceae;g_Methanospirillum	0	0	0	0	0	0	6	1	0	0	22	48	0	0	0	0	0	0	0.00017783	3.53619e-05	0	0	0.000875831	0.00106804
798392	k_Archaea;p_Euryarchaeota;c_Methanomicrobia;o_Methanosarcinales;f_Methanosarcinaceae;g_Methanosarcina	0	0	1	0	0	0	0	0	0	0	0	0	0	0	1.50168e-05	0	0	0	0	0	0	0	0	0
339025	k_Archaea;p_Euryarchaeota;c_Thermoplasmata;o_E2;f_[Methanomassiliicoccaceae]	6	6	7	3	0	0	8	1	1	1	2	8	8.33565e-05	0.000141007	0.000105118	0.000137956	0	0	0.000237107	3.53619e-05	2.40958e-05	2.41932e-05	7.9621e-05	0.000178007
1798022	k_Archaea;p_Euryarchaeota;c_Thermoplasmata;o_E2;f_DHVEG-1	0	0	0	1	0	1	1	0	0	0	0	0	0	0	0	4.59855e-05	0	3.19101e-05	2.96384e-05	0	0	0	0	0
50	k_Archaea;p_Euryarchaeota;c_Thermoplasmata;o_E2;f_DHVEG-1	0	2	0	0	1	0	0	0	0	0	0	0	0	4.70024e-05	0	0	5.01832e-05	0	0	0	0	0	0	0
519798	k_Archaea;p_Euryarchaeota;c_Thermoplasmata;o_E2;f_DHVEG-1	71	72	42	103	810	88	76	68	91	102	65	47	0.000986385	0.00169209	0.000630706	0.0047365	0.0406484	0.00280809	0.00225252	0.00240461	0.00219272	0.0024677	0.00258768	0.00104579
249133	k_Archaea;p_Euryarchaeota;c_Thermoplasmata;o_E2;f_Marine group III	34	48	61	148	0	60	39	43	12	57	3	18	0.000472353	0.00112806	0.000916026	0.00680585	0	0.00191461	0.0011559	0.00152056	0.00028915	0.00137901	0.000119432	0.000400516
286499	k_Archaea;p_Euryarchaeota;c_Thermoplasmata;o_E2;f_Marine group III	201	157	482	239	3	3	111	91	162	120	58	12	0.00279244	0.00368969	0.00723811	0.0109905	0.00015055	9.57304e-05	0.00328986	0.00321794	0.00390352	0.00290318	0.00230901	0.000267011
144865	k_Archaea;p_Euryarchaeota;c_Thermoplasmata;o_E2;f_TMEG	0	0	0	0	0	1	1	0	0	0	0	0	0	0	0	0	0	3.19101e-05	2.96384e-05	0	0	0	0	0
636370	k_Bacteria;p_[Thermi];c_Deinococci;o_Thermales;f_Thermaceae;g_Meiothermus	0	0	1	0	0	0	0	0	0	0	0	0	0	0	1.50168e-05	0	0	0	0	0	0	0	0	0
2130193	k_Bacteria;p_[Thermi];c_Deinococci;o_Thermales;f_Thermaceae;g_Thermus	8	6	12	0	56	5	8	20	12	15	5	4	0.000111142	0.000141007	0.000180202	0	0.00281026	0.000159551	0.000237107	0.000707239	0.00028915	0.000362897	0.000199053	8.90036e-05
242883	k_Bacteria;p_[Thermi];c_Deinococci;o_Thermales;f_Thermaceae;g_Thermus	0	0	0	1	0	0	0	0	0	0	0	0	0	0	0	4.59855e-05	0	0	0	0	0	0	0	0
4384548	k_Bacteria;p_AC1;c_SHA-114	0	0	0	0	0	0	0	8	1	2	0	0	0	0	0	0	0	0	0	0.000282895	2.40958e-05	4.83863e-05	0	0
247010	k_Bacteria;p_Acidobacteria;c_[Chloracidobacteria];o_RB41	0	0	1	0	0	2	0	0	0	0	0	1	0	0	1.50168e-05	0	0	6.38203e-05	0	0	0	0	0	2.22509e-05
810810	k_Bacteria;p_Acidobacteria;c_[Chloracidobacteria];o_RB41	1	1	0	0	0	0	0	0	0	0	0	0	1.38927e-05	2.35012e-05	0	0	0	0	0	0	0	0	0	0
1137927	k_Bacteria;p_Acidobacteria;c_[Chloracidobacteria];o_RB41;f_Ellin6075	0	0	0	1	0	0	0	0	0	0	0	0	0	0	0	4.59855e-05	0	0	0	0	0	0	0	0
4434346	k_Bacteria;p_Acidobacteria;c_Acidobacteria-6;o_CCU21	0	0	0	0	0	0	0	1	0	1	0	0	0	0	0	0	0	0	0	3.53619e-05	0	2.41932e-05	0	0
151131	k_Bacteria;p_Acidobacteria;c_Acidobacteria-6;o_iii1-15	0	0	5	0	0	0	2	1	0	1	0	0	0	0	7.50841e-05	0	0	0	5.92768e-05	3.53619e-05	0	2.41932e-05	0	0
4370104	k_Bacteria;p_Acidobacteria;c_EC1113	0	0	0	0	1	0	0	0	0	0	0	0	0	0	0	0	5.01832e-05	0	0	0	0	0	0	0
815820	k_Bacteria;p_Acidobacteria;c_PAUC37f	1	0	0	0	0	0	0	0	1	0	0	0	1.38927e-05	0	0	0	0	0	0	0	2.40958e-05	0	0	0
4353222	k_Bacteria;p_Acidobacteria;c_S035	0	0	0	0	0	0	0	0	0	0	0	1	0	0	0	0	0	0	0	0	0	0	0	2.22509e-05
4406794	k_Bacteria;p_Acidobacteria;c_Solibacteres;o_Solibacterales;f_Solibacteraceae;g_Candidatus Solibacter	0	0	1	1	0	0	0	0	0	0	0	0	0	0	1.50168e-05	4.59855e-05	0	0	0	0	0	0	0	0
534674	k_Bacteria;p_Actinobacteria;c_Acidimicrobiia;o_Acidimicrobiales;f_C111	0	0	0	0	0	0	0	0	0	0	0	2	0	0	0	0	0	0	0	0	0	0	0	4.45018e-05
510422	k_Bacteria;p_Actinobacteria;c_Actinobacteria;o_Actinomycetales;f_Actinomycetaceae;g_Actinomyces	2	1	2	0	0	6	5	0	4	0	2	3	2.77855e-05	2.35012e-05	3.00336e-05	0	0	0.000191461	0.000148192	0	9.63832e-05	0	7.9621e-05	6.67527e-05
1016547	k_Bacteria;p_Actinobacteria;c_Actinobacteria;o_Actinomycetales;f_Corynebacteriaceae;g_Corynebacterium	1	0	0	1	0	0	0	0	0	0	0	0	1.38927e-05	0	0	4.59855e-05	0	0	0	0	0	0	0	0
13361	k_Bacteria;p_Actinobacteria;c_Actinobacteria;o_Actinomycetales;f_Corynebacteriaceae;g_Corynebacterium	1	1	0	0	0	1	0	0	1	3	2	0	1.38927e-05	2.35012e-05	0	0	0	3.19101e-05	0	0	2.40958e-05	7.25795e-05	7.9621e-05	0
13449	k_Bacteria;p_Actinobacteria;c_Actinobacteria;o_Actinomycetales;f_Corynebacteriaceae;g_Corynebacterium	1	0	12	0	0	3	0	1	0	1	0	0	1.38927e-05	0	0.000180202	0	0	9.57304e-05	0	3.53619e-05	0	2.41932e-05	0	0
810425	k_Bacteria;p_Actinobacteria;c_Actinobacteria;o_Actinomycetales;f_Corynebacteriaceae;g_Corynebacterium	0	0	0	0	0	0	0	0	0	1	0	1	0	0	0	0	0	0	0	0	0	2.41932e-05	0	2.22509e-05
650615	k_Bacteria;p_Actinobacteria;c_Actinobacteria;o_Actinomycetales;f_Corynebacteriaceae;g_Corynebacteriumstationis	18	10	0	1	0	15	2	0	12	15	8	7	0.000250069	0.000235012	0	4.59855e-05	0	0.000478652	5.92768e-05	0	0.00028915	0.000362897	0.000318484	0.000155756
75998	k_Bacteria;p_Actinobacteria;c_Actinobacteria;o_Actinomycetales;f_Intrasporangiaceae;g_Janibacter	0	0	0	0	0	0	0	0	0	1	0	0	0	0	0	0	0	0	0	0	0	2.41932e-05	0	0
1144259	k_Bacteria;p_Actinobacteria;c_Actinobacteria;o_Actinomycetales;f_Microbacteriaceae;g_Cryocola	1	0	0	0	0	0	0	0	0	0	0	0	1.38927e-05	0	0	0	0	0	0	0	0	0	0	0
200634	k_Bacteria;p_Actinobacteria;c_Actinobacteria;o_Actinomycetales;f_Micrococcaceae;g_Rothiaamarae	0	0	0	0	0	0	1	0	0	0	0	0	0	0	0	0	0	0	2.96384e-05	0	0	0	0	0
280592	k_Bacteria;p_Actinobacteria;c_Actinobacteria;o_Actinomycetales;f_Micromonosporaceae	0	0	0	1	0	0	0	0	0	0	0	0	0	0	0	4.59855e-05	0	0	0	0	0	0	0	0
403853	k_Bacteria;p_Actinobacteria;c_Actinobacteria;o_Actinomycetales;f_Propionibacteriaceae;g_Propionibacteriumacnes	0	0	0	0	0	0	0	0	1	0	0	0	0	0	0	0	0	0	0	0	2.40958e-05	0	0	0
1144715	k_Bacteria;p_Actinobacteria;c_Actinobacteria;o_Actinomycetales;f_Streptomycetaceae;g_Streptomyces	441	296	777	11	0	43	17	35	1085	573	80	63	0.0061267	0.00695636	0.0116681	0.00050584	0	0.00137214	0.000503853	0.00123767	0.0261439	0.0138627	0.00318484	0.00140181
1142029	k_Bacteria;p_Actinobacteria;c_Actinobacteria;o_Bifidobacteriales;f_Bifidobacteriaceae;g_Bifidobacterium	0	0	0	1	0	0	0	0	2	0	0	0	0	0	0	4.59855e-05	0	0	0	0	4.81916e-05	0	0	0
4376828	k_Bacteria;p_Actinobacteria;c_Actinobacteria;o_Bifidobacteriales;f_Bifidobacteriaceae;g_Bifidobacterium	942	102	13	26	0	4	105	217	82	268	90	115	0.013087	0.00239712	0.000195219	0.00119562	0	0.000127641	0.00311203	0.00767354	0.00197586	0.00648377	0.00358295	0.00255885
997439	k_Bacteria;p_Actinobacteria;c_Actinobacteria;o_Bifidobacteriales;f_Bifidobacteriaceae;g_Bifidobacterium	28	5	0	3	0	0	2	10	1	7	4	4	0.000388997	0.000117506	0	0.000137956	0	0	5.92768e-05	0.000353619	2.40958e-05	0.000169352	0.000159242	8.90036e-05
4426298	k_Bacteria;p_Actinobacteria;c_Actinobacteria;o_Bifidobacteriales;f_Bifidobacteriaceae;g_Bifidobacteriumanimalis	130	4	9	12	0	45	10	11	8	31	46	70	0.00180606	9.40048e-05	0.000135151	0.000551826	0	0.00143596	0.000296384	0.000388981	0.000192766	0.000749988	0.00183128	0.00155756
227819	k_Bacteria;p_Actinobacteria;c_Coriobacteriia;o_Coriobacteriales;f_Coriobacteriaceae	31	6	15	8	0	0	1	0	0	1	1	4	0.000430675	0.000141007	0.000225252	0.000367884	0	0	2.96384e-05	0	0	2.41932e-05	3.98105e-05	8.90036e-05
461524	k_Bacteria;p_Actinobacteria;c_Coriobacteriia;o_Coriobacteriales;f_Coriobacteriaceae	52	11	6	7	0	2	58	59	11	7	14	7	0.000722423	0.000258513	9.01009e-05	0.000321898	0	6.38203e-05	0.00171903	0.00208635	0.000265054	0.000169352	0.000557347	0.000155756
547754	k_Bacteria;p_Actinobacteria;c_Coriobacteriia;o_Coriobacteriales;f_Coriobacteriaceae	4	2	0	0	0	0	0	0	2	1	0	0	5.5571e-05	4.70024e-05	0	0	0	0	0	0	4.81916e-05	2.41932e-05	0	0
742358	k_Bacteria;p_Actinobacteria;c_Coriobacteriia;o_Coriobacteriales;f_Coriobacteriaceae	5	1	0	0	0	1	1	3	2	4	0	1	6.94637e-05	2.35012e-05	0	0	0	3.19101e-05	2.96384e-05	0.000106086	4.81916e-05	9.67726e-05	0	2.22509e-05
173965	k_Bacteria;p_Actinobacteria;c_Coriobacteriia;o_Coriobacteriales;f_Coriobacteriaceae;g_Adlercreutzia	11	11	12	7	0	5	21	11	10	12	1	6	0.00015282	0.000258513	0.000180202	0.000321898	0	0.000159551	0.000622407	0.000388981	0.000240958	0.000290318	3.98105e-05	0.000133505
178735	k_Bacteria;p_Actinobacteria;c_Coriobacteriia;o_Coriobacteriales;f_Coriobacteriaceae;g_Adlercreutzia	1	0	0	0	0	0	0	0	0	0	1	0	1.38927e-05	0	0	0	0	0	0	0	0	0	3.98105e-05	0
199403	k_Bacteria;p_Actinobacteria;c_Coriobacteriia;o_Coriobacteriales;f_Coriobacteriaceae;g_Adlercreutzia	8	0	1	0	0	2	7	8	1	1	2	3	0.000111142	0	1.50168e-05	0	0	6.38203e-05	0.000207469	0.000282895	2.40958e-05	2.41932e-05	7.9621e-05	6.67527e-05
267123	k_Bacteria;p_Actinobacteria;c_Coriobacteriia;o_Coriobacteriales;f_Coriobacteriaceae;g_Adlercreutzia	0	0	0	0	0	0	0	0	1	0	1	1	0	0	0	0	0	0	0	0	2.40958e-05	0	3.98105e-05	2.22509e-05
271068	k_Bacteria;p_Actinobacteria;c_Coriobacteriia;o_Coriobacteriales;f_Coriobacteriaceae;g_Adlercreutzia	0	0	0	0	0	0	0	0	0	0	1	1	0	0	0	0	0	0	0	0	0	0	3.98105e-05	2.22509e-05
338553	k_Bacteria;p_Actinobacteria;c_Coriobacteriia;o_Coriobacteriales;f_Coriobacteriaceae;g_Adlercreutzia	4	2	0	0	0	4	36	6	14	74	0	0	5.5571e-05	4.70024e-05	0	0	0	0.000127641	0.00106698	0.000212172	0.000337341	0.00179029	0	0
344828	k_Bacteria;p_Actinobacteria;c_Coriobacteriia;o_Coriobacteriales;f_Coriobacteriaceae;g_Adlercreutzia	4	0	2	1	0	0	0	0	0	0	0	0	5.5571e-05	0	3.00336e-05	4.59855e-05	0	0	0	0	0	0	0	0
744381	k_Bacteria;p_Bacteroidetes	7	8	4	6	0	6	1	0	26	18	2	8	9.72492e-05	0.00018801	6.00673e-05	0.000275913	0	0.000191461	2.96384e-05	0	0.000626491	0.000435477	7.9621e-05	0.000178007
224603	k_Bacteria;p_Bacteroidetes;c_[Rhodothermi];o_[Rhodothermales];f_Rhodothermaceae;g_Salinibacter	2	0	0	0	0	0	0	0	0	0	0	0	2.77855e-05	0	0	0	0	0	0	0	0	0	0	0
1144971	k_Bacteria;p_Bacteroidetes;c_[Saprospirae];o_[Saprospirales];f_Chitinophagaceae	1	0	4	16	0	1	1	0	0	0	4	16	1.38927e-05	0	6.00673e-05	0.000735767	0	3.19101e-05	2.96384e-05	0	0	0	0.000159242	0.000356014
3509162	k_Bacteria;p_Bacteroidetes;c_[Saprospirae];o_[Saprospirales];f_Chitinophagaceae;g_Lacibactercauensis	0	0	1	0	0	0	0	0	0	0	0	0	0	0	1.50168e-05	0	0	0	0	0	0	0	0	0
3235490	k_Bacteria;p_Bacteroidetes;c_[Saprospirae];o_[Saprospirales];f_Saprospiraceae	0	0	0	0	1	0	0	1	0	0	0	0	0	0	0	0	5.01832e-05	0	0	3.53619e-05	0	0	0	0
4423577	k_Bacteria;p_Bacteroidetes;c_[Saprospirae];o_[Saprospirales];f_Saprospiraceae	0	1	0	0	0	0	0	0	0	0	0	1	0	2.35012e-05	0	0	0	0	0	0	0	0	0	2.22509e-05
100279	k_Bacteria;p_Bacteroidetes;c_Bacteroidia;o_Bacteroidales	69	32	12	14	0	111	5	4	26	24	9	17	0.0009586	0.000752039	0.000180202	0.000643797	0	0.00354203	0.000148192	0.000141448	0.000626491	0.000580636	0.000358295	0.000378265
142887	k_Bacteria;p_Bacteroidetes;c_Bacteroidia;o_Bacteroidales	0	0	0	0	0	9	0	0	0	0	0	0	0	0	0	0	0	0.000287191	0	0	0	0	0	0
143744	k_Bacteria;p_Bacteroidetes;c_Bacteroidia;o_Bacteroidales	0	0	0	0	0	0	0	0	7	2	0	0	0	0	0	0	0	0	0	0	0.000168671	4.83863e-05	0	0
149201	k_Bacteria;p_Bacteroidetes;c_Bacteroidia;o_Bacteroidales	189	102	164	24	0	119	51	103	9	0	29	11	0.00262573	0.00239712	0.00246276	0.00110365	0	0.00379731	0.00151156	0.00364228	0.000216862	0	0.0011545	0.00024476
152058	k_Bacteria;p_Bacteroidetes;c_Bacteroidia;o_Bacteroidales	872	352	207	39	0	146	3097	2429	57	3	54	18	0.0121145	0.00827243	0.00310848	0.00179343	0	0.00465888	0.0917902	0.0858941	0.00137346	7.25795e-05	0.00214977	0.000400516
154297	k_Bacteria;p_Bacteroidetes;c_Bacteroidia;o_Bacteroidales	107	39	18	7	0	12	340	293	5	0	4	3	0.00148652	0.000916547	0.000270303	0.000321898	0	0.000382922	0.0100771	0.010361	0.000120479	0	0.000159242	6.67527e-05
169164	k_Bacteria;p_Bacteroidetes;c_Bacteroidia;o_Bacteroidales	0	0	0	0	0	5	0	0	0	0	0	0	0	0	0	0	0	0.000159551	0	0	0	0	0	0
202464	k_Bacteria;p_Bacteroidetes;c_Bacteroidia;o_Bacteroidales	0	1	0	0	0	0	0	0	0	1	0	0	0	2.35012e-05	0	0	0	0	0	0	0	2.41932e-05	0	0
207296	k_Bacteria;p_Bacteroidetes;c_Bacteroidia;o_Bacteroidales	19	7	3	4	0	1	2	0	3	6	1	2	0.000263962	0.000164508	4.50505e-05	0.000183942	0	3.19101e-05	5.92768e-05	0	7.22874e-05	0.000145159	3.98105e-05	4.45018e-05
2479930	k_Bacteria;p_Bacteroidetes;c_Bacteroidia;o_Bacteroidales	2	0	1	5	0	0	0	0	6	0	6	0	2.77855e-05	0	1.50168e-05	0.000229927	0	0	0	0	0.000144575	0	0.000238863	0
2502219	k_Bacteria;p_Bacteroidetes;c_Bacteroidia;o_Bacteroidales	356	534	1210	1141	3	2807	332	315	254	128	112	120	0.00494582	0.0125496	0.0181704	0.0524694	0.00015055	0.0895718	0.00983995	0.011139	0.00612033	0.00309672	0.00445878	0.00267011
252069	k_Bacteria;p_Bacteroidetes;c_Bacteroidia;o_Bacteroidales	0	0	1	0	0	0	0	0	1	1	0	0	0	0	1.50168e-05	0	0	0	0	0	2.40958e-05	2.41932e-05	0	0
252721	k_Bacteria;p_Bacteroidetes;c_Bacteroidia;o_Bacteroidales	0	0	2	0	0	1	0	0	21	8	7	9	0	0	3.00336e-05	0	0	3.19101e-05	0	0	0.000506012	0.000193545	0.000278674	0.000200258
290134	k_Bacteria;p_Bacteroidetes;c_Bacteroidia;o_Bacteroidales	0	0	1	0	0	0	0	0	0	0	0	0	0	0	1.50168e-05	0	0	0	0	0	0	0	0	0
297690	k_Bacteria;p_Bacteroidetes;c_Bacteroidia;o_Bacteroidales	0	0	0	0	0	0	0	0	9	4	0	0	0	0	0	0	0	0	0	0	0.000216862	9.67726e-05	0	0
3013444	k_Bacteria;p_Bacteroidetes;c_Bacteroidia;o_Bacteroidales	47	19	9	4	0	10	20	9	74	40	1	5	0.000652959	0.000446523	0.000135151	0.000183942	0	0.000319101	0.000592768	0.000318257	0.00178309	0.000967726	3.98105e-05	0.000111255
302646	k_Bacteria;p_Bacteroidetes;c_Bacteroidia;o_Bacteroidales	0	1	0	0	0	0	1	0	0	0	0	1	0	2.35012e-05	0	0	0	0	2.96384e-05	0	0	0	0	2.22509e-05
303371	k_Bacteria;p_Bacteroidetes;c_Bacteroidia;o_Bacteroidales	18	24	95	17	0	10	7	4	2	3	0	0	0.000250069	0.000564029	0.0014266	0.000781753	0	0.000319101	0.000207469	0.000141448	4.81916e-05	7.25795e-05	0	0
3050517	k_Bacteria;p_Bacteroidetes;c_Bacteroidia;o_Bacteroidales	0	0	0	2	0	0	0	1	0	0	0	0	0	0	0	9.19709e-05	0	0	0	3.53619e-05	0	0	0	0
311416	k_Bacteria;p_Bacteroidetes;c_Bacteroidia;o_Bacteroidales	1	0	0	0	0	0	0	0	1	2	0	0	1.38927e-05	0	0	0	0	0	0	0	2.40958e-05	4.83863e-05	0	0
313940	k_Bacteria;p_Bacteroidetes;c_Bacteroidia;o_Bacteroidales	25	11	27	64	0	64	18	20	35	6	17	21	0.000347319	0.000258513	0.000405454	0.00294307	0	0.00204225	0.000533491	0.000707239	0.000843353	0.000145159	0.000676779	0.000467269
3208143	k_Bacteria;p_Bacteroidetes;c_Bacteroidia;o_Bacteroidales	0	0	1	0	0	0	0	1	3253	2486	1	0	0	0	1.50168e-05	0	0	0	0	3.53619e-05	0.0783837	0.0601442	3.98105e-05	0
3783155	k_Bacteria;p_Bacteroidetes;c_Bacteroidia;o_Bacteroidales	6	5	0	3	0	2	0	0	0	0	0	0	8.33565e-05	0.000117506	0	0.000137956	0	6.38203e-05	0	0	0	0	0	0
4313872	k_Bacteria;p_Bacteroidetes;c_Bacteroidia;o_Bacteroidales	0	0	1	0	0	0	0	0	0	0	0	0	0	0	1.50168e-05	0	0	0	0	0	0	0	0	0
4373162	k_Bacteria;p_Bacteroidetes;c_Bacteroidia;o_Bacteroidales	13	11	6	4	0	5	0	3	8	0	0	3	0.000180606	0.000258513	9.01009e-05	0.000183942	0	0.000159551	0	0.000106086	0.000192766	0	0	6.67527e-05
4412851	k_Bacteria;p_Bacteroidetes;c_Bacteroidia;o_Bacteroidales	1	2	4	3	0	1	2	4	0	0	0	0	1.38927e-05	4.70024e-05	6.00673e-05	0.000137956	0	3.19101e-05	5.92768e-05	0.000141448	0	0	0	0
4471301	k_Bacteria;p_Bacteroidetes;c_Bacteroidia;o_Bacteroidales	1	3	134	29	1	9	0	0	28	7	0	0	1.38927e-05	7.05036e-05	0.00201225	0.00133358	5.01832e-05	0.000287191	0	0	0.000674683	0.000169352	0	0
509329	k_Bacteria;p_Bacteroidetes;c_Bacteroidia;o_Bacteroidales	0	0	1	0	0	0	0	1	0	0	0	0	0	0	1.50168e-05	0	0	0	0	3.53619e-05	0	0	0	0
586829	k_Bacteria;p_Bacteroidetes;c_Bacteroidia;o_Bacteroidales	0	0	0	0	0	0	0	0	0	0	0	2	0	0	0	0	0	0	0	0	0	0	0	4.45018e-05
613466	k_Bacteria;p_Bacteroidetes;c_Bacteroidia;o_Bacteroidales	103	51	30	74	2	21	404	328	7	3	7	8	0.00143095	0.00119856	0.000450505	0.00340292	0.000100366	0.000670113	0.0119739	0.0115987	0.000168671	7.25795e-05	0.000278674	0.000178007
662684	k_Bacteria;p_Bacteroidetes;c_Bacteroidia;o_Bacteroidales	0	0	1	0	0	0	0	0	0	0	0	0	0	0	1.50168e-05	0	0	0	0	0	0	0	0	0
80197	k_Bacteria;p_Bacteroidetes;c_Bacteroidia;o_Bacteroidales	2	1	1	0	0	0	0	0	1	1	1	0	2.77855e-05	2.35012e-05	1.50168e-05	0	0	0	0	0	2.40958e-05	2.41932e-05	3.98105e-05	0
813590	k_Bacteria;p_Bacteroidetes;c_Bacteroidia;o_Bacteroidales	5	9	31	0	0	11	5	9	7	5	10	12	6.94637e-05	0.000211511	0.000465521	0	0	0.000351012	0.000148192	0.000318257	0.000168671	0.000120966	0.000398105	0.000267011
83719	k_Bacteria;p_Bacteroidetes;c_Bacteroidia;o_Bacteroidales	3	0	0	2	0	3	1	2	0	0	0	2	4.16782e-05	0	0	9.19709e-05	0	9.57304e-05	2.96384e-05	7.07239e-05	0	0	0	4.45018e-05
186981	k_Bacteria;p_Bacteroidetes;c_Bacteroidia;o_Bacteroidales;f_[Barnesiellaceae]	0	0	1	1	0	0	0	0	0	0	0	0	0	0	1.50168e-05	4.59855e-05	0	0	0	0	0	0	0	0
2309799	k_Bacteria;p_Bacteroidetes;c_Bacteroidia;o_Bacteroidales;f_[Barnesiellaceae]	88	73	81	50	0	37	7	11	44	21	16	29	0.00122256	0.00171559	0.00121636	0.00229927	0	0.00118068	0.000207469	0.000388981	0.00106022	0.000508056	0.000636968	0.000645276
351182	k_Bacteria;p_Bacteroidetes;c_Bacteroidia;o_Bacteroidales;f_[Barnesiellaceae]	11	4	7	3	0	5	1	6	4	0	2	13	0.00015282	9.40048e-05	0.000105118	0.000137956	0	0.000159551	2.96384e-05	0.000212172	9.63832e-05	0	7.9621e-05	0.000289262
187121	k_Bacteria;p_Bacteroidetes;c_Bacteroidia;o_Bacteroidales;f_[Odoribacteraceae];g_Butyricimonas	19	11	8	1	0	5	1	3	8	3	2	9	0.000263962	0.000258513	0.000120135	4.59855e-05	0	0.000159551	2.96384e-05	0.000106086	0.000192766	7.25795e-05	7.9621e-05	0.000200258
208479	k_Bacteria;p_Bacteroidetes;c_Bacteroidia;o_Bacteroidales;f_[Odoribacteraceae];g_Butyricimonas	77	17	2	4	0	6	1	9	14	0	0	9	0.00106974	0.000399521	3.00336e-05	0.000183942	0	0.000191461	2.96384e-05	0.000318257	0.000337341	0	0	0.000200258
287576	k_Bacteria;p_Bacteroidetes;c_Bacteroidia;o_Bacteroidales;f_[Odoribacteraceae];g_Butyricimonas	1	1	0	0	0	0	0	0	2	0	0	0	1.38927e-05	2.35012e-05	0	0	0	0	0	0	4.81916e-05	0	0	0
170335	k_Bacteria;p_Bacteroidetes;c_Bacteroidia;o_Bacteroidales;f_[Odoribacteraceae];g_Odoribacter	1	0	1	0	0	0	1	3	2	0	0	2	1.38927e-05	0	1.50168e-05	0	0	0	2.96384e-05	0.000106086	4.81916e-05	0	0	4.45018e-05
177353	k_Bacteria;p_Bacteroidetes;c_Bacteroidia;o_Bacteroidales;f_[Odoribacteraceae];g_Odoribacter	30	20	64	103	0	0	3	0	168	25	43	552	0.000416782	0.000470024	0.000961076	0.0047365	0	0	8.89152e-05	0	0.0040481	0.000604829	0.00171185	0.0122825
3906666	k_Bacteria;p_Bacteroidetes;c_Bacteroidia;o_Bacteroidales;f_[Odoribacteraceae];g_Odoribacter	8	28	102	195	1	47	249	1	51	55	20	166	0.000111142	0.000658034	0.00153172	0.00896717	5.01832e-05	0.00149978	0.00737996	3.53619e-05	0.00122889	0.00133062	0.00079621	0.00369365
835900	k_Bacteria;p_Bacteroidetes;c_Bacteroidia;o_Bacteroidales;f_[Odoribacteraceae];g_Odoribacter	0	0	0	0	0	0	2	0	0	0	0	0	0	0	0	0	0	0	5.92768e-05	0	0	0	0	0
173807	k_Bacteria;p_Bacteroidetes;c_Bacteroidia;o_Bacteroidales;f_[Paraprevotellaceae];g_[Prevotella]	0	0	0	0	0	775	0	0	0	0	0	0	0	0	0	0	0	0.0247304	0	0	0	0	0	0
176455	k_Bacteria;p_Bacteroidetes;c_Bacteroidia;o_Bacteroidales;f_[Paraprevotellaceae];g_[Prevotella]	0	0	0	0	0	3	0	0	0	0	0	0	0	0	0	0	0	9.57304e-05	0	0	0	0	0	0
277626	k_Bacteria;p_Bacteroidetes;c_Bacteroidia;o_Bacteroidales;f_[Paraprevotellaceae];g_[Prevotella]	3055	2208	6084	794	0	7	1457	1113	2300	1496	812	185	0.0424423	0.0518907	0.0913623	0.0365125	0	0.000223371	0.0431832	0.0393578	0.0554204	0.036193	0.0323261	0.00411642
165118	k_Bacteria;p_Bacteroidetes;c_Bacteroidia;o_Bacteroidales;f_[Paraprevotellaceae];g_Paraprevotella	3	6	1	1	0	0	0	1	1	1	0	1	4.16782e-05	0.000141007	1.50168e-05	4.59855e-05	0	0	0	3.53619e-05	2.40958e-05	2.41932e-05	0	2.22509e-05
278515	k_Bacteria;p_Bacteroidetes;c_Bacteroidia;o_Bacteroidales;f_[Paraprevotellaceae];g_Paraprevotella	2	0	0	0	0	0	0	2	1	0	1221	553	2.77855e-05	0	0	0	0	0	0	7.07239e-05	2.40958e-05	0	0.0486086	0.0123047
287852	k_Bacteria;p_Bacteroidetes;c_Bacteroidia;o_Bacteroidales;f_[Paraprevotellaceae];g_YRC22	2	2	4	2	0	0	0	0	5	2	0	0	2.77855e-05	4.70024e-05	6.00673e-05	9.19709e-05	0	0	0	0	0.000120479	4.83863e-05	0	0
2770963	k_Bacteria;p_Bacteroidetes;c_Bacteroidia;o_Bacteroidales;f_Bacteroidaceae	0	0	0	0	0	0	0	0	0	0	1	0	0	0	0	0	0	0	0	0	0	0	3.98105e-05	0
4090251	k_Bacteria;p_Bacteroidetes;c_Bacteroidia;o_Bacteroidales;f_Bacteroidaceae	409	90	28	32	1	10	10	12	16	9	23	49	0.00568213	0.00211511	0.000420471	0.00147153	5.01832e-05	0.000319101	0.000296384	0.000424343	0.000385533	0.000217738	0.000915642	0.00109029
4317034	k_Bacteria;p_Bacteroidetes;c_Bacteroidia;o_Bacteroidales;f_Bacteroidaceae;g_5-7N15	0	0	0	0	1	0	1	0	0	0	0	0	0	0	0	0	5.01832e-05	0	2.96384e-05	0	0	0	0	0
1809696	k_Bacteria;p_Bacteroidetes;c_Bacteroidia;o_Bacteroidales;f_Bacteroidaceae;g_Bacteroides	0	0	0	0	0	0	1	0	0	0	4	7	0	0	0	0	0	0	2.96384e-05	0	0	0	0.000159242	0.000155756
181719	k_Bacteria;p_Bacteroidetes;c_Bacteroidia;o_Bacteroidales;f_Bacteroidaceae;g_Bacteroides	0	0	0	0	0	1	0	0	0	0	0	1	0	0	0	0	0	3.19101e-05	0	0	0	0	0	2.22509e-05
185420	k_Bacteria;p_Bacteroidetes;c_Bacteroidia;o_Bacteroidales;f_Bacteroidaceae;g_Bacteroides	49	13	2	0	0	1	5	6	2	1	6	17	0.000680745	0.000305516	3.00336e-05	0	0	3.19101e-05	0.000148192	0.000212172	4.81916e-05	2.41932e-05	0.000238863	0.000378265
2198356	k_Bacteria;p_Bacteroidetes;c_Bacteroidia;o_Bacteroidales;f_Bacteroidaceae;g_Bacteroides	0	1	0	0	0	0	0	0	0	1	0	0	0	2.35012e-05	0	0	0	0	0	0	0	2.41932e-05	0	0
270094	k_Bacteria;p_Bacteroidetes;c_Bacteroidia;o_Bacteroidales;f_Bacteroidaceae;g_Bacteroides	181	72	128	31	0	83	53	115	92	37	66	128	0.00251459	0.00169209	0.00192215	0.00142555	0	0.00264854	0.00157084	0.00406662	0.00221681	0.000895147	0.00262749	0.00284812
2858256	k_Bacteria;p_Bacteroidetes;c_Bacteroidia;o_Bacteroidales;f_Bacteroidaceae;g_Bacteroides	0	0	0	0	0	0	0	0	0	0	2	0	0	0	0	0	0	0	0	0	0	0	7.9621e-05	0
2921213	k_Bacteria;p_Bacteroidetes;c_Bacteroidia;o_Bacteroidales;f_Bacteroidaceae;g_Bacteroides	2	4	0	1	0	0	0	0	0	0	0	0	2.77855e-05	9.40048e-05	0	4.59855e-05	0	0	0	0	0	0	0	0
3154070	k_Bacteria;p_Bacteroidetes;c_Bacteroidia;o_Bacteroidales;f_Bacteroidaceae;g_Bacteroides	1	1	0	0	0	0	0	0	0	0	0	0	1.38927e-05	2.35012e-05	0	0	0	0	0	0	0	0	0	0
320395	k_Bacteria;p_Bacteroidetes;c_Bacteroidia;o_Bacteroidales;f_Bacteroidaceae;g_Bacteroides	0	0	2	0	0	0	0	0	0	0	1	1	0	0	3.00336e-05	0	0	0	0	0	0	0	3.98105e-05	2.22509e-05
3304236	k_Bacteria;p_Bacteroidetes;c_Bacteroidia;o_Bacteroidales;f_Bacteroidaceae;g_Bacteroides	2	1	26	22	0	1	0	7	11	4	1	8	2.77855e-05	2.35012e-05	0.000390437	0.00101168	0	3.19101e-05	0	0.000247534	0.000265054	9.67726e-05	3.98105e-05	0.000178007
336012	k_Bacteria;p_Bacteroidetes;c_Bacteroidia;o_Bacteroidales;f_Bacteroidaceae;g_Bacteroides	13	0	1	1	0	0	0	2	0	1	1	1	0.000180606	0	1.50168e-05	4.59855e-05	0	0	0	7.07239e-05	0	2.41932e-05	3.98105e-05	2.22509e-05
3563235	k_Bacteria;p_Bacteroidetes;c_Bacteroidia;o_Bacteroidales;f_Bacteroidaceae;g_Bacteroides	0	0	0	0	0	0	0	0	3	1	1	0	0	0	0	0	0	0	0	0	7.22874e-05	2.41932e-05	3.98105e-05	0
4366391	k_Bacteria;p_Bacteroidetes;c_Bacteroidia;o_Bacteroidales;f_Bacteroidaceae;g_Bacteroides	1	0	0	0	0	0	1	0	0	0	0	0	1.38927e-05	0	0	0	0	0	2.96384e-05	0	0	0	0	0
4402959	k_Bacteria;p_Bacteroidetes;c_Bacteroidia;o_Bacteroidales;f_Bacteroidaceae;g_Bacteroides	0	1	0	0	0	0	0	0	0	0	0	0	0	2.35012e-05	0	0	0	0	0	0	0	0	0	0
4481937	k_Bacteria;p_Bacteroidetes;c_Bacteroidia;o_Bacteroidales;f_Bacteroidaceae;g_Bacteroides	0	0	1	0	0	1	0	0	0	0	1	1	0	0	1.50168e-05	0	0	3.19101e-05	0	0	0	0	3.98105e-05	2.22509e-05
312770	k_Bacteria;p_Bacteroidetes;c_Bacteroidia;o_Bacteroidales;f_Bacteroidaceae;g_Bacteroideseggerthii	1	0	0	0	0	0	1	2	0	0	0	0	1.38927e-05	0	0	0	0	0	2.96384e-05	7.07239e-05	0	0	0	0
3550159	k_Bacteria;p_Bacteroidetes;c_Bacteroidia;o_Bacteroidales;f_Bacteroidaceae;g_Bacteroidesfragilis	0	0	0	0	0	0	0	0	0	1	0	0	0	0	0	0	0	0	0	0	0	2.41932e-05	0	0
328617	k_Bacteria;p_Bacteroidetes;c_Bacteroidia;o_Bacteroidales;f_Bacteroidaceae;g_Bacteroidesuniformis	0	1	0	0	0	0	0	0	0	0	0	0	0	2.35012e-05	0	0	0	0	0	0	0	0	0	0
289885	k_Bacteria;p_Bacteroidetes;c_Bacteroidia;o_Bacteroidales;f_BS11	0	0	0	1	0	0	0	0	0	0	0	0	0	0	0	4.59855e-05	0	0	0	0	0	0	0	0
4377881	k_Bacteria;p_Bacteroidetes;c_Bacteroidia;o_Bacteroidales;f_Marinilabiaceae	0	1	1	1	0	0	0	0	0	0	0	0	0	2.35012e-05	1.50168e-05	4.59855e-05	0	0	0	0	0	0	0	0
1808628	k_Bacteria;p_Bacteroidetes;c_Bacteroidia;o_Bacteroidales;f_Porphyromonadaceae	0	0	0	0	0	0	0	0	0	0	0	1	0	0	0	0	0	0	0	0	0	0	0	2.22509e-05
237752	k_Bacteria;p_Bacteroidetes;c_Bacteroidia;o_Bacteroidales;f_Porphyromonadaceae	1	5	8	0	0	2	1	0	4	3	2	4	1.38927e-05	0.000117506	0.000120135	0	0	6.38203e-05	2.96384e-05	0	9.63832e-05	7.25795e-05	7.9621e-05	8.90036e-05
3970649	k_Bacteria;p_Bacteroidetes;c_Bacteroidia;o_Bacteroidales;f_Porphyromonadaceae;g_Dysgonomonas	1	0	0	0	0	0	0	0	0	0	0	0	1.38927e-05	0	0	0	0	0	0	0	0	0	0	0
150494	k_Bacteria;p_Bacteroidetes;c_Bacteroidia;o_Bacteroidales;f_Porphyromonadaceae;g_Parabacteroides	4	5	12	11	0	9	0	6	4	2	6	5	5.5571e-05	0.000117506	0.000180202	0.00050584	0	0.000287191	0	0.000212172	9.63832e-05	4.83863e-05	0.000238863	0.000111255
180082	k_Bacteria;p_Bacteroidetes;c_Bacteroidia;o_Bacteroidales;f_Porphyromonadaceae;g_Parabacteroides	0	5	3	0	0	2	0	0	0	0	1	9	0	0.000117506	4.50505e-05	0	0	6.38203e-05	0	0	0	0	3.98105e-05	0.000200258
180731	k_Bacteria;p_Bacteroidetes;c_Bacteroidia;o_Bacteroidales;f_Porphyromonadaceae;g_Parabacteroides	151	72	14	19	0	2	23	36	24	44	1	12	0.0020978	0.00169209	0.000210235	0.000873724	0	6.38203e-05	0.000681683	0.00127303	0.000578299	0.0010645	3.98105e-05	0.000267011
1952	k_Bacteria;p_Bacteroidetes;c_Bacteroidia;o_Bacteroidales;f_Porphyromonadaceae;g_Parabacteroides	26	61	13	0	0	4	0	0	0	0	20	67	0.000361211	0.00143357	0.000195219	0	0	0.000127641	0	0	0	0	0.00079621	0.00149081
276149	k_Bacteria;p_Bacteroidetes;c_Bacteroidia;o_Bacteroidales;f_Porphyromonadaceae;g_Parabacteroides	6	14	1	6	0	0	14	36	4	1	0	6	8.33565e-05	0.000329017	1.50168e-05	0.000275913	0	0	0.000414938	0.00127303	9.63832e-05	2.41932e-05	0	0.000133505
741298	k_Bacteria;p_Bacteroidetes;c_Bacteroidia;o_Bacteroidales;f_Porphyromonadaceae;g_Parabacteroides	0	0	0	0	0	0	0	0	0	0	0	2	0	0	0	0	0	0	0	0	0	0	0	4.45018e-05
2309802	k_Bacteria;p_Bacteroidetes;c_Bacteroidia;o_Bacteroidales;f_Porphyromonadaceae;g_Parabacteroidesdistasonis	1	0	0	0	0	0	0	0	0	0	0	0	1.38927e-05	0	0	0	0	0	0	0	0	0	0	0
2497335	k_Bacteria;p_Bacteroidetes;c_Bacteroidia;o_Bacteroidales;f_Porphyromonadaceae;g_Parabacteroidesdistasonis	247	132	16	1	0	26	25	27	39	67	11	18	0.00343151	0.00310216	0.000240269	4.59855e-05	0	0.000829664	0.00074096	0.000954772	0.000939736	0.00162094	0.000437916	0.000400516
291090	k_Bacteria;p_Bacteroidetes;c_Bacteroidia;o_Bacteroidales;f_Porphyromonadaceae;g_Parabacteroidesdistasonis	20	11	1	2	0	2	11	12	3	9	0	4	0.000277855	0.000258513	1.50168e-05	9.19709e-05	0	6.38203e-05	0.000326023	0.000424343	7.22874e-05	0.000217738	0	8.90036e-05
4206904	k_Bacteria;p_Bacteroidetes;c_Bacteroidia;o_Bacteroidales;f_Porphyromonadaceae;g_Parabacteroidesdistasonis	0	1	2	0	0	0	1	0	0	0	1	0	0	2.35012e-05	3.00336e-05	0	0	0	2.96384e-05	0	0	0	3.98105e-05	0
4365130	k_Bacteria;p_Bacteroidetes;c_Bacteroidia;o_Bacteroidales;f_Porphyromonadaceae;g_Parabacteroidesdistasonis	4	2	0	0	0	0	0	0	0	0	0	0	5.5571e-05	4.70024e-05	0	0	0	0	0	0	0	0	0	0
578016	k_Bacteria;p_Bacteroidetes;c_Bacteroidia;o_Bacteroidales;f_Porphyromonadaceae;g_Parabacteroidesdistasonis	154	96	10	3	0	13	39	59	28	55	10	9	0.00213948	0.00225612	0.000150168	0.000137956	0	0.000414832	0.0011559	0.00208635	0.000674683	0.00133062	0.000398105	0.000200258
192222	k_Bacteria;p_Bacteroidetes;c_Bacteroidia;o_Bacteroidales;f_Prevotellaceae	511	323	864	16	0	74	13	45	1097	601	73	78	0.00709919	0.00759089	0.0129745	0.000735767	0	0.00236135	0.000385299	0.00159129	0.0264331	0.0145401	0.00290617	0.00173557
186852	k_Bacteria;p_Bacteroidetes;c_Bacteroidia;o_Bacteroidales;f_Prevotellaceae;g_Prevotella	0	0	1	0	0	0	0	0	0	0	0	0	0	0	1.50168e-05	0	0	0	0	0	0	0	0	0
2148	k_Bacteria;p_Bacteroidetes;c_Bacteroidia;o_Bacteroidales;f_Prevotellaceae;g_Prevotella	2	1	0	0	0	0	0	0	1	1	1	0	2.77855e-05	2.35012e-05	0	0	0	0	0	0	2.40958e-05	2.41932e-05	3.98105e-05	0
294570	k_Bacteria;p_Bacteroidetes;c_Bacteroidia;o_Bacteroidales;f_Prevotellaceae;g_Prevotella	1	0	4	0	0	0	0	0	0	0	0	0	1.38927e-05	0	6.00673e-05	0	0	0	0	0	0	0	0	0
432904	k_Bacteria;p_Bacteroidetes;c_Bacteroidia;o_Bacteroidales;f_Prevotellaceae;g_Prevotella	2	3	7	0	0	0	1	0	2	2	0	0	2.77855e-05	7.05036e-05	0.000105118	0	0	0	2.96384e-05	0	4.81916e-05	4.83863e-05	0	0
4378740	k_Bacteria;p_Bacteroidetes;c_Bacteroidia;o_Bacteroidales;f_Prevotellaceae;g_Prevotella	1140	548	178	8	0	266	42	74	1213	395	29	84	0.0158377	0.0128787	0.00267299	0.000367884	0	0.0084881	0.00124481	0.00261678	0.0292282	0.0095563	0.0011545	0.00186908
579901	k_Bacteria;p_Bacteroidetes;c_Bacteroidia;o_Bacteroidales;f_Prevotellaceae;g_Prevotella	0	10	24	15	0	52	2	3	8	2	1	3	0	0.000235012	0.000360404	0.000689782	0	0.00165933	5.92768e-05	0.000106086	0.000192766	4.83863e-05	3.98105e-05	6.67527e-05
298842	k_Bacteria;p_Bacteroidetes;c_Bacteroidia;o_Bacteroidales;f_RF16	2	0	0	1	0	0	0	0	0	0	0	0	2.77855e-05	0	0	4.59855e-05	0	0	0	0	0	0	0	0
1067143	k_Bacteria;p_Bacteroidetes;c_Bacteroidia;o_Bacteroidales;f_Rikenellaceae	0	2	0	1	0	0	0	0	1	0	2	0	0	4.70024e-05	0	4.59855e-05	0	0	0	0	2.40958e-05	0	7.9621e-05	0
1107652	k_Bacteria;p_Bacteroidetes;c_Bacteroidia;o_Bacteroidales;f_Rikenellaceae	45	47	10	23	0	4	22	16	33	32	13	23	0.000625174	0.00110456	0.000150168	0.00105767	0	0.000127641	0.000652045	0.000565791	0.000795162	0.000774181	0.000517537	0.000511771
147907	k_Bacteria;p_Bacteroidetes;c_Bacteroidia;o_Bacteroidales;f_Rikenellaceae	0	0	0	0	0	0	6	0	0	0	1	0	0	0	0	0	0	0	0.00017783	0	0	0	3.98105e-05	0
1517779	k_Bacteria;p_Bacteroidetes;c_Bacteroidia;o_Bacteroidales;f_Rikenellaceae	17	6	13	1	0	0	1	0	17	10	7	4	0.000236177	0.000141007	0.000195219	4.59855e-05	0	0	2.96384e-05	0	0.000409629	0.000241932	0.000278674	8.90036e-05
162539	k_Bacteria;p_Bacteroidetes;c_Bacteroidia;o_Bacteroidales;f_Rikenellaceae	0	1	0	0	0	1	0	0	0	0	0	0	0	2.35012e-05	0	0	0	3.19101e-05	0	0	0	0	0	0
194490	k_Bacteria;p_Bacteroidetes;c_Bacteroidia;o_Bacteroidales;f_Rikenellaceae	20	24	14	42	1	26	107	4	16	2	111	488	0.000277855	0.000564029	0.000210235	0.00193139	5.01832e-05	0.000829664	0.00317131	0.000141448	0.000385533	4.83863e-05	0.00441897	0.0108584
234443	k_Bacteria;p_Bacteroidetes;c_Bacteroidia;o_Bacteroidales;f_Rikenellaceae	9	14	7	3	0	1	2	0	22	5	0	3	0.000125035	0.000329017	0.000105118	0.000137956	0	3.19101e-05	5.92768e-05	0	0.000530108	0.000120966	0	6.67527e-05
243150	k_Bacteria;p_Bacteroidetes;c_Bacteroidia;o_Bacteroidales;f_Rikenellaceae	167	114	30	11	0	6	0	14	14	4	7	13	0.00232009	0.00267914	0.000450505	0.00050584	0	0.000191461	0	0.000495067	0.000337341	9.67726e-05	0.000278674	0.000289262
2617854	k_Bacteria;p_Bacteroidetes;c_Bacteroidia;o_Bacteroidales;f_Rikenellaceae	3	1	0	0	0	2	0	0	1	1	0	0	4.16782e-05	2.35012e-05	0	0	0	6.38203e-05	0	0	2.40958e-05	2.41932e-05	0	0
264325	k_Bacteria;p_Bacteroidetes;c_Bacteroidia;o_Bacteroidales;f_Rikenellaceae	0	1	0	0	0	0	0	0	0	0	3	1	0	2.35012e-05	0	0	0	0	0	0	0	0	0.000119432	2.22509e-05
270391	k_Bacteria;p_Bacteroidetes;c_Bacteroidia;o_Bacteroidales;f_Rikenellaceae	7	2	12	0	0	2	1	0	20	1	23	8	9.72492e-05	4.70024e-05	0.000180202	0	0	6.38203e-05	2.96384e-05	0	0.000481916	2.41932e-05	0.000915642	0.000178007
357046	k_Bacteria;p_Bacteroidetes;c_Bacteroidia;o_Bacteroidales;f_Rikenellaceae	18	6	1	0	0	1	4	2	23	16	2	0	0.000250069	0.000141007	1.50168e-05	0	0	3.19101e-05	0.000118554	7.07239e-05	0.000554204	0.000387091	7.9621e-05	0
4035247	k_Bacteria;p_Bacteroidetes;c_Bacteroidia;o_Bacteroidales;f_Rikenellaceae	1	0	1	0	0	0	0	0	0	0	0	0	1.38927e-05	0	1.50168e-05	0	0	0	0	0	0	0	0	0
4348664	k_Bacteria;p_Bacteroidetes;c_Bacteroidia;o_Bacteroidales;f_Rikenellaceae	1	0	0	0	0	0	1	0	1	1	0	0	1.38927e-05	0	0	0	0	0	2.96384e-05	0	2.40958e-05	2.41932e-05	0	0
4449518	k_Bacteria;p_Bacteroidetes;c_Bacteroidia;o_Bacteroidales;f_Rikenellaceae	1	1	2	3	0	0	0	0	0	9	1	0	1.38927e-05	2.35012e-05	3.00336e-05	0.000137956	0	0	0	0	0	0.000217738	3.98105e-05	0
4476780	k_Bacteria;p_Bacteroidetes;c_Bacteroidia;o_Bacteroidales;f_Rikenellaceae	3	0	0	0	0	0	0	0	0	0	4	1	4.16782e-05	0	0	0	0	0	0	0	0	0	0.000159242	2.22509e-05
465433	k_Bacteria;p_Bacteroidetes;c_Bacteroidia;o_Bacteroidales;f_Rikenellaceae	151	183	104	52	0	33	100	52	139	129	102	30	0.0020978	0.00430072	0.00156175	0.00239124	0	0.00105303	0.00296384	0.00183882	0.00334932	0.00312092	0.00406067	0.000667527
953855	k_Bacteria;p_Bacteroidetes;c_Bacteroidia;o_Bacteroidales;f_Rikenellaceae	54	7	14	2	0	1	18	5	21	6	20	8	0.000750208	0.000164508	0.000210235	9.19709e-05	0	3.19101e-05	0.000533491	0.00017681	0.000506012	0.000145159	0.00079621	0.000178007
4331760	k_Bacteria;p_Bacteroidetes;c_Bacteroidia;o_Bacteroidales;f_Rikenellaceae;g_Alistipesindistinctus	55	18	1	1	0	0	1	0	15	6	2	0	0.000764101	0.000423022	1.50168e-05	4.59855e-05	0	0	2.96384e-05	0	0.000361437	0.000145159	7.9621e-05	0
2529160	k_Bacteria;p_Bacteroidetes;c_Bacteroidia;o_Bacteroidales;f_Rikenellaceae;g_Rikenella	2	4	3	1	0	1	1	1	1	0	0	5	2.77855e-05	9.40048e-05	4.50505e-05	4.59855e-05	0	3.19101e-05	2.96384e-05	3.53619e-05	2.40958e-05	0	0	0.000111255
105498	k_Bacteria;p_Bacteroidetes;c_Bacteroidia;o_Bacteroidales;f_S24-7	0	0	0	0	0	0	0	0	2	0	0	0	0	0	0	0	0	0	0	0	4.81916e-05	0	0	0
1105589	k_Bacteria;p_Bacteroidetes;c_Bacteroidia;o_Bacteroidales;f_S24-7	0	0	0	0	0	0	0	1	0	0	0	0	0	0	0	0	0	0	0	3.53619e-05	0	0	0	0
1106101	k_Bacteria;p_Bacteroidetes;c_Bacteroidia;o_Bacteroidales;f_S24-7	843	1006	3458	289	2	292	109	286	111	54	2	7	0.0117116	0.0236422	0.0519282	0.0132898	0.000100366	0.00931776	0.00323059	0.0101135	0.00267463	0.00130643	7.9621e-05	0.000155756
1106468	k_Bacteria;p_Bacteroidetes;c_Bacteroidia;o_Bacteroidales;f_S24-7	0	0	0	1	0	319	0	0	0	0	0	1	0	0	0	4.59855e-05	0	0.0101793	0	0	0	0	0	2.22509e-05
1107761	k_Bacteria;p_Bacteroidetes;c_Bacteroidia;o_Bacteroidales;f_S24-7	0	0	1	0	0	0	0	0	0	1	0	1	0	0	1.50168e-05	0	0	0	0	0	0	2.41932e-05	0	2.22509e-05
1109505	k_Bacteria;p_Bacteroidetes;c_Bacteroidia;o_Bacteroidales;f_S24-7	25	8	12	1	0	7	0	0	39	18	4	10	0.000347319	0.00018801	0.000180202	4.59855e-05	0	0.000223371	0	0	0.000939736	0.000435477	0.000159242	0.000222509
1112757	k_Bacteria;p_Bacteroidetes;c_Bacteroidia;o_Bacteroidales;f_S24-7	2	2	1	0	0	11	0	0	8	4	0	2	2.77855e-05	4.70024e-05	1.50168e-05	0	0	0.000351012	0	0	0.000192766	9.67726e-05	0	4.45018e-05
129990	k_Bacteria;p_Bacteroidetes;c_Bacteroidia;o_Bacteroidales;f_S24-7	0	0	0	0	0	10	1	7	0	0	0	0	0	0	0	0	0	0.000319101	2.96384e-05	0.000247534	0	0	0	0
134762	k_Bacteria;p_Bacteroidetes;c_Bacteroidia;o_Bacteroidales;f_S24-7	2	0	0	0	0	0	0	0	1	0	0	0	2.77855e-05	0	0	0	0	0	0	0	2.40958e-05	0	0	0
161164	k_Bacteria;p_Bacteroidetes;c_Bacteroidia;o_Bacteroidales;f_S24-7	85	87	106	60	0	49	11	29	101	33	18	50	0.00118088	0.00204461	0.00159178	0.00275913	0	0.0015636	0.000326023	0.0010255	0.00243368	0.000798374	0.000716589	0.00111255
162639	k_Bacteria;p_Bacteroidetes;c_Bacteroidia;o_Bacteroidales;f_S24-7	1890	1352	1149	198	0	883	432	688	754	358	413	155	0.0262573	0.0317736	0.0172543	0.00910512	0	0.0281767	0.0128038	0.024329	0.0181682	0.00866115	0.0164417	0.00344889
165927	k_Bacteria;p_Bacteroidetes;c_Bacteroidia;o_Bacteroidales;f_S24-7	5056	671	103	21	0	1	0	1	0	0	303	594	0.0702417	0.0157693	0.00154673	0.000965695	0	3.19101e-05	0	3.53619e-05	0	0	0.0120626	0.013217
166535	k_Bacteria;p_Bacteroidetes;c_Bacteroidia;o_Bacteroidales;f_S24-7	0	1	0	0	0	0	0	0	0	0	0	0	0	2.35012e-05	0	0	0	0	0	0	0	0	0	0
171607	k_Bacteria;p_Bacteroidetes;c_Bacteroidia;o_Bacteroidales;f_S24-7	11	27	1	0	0	0	0	0	22	13	9	8	0.00015282	0.000634533	1.50168e-05	0	0	0	0	0	0.000530108	0.000314511	0.000358295	0.000178007
171617	k_Bacteria;p_Bacteroidetes;c_Bacteroidia;o_Bacteroidales;f_S24-7	45	13	4	4	0	1	0	0	18	15	1	4	0.000625174	0.000305516	6.00673e-05	0.000183942	0	3.19101e-05	0	0	0.000433724	0.000362897	3.98105e-05	8.90036e-05
174368	k_Bacteria;p_Bacteroidetes;c_Bacteroidia;o_Bacteroidales;f_S24-7	13	12	11	14	0	8	1	2	12	10	3	1	0.000180606	0.000282015	0.000165185	0.000643797	0	0.000255281	2.96384e-05	7.07239e-05	0.00028915	0.000241932	0.000119432	2.22509e-05
176444	k_Bacteria;p_Bacteroidetes;c_Bacteroidia;o_Bacteroidales;f_S24-7	0	0	0	1	0	0	0	0	0	0	0	0	0	0	0	4.59855e-05	0	0	0	0	0	0	0	0
176886	k_Bacteria;p_Bacteroidetes;c_Bacteroidia;o_Bacteroidales;f_S24-7	2	0	0	0	0	0	0	0	59	37	41	103	2.77855e-05	0	0	0	0	0	0	0	0.00142165	0.000895147	0.00163223	0.00229184
179343	k_Bacteria;p_Bacteroidetes;c_Bacteroidia;o_Bacteroidales;f_S24-7	0	0	1	0	0	0	0	0	0	0	0	0	0	0	1.50168e-05	0	0	0	0	0	0	0	0	0
180405	k_Bacteria;p_Bacteroidetes;c_Bacteroidia;o_Bacteroidales;f_S24-7	2	0	0	1	1	1	0	0	61	39	47	101	2.77855e-05	0	0	4.59855e-05	5.01832e-05	3.19101e-05	0	0	0.00146984	0.000943533	0.00187109	0.00224734
182945	k_Bacteria;p_Bacteroidetes;c_Bacteroidia;o_Bacteroidales;f_S24-7	0	0	0	1	0	5	0	1	0	0	0	0	0	0	0	4.59855e-05	0	0.000159551	0	3.53619e-05	0	0	0	0
185628	k_Bacteria;p_Bacteroidetes;c_Bacteroidia;o_Bacteroidales;f_S24-7	15	21	7	17	1	9	34	3	12	19	1	19	0.000208391	0.000493525	0.000105118	0.000781753	5.01832e-05	0.000287191	0.00100771	0.000106086	0.00028915	0.00045967	3.98105e-05	0.000422767
185695	k_Bacteria;p_Bacteroidetes;c_Bacteroidia;o_Bacteroidales;f_S24-7	1	0	244	5	0	107	99	46	4	0	0	0	1.38927e-05	0	0.0036641	0.000229927	0	0.00341439	0.0029342	0.00162665	9.63832e-05	0	0	0
186190	k_Bacteria;p_Bacteroidetes;c_Bacteroidia;o_Bacteroidales;f_S24-7	0	0	0	0	0	4	0	0	0	0	0	0	0	0	0	0	0	0.000127641	0	0	0	0	0	0
187341	k_Bacteria;p_Bacteroidetes;c_Bacteroidia;o_Bacteroidales;f_S24-7	22	23	9	0	0	17	1	5	23	52	1	2	0.00030564	0.000540528	0.000135151	0	0	0.000542472	2.96384e-05	0.00017681	0.000554204	0.00125804	3.98105e-05	4.45018e-05
188399	k_Bacteria;p_Bacteroidetes;c_Bacteroidia;o_Bacteroidales;f_S24-7	35	4	0	0	0	0	11	24	0	0	0	0	0.000486246	9.40048e-05	0	0	0	0	0.000326023	0.000848686	0	0	0	0
189730	k_Bacteria;p_Bacteroidetes;c_Bacteroidia;o_Bacteroidales;f_S24-7	8	2	3	0	0	8	0	3	0	0	0	0	0.000111142	4.70024e-05	4.50505e-05	0	0	0.000255281	0	0.000106086	0	0	0	0
191994	k_Bacteria;p_Bacteroidetes;c_Bacteroidia;o_Bacteroidales;f_S24-7	0	0	4	4	0	13	0	0	0	0	5	7	0	0	6.00673e-05	0.000183942	0	0.000414832	0	0	0	0	0.000199053	0.000155756
192494	k_Bacteria;p_Bacteroidetes;c_Bacteroidia;o_Bacteroidales;f_S24-7	72	25	24	12	1	51	9	35	66	20	2	5	0.00100028	0.00058753	0.000360404	0.000551826	5.01832e-05	0.00162742	0.000266746	0.00123767	0.00159032	0.000483863	7.9621e-05	0.000111255
192712	k_Bacteria;p_Bacteroidetes;c_Bacteroidia;o_Bacteroidales;f_S24-7	4	10	40	6	0	21	4	1	7	4	3	2	5.5571e-05	0.000235012	0.000600673	0.000275913	0	0.000670113	0.000118554	3.53619e-05	0.000168671	9.67726e-05	0.000119432	4.45018e-05
194978	k_Bacteria;p_Bacteroidetes;c_Bacteroidia;o_Bacteroidales;f_S24-7	0	0	0	0	0	0	0	0	3	2	0	0	0	0	0	0	0	0	0	0	7.22874e-05	4.83863e-05	0	0
195154	k_Bacteria;p_Bacteroidetes;c_Bacteroidia;o_Bacteroidales;f_S24-7	1	0	17	2	0	6	7	1	0	0	0	0	1.38927e-05	0	0.000255286	9.19709e-05	0	0.000191461	0.000207469	3.53619e-05	0	0	0	0
195543	k_Bacteria;p_Bacteroidetes;c_Bacteroidia;o_Bacteroidales;f_S24-7	0	2	0	0	0	3	1	0	3	7	0	0	0	4.70024e-05	0	0	0	9.57304e-05	2.96384e-05	0	7.22874e-05	0.000169352	0	0
196289	k_Bacteria;p_Bacteroidetes;c_Bacteroidia;o_Bacteroidales;f_S24-7	2	3	1	0	0	3	0	0	3	4	0	0	2.77855e-05	7.05036e-05	1.50168e-05	0	0	9.57304e-05	0	0	7.22874e-05	9.67726e-05	0	0
196578	k_Bacteria;p_Bacteroidetes;c_Bacteroidia;o_Bacteroidales;f_S24-7	0	1	1	1	0	0	1	0	1	1	0	1	0	2.35012e-05	1.50168e-05	4.59855e-05	0	0	2.96384e-05	0	2.40958e-05	2.41932e-05	0	2.22509e-05
198339	k_Bacteria;p_Bacteroidetes;c_Bacteroidia;o_Bacteroidales;f_S24-7	0	0	16	2	0	11	4	2	0	0	0	0	0	0	0.000240269	9.19709e-05	0	0.000351012	0.000118554	7.07239e-05	0	0	0	0
198644	k_Bacteria;p_Bacteroidetes;c_Bacteroidia;o_Bacteroidales;f_S24-7	0	1	1	0	0	0	0	0	2	1	0	0	0	2.35012e-05	1.50168e-05	0	0	0	0	0	4.81916e-05	2.41932e-05	0	0
203605	k_Bacteria;p_Bacteroidetes;c_Bacteroidia;o_Bacteroidales;f_S24-7	26	39	9	6	0	35	4	6	35	77	0	10	0.000361211	0.000916547	0.000135151	0.000275913	0	0.00111685	0.000118554	0.000212172	0.000843353	0.00186287	0	0.000222509
204088	k_Bacteria;p_Bacteroidetes;c_Bacteroidia;o_Bacteroidales;f_S24-7	1	1	1	0	0	1	0	0	5	0	0	0	1.38927e-05	2.35012e-05	1.50168e-05	0	0	3.19101e-05	0	0	0.000120479	0	0	0
205985	k_Bacteria;p_Bacteroidetes;c_Bacteroidia;o_Bacteroidales;f_S24-7	64	29	5	8	0	13	3	9	0	0	0	0	0.000889136	0.000681535	7.50841e-05	0.000367884	0	0.000414832	8.89152e-05	0.000318257	0	0	0	0
206324	k_Bacteria;p_Bacteroidetes;c_Bacteroidia;o_Bacteroidales;f_S24-7	0	1	0	0	0	0	0	0	1	0	0	0	0	2.35012e-05	0	0	0	0	0	0	2.40958e-05	0	0	0
207284	k_Bacteria;p_Bacteroidetes;c_Bacteroidia;o_Bacteroidales;f_S24-7	596	259	110	61	0	147	15	73	0	0	0	0	0.00828008	0.00608681	0.00165185	0.00280511	0	0.00469079	0.000444576	0.00258142	0	0	0	0
214030	k_Bacteria;p_Bacteroidetes;c_Bacteroidia;o_Bacteroidales;f_S24-7	5	4	2	0	0	1	4	2	61	3	6	9	6.94637e-05	9.40048e-05	3.00336e-05	0	0	3.19101e-05	0.000118554	7.07239e-05	0.00146984	7.25795e-05	0.000238863	0.000200258
215495	k_Bacteria;p_Bacteroidetes;c_Bacteroidia;o_Bacteroidales;f_S24-7	1	0	0	0	0	1	0	0	0	0	0	0	1.38927e-05	0	0	0	0	3.19101e-05	0	0	0	0	0	0
2233608	k_Bacteria;p_Bacteroidetes;c_Bacteroidia;o_Bacteroidales;f_S24-7	33	14	1	0	0	0	0	0	1	0	0	0	0.000458461	0.000329017	1.50168e-05	0	0	0	0	0	2.40958e-05	0	0	0
228374	k_Bacteria;p_Bacteroidetes;c_Bacteroidia;o_Bacteroidales;f_S24-7	10	15	14	1	0	5	1	1	20	10	2	3	0.000138927	0.000352518	0.000210235	4.59855e-05	0	0.000159551	2.96384e-05	3.53619e-05	0.000481916	0.000241932	7.9621e-05	6.67527e-05
228730	k_Bacteria;p_Bacteroidetes;c_Bacteroidia;o_Bacteroidales;f_S24-7	77	18	14	5	0	29	7	15	26	15	12	6	0.00106974	0.000423022	0.000210235	0.000229927	0	0.000925394	0.000207469	0.000530429	0.000626491	0.000362897	0.000477726	0.000133505
233435	k_Bacteria;p_Bacteroidetes;c_Bacteroidia;o_Bacteroidales;f_S24-7	3	2	5	14	0	12	0	1	44	16	10	8	4.16782e-05	4.70024e-05	7.50841e-05	0.000643797	0	0.000382922	0	3.53619e-05	0.00106022	0.000387091	0.000398105	0.000178007
235017	k_Bacteria;p_Bacteroidetes;c_Bacteroidia;o_Bacteroidales;f_S24-7	0	2	275	6	0	81	91	45	1	0	1	3	0	4.70024e-05	0.00412963	0.000275913	0	0.00258472	0.0026971	0.00159129	2.40958e-05	0	3.98105e-05	6.67527e-05
238570	k_Bacteria;p_Bacteroidetes;c_Bacteroidia;o_Bacteroidales;f_S24-7	0	1	23	6	0	1	0	1	2	1	0	0	0	2.35012e-05	0.000345387	0.000275913	0	3.19101e-05	0	3.53619e-05	4.81916e-05	2.41932e-05	0	0
242029	k_Bacteria;p_Bacteroidetes;c_Bacteroidia;o_Bacteroidales;f_S24-7	0	0	0	0	0	3	11	10	0	0	0	0	0	0	0	0	0	9.57304e-05	0.000326023	0.000353619	0	0	0	0
2435303	k_Bacteria;p_Bacteroidetes;c_Bacteroidia;o_Bacteroidales;f_S24-7	1	0	2	1	0	0	0	0	1	0	0	1	1.38927e-05	0	3.00336e-05	4.59855e-05	0	0	0	0	2.40958e-05	0	0	2.22509e-05
245595	k_Bacteria;p_Bacteroidetes;c_Bacteroidia;o_Bacteroidales;f_S24-7	0	6	6	6	0	86	0	0	50	2	0	6	0	0.000141007	9.01009e-05	0.000275913	0	0.00274427	0	0	0.00120479	4.83863e-05	0	0.000133505
247715	k_Bacteria;p_Bacteroidetes;c_Bacteroidia;o_Bacteroidales;f_S24-7	0	0	0	0	0	1	0	0	1	0	0	0	0	0	0	0	0	3.19101e-05	0	0	2.40958e-05	0	0	0
258914	k_Bacteria;p_Bacteroidetes;c_Bacteroidia;o_Bacteroidales;f_S24-7	31	16	5	2	1	8	1	1	31	6	2	1	0.000430675	0.000376019	7.50841e-05	9.19709e-05	5.01832e-05	0.000255281	2.96384e-05	3.53619e-05	0.00074697	0.000145159	7.9621e-05	2.22509e-05
261350	k_Bacteria;p_Bacteroidetes;c_Bacteroidia;o_Bacteroidales;f_S24-7	39	44	197	40	0	66	0	57	18	0	24	87	0.000541817	0.00103405	0.00295831	0.00183942	0	0.00210607	0	0.00201563	0.000433724	0	0.000955452	0.00193583
263057	k_Bacteria;p_Bacteroidetes;c_Bacteroidia;o_Bacteroidales;f_S24-7	0	0	1	0	0	0	0	0	0	0	0	0	0	0	1.50168e-05	0	0	0	0	0	0	0	0	0
263618	k_Bacteria;p_Bacteroidetes;c_Bacteroidia;o_Bacteroidales;f_S24-7	0	1	0	0	0	0	1	0	0	0	2	5	0	2.35012e-05	0	0	0	0	2.96384e-05	0	0	0	7.9621e-05	0.000111255
264496	k_Bacteria;p_Bacteroidetes;c_Bacteroidia;o_Bacteroidales;f_S24-7	3	2	1	1	0	0	0	0	0	1	2	4	4.16782e-05	4.70024e-05	1.50168e-05	4.59855e-05	0	0	0	0	0	2.41932e-05	7.9621e-05	8.90036e-05
264657	k_Bacteria;p_Bacteroidetes;c_Bacteroidia;o_Bacteroidales;f_S24-7	650	228	160	60	2	278	64	117	197	139	67	45	0.00903029	0.00535828	0.00240269	0.00275913	0.000100366	0.00887102	0.00189686	0.00413735	0.00474687	0.00336285	0.0026673	0.00100129
264734	k_Bacteria;p_Bacteroidetes;c_Bacteroidia;o_Bacteroidales;f_S24-7	27	36	23	11	0	18	30	34	13	2	15	23	0.000375104	0.000846044	0.000345387	0.00050584	0	0.000574383	0.000889152	0.00120231	0.000313245	4.83863e-05	0.000597158	0.000511771
266546	k_Bacteria;p_Bacteroidetes;c_Bacteroidia;o_Bacteroidales;f_S24-7	0	0	0	0	0	0	0	0	0	0	1	3	0	0	0	0	0	0	0	0	0	0	3.98105e-05	6.67527e-05
270158	k_Bacteria;p_Bacteroidetes;c_Bacteroidia;o_Bacteroidales;f_S24-7	211	143	142	13	0	80	79	148	140	100	57	58	0.00293137	0.00336067	0.00213239	0.000597811	0	0.00255281	0.00234143	0.00523357	0.00337341	0.00241932	0.0022692	0.00129055
270707	k_Bacteria;p_Bacteroidetes;c_Bacteroidia;o_Bacteroidales;f_S24-7	1	0	0	0	0	0	0	0	0	0	0	0	1.38927e-05	0	0	0	0	0	0	0	0	0	0	0
270988	k_Bacteria;p_Bacteroidetes;c_Bacteroidia;o_Bacteroidales;f_S24-7	1	1	40	11	3	18	18	13	1	0	0	0	1.38927e-05	2.35012e-05	0.000600673	0.00050584	0.00015055	0.000574383	0.000533491	0.000459705	2.40958e-05	0	0	0
276861	k_Bacteria;p_Bacteroidetes;c_Bacteroidia;o_Bacteroidales;f_S24-7	0	1	1	0	0	0	1	1	0	0	0	0	0	2.35012e-05	1.50168e-05	0	0	0	2.96384e-05	3.53619e-05	0	0	0	0
277120	k_Bacteria;p_Bacteroidetes;c_Bacteroidia;o_Bacteroidales;f_S24-7	1	0	0	0	0	0	0	0	0	0	0	0	1.38927e-05	0	0	0	0	0	0	0	0	0	0	0
277537	k_Bacteria;p_Bacteroidetes;c_Bacteroidia;o_Bacteroidales;f_S24-7	0	0	13	5	0	0	0	0	0	0	0	0	0	0	0.000195219	0.000229927	0	0	0	0	0	0	0	0
277649	k_Bacteria;p_Bacteroidetes;c_Bacteroidia;o_Bacteroidales;f_S24-7	0	0	1	0	0	0	0	0	0	0	21	20	0	0	1.50168e-05	0	0	0	0	0	0	0	0.000836021	0.000445018
278550	k_Bacteria;p_Bacteroidetes;c_Bacteroidia;o_Bacteroidales;f_S24-7	0	0	9	0	0	0	0	0	0	0	0	0	0	0	0.000135151	0	0	0	0	0	0	0	0	0
278566	k_Bacteria;p_Bacteroidetes;c_Bacteroidia;o_Bacteroidales;f_S24-7	0	0	0	0	0	1	1	0	0	0	0	0	0	0	0	0	0	3.19101e-05	2.96384e-05	0	0	0	0	0
278684	k_Bacteria;p_Bacteroidetes;c_Bacteroidia;o_Bacteroidales;f_S24-7	1	0	1	0	0	0	1	0	242	179	0	0	1.38927e-05	0	1.50168e-05	0	0	0	2.96384e-05	0	0.00583118	0.00433058	0	0
278860	k_Bacteria;p_Bacteroidetes;c_Bacteroidia;o_Bacteroidales;f_S24-7	1	0	13	1	0	0	1	0	0	0	463	495	1.38927e-05	0	0.000195219	4.59855e-05	0	0	2.96384e-05	0	0	0	0.0184323	0.0110142
278912	k_Bacteria;p_Bacteroidetes;c_Bacteroidia;o_Bacteroidales;f_S24-7	377	322	388	16	2	209	93	337	647	168	68	194	0.00523757	0.00756739	0.00582653	0.000735767	0.000100366	0.00666922	0.00275637	0.011917	0.01559	0.00406445	0.00270711	0.00431667
279344	k_Bacteria;p_Bacteroidetes;c_Bacteroidia;o_Bacteroidales;f_S24-7	0	1	6	0	0	0	0	0	8	4	0	3	0	2.35012e-05	9.01009e-05	0	0	0	0	0	0.000192766	9.67726e-05	0	6.67527e-05
279582	k_Bacteria;p_Bacteroidetes;c_Bacteroidia;o_Bacteroidales;f_S24-7	0	1	0	0	0	0	0	0	1	0	0	0	0	2.35012e-05	0	0	0	0	0	0	2.40958e-05	0	0	0
303491	k_Bacteria;p_Bacteroidetes;c_Bacteroidia;o_Bacteroidales;f_S24-7	3700	2837	5260	610	2	2932	202	462	2724	1237	1004	2237	0.0514032	0.0666729	0.0789885	0.0280511	0.000100366	0.0935605	0.00598696	0.0163372	0.065637	0.0299269	0.0399697	0.0497753
309363	k_Bacteria;p_Bacteroidetes;c_Bacteroidia;o_Bacteroidales;f_S24-7	0	0	0	1	0	0	1	0	0	0	0	0	0	0	0	4.59855e-05	0	0	2.96384e-05	0	0	0	0	0
312322	k_Bacteria;p_Bacteroidetes;c_Bacteroidia;o_Bacteroidales;f_S24-7	5	8	1	3	0	5	1	3	3	0	5	7	6.94637e-05	0.00018801	1.50168e-05	0.000137956	0	0.000159551	2.96384e-05	0.000106086	7.22874e-05	0	0.000199053	0.000155756
315147	k_Bacteria;p_Bacteroidetes;c_Bacteroidia;o_Bacteroidales;f_S24-7	1	0	0	0	0	0	0	0	215	14	2	1	1.38927e-05	0	0	0	0	0	0	0	0.0051806	0.000338704	7.9621e-05	2.22509e-05
315430	k_Bacteria;p_Bacteroidetes;c_Bacteroidia;o_Bacteroidales;f_S24-7	0	0	0	0	0	0	0	0	25	1	0	0	0	0	0	0	0	0	0	0	0.000602395	2.41932e-05	0	0
3172943	k_Bacteria;p_Bacteroidetes;c_Bacteroidia;o_Bacteroidales;f_S24-7	1	1	1	0	0	1	0	0	0	0	0	0	1.38927e-05	2.35012e-05	1.50168e-05	0	0	3.19101e-05	0	0	0	0	0	0
320123	k_Bacteria;p_Bacteroidetes;c_Bacteroidia;o_Bacteroidales;f_S24-7	11	5	8	2	0	7	4	10	11	2	0	8	0.00015282	0.000117506	0.000120135	9.19709e-05	0	0.000223371	0.000118554	0.000353619	0.000265054	4.83863e-05	0	0.000178007
320169	k_Bacteria;p_Bacteroidetes;c_Bacteroidia;o_Bacteroidales;f_S24-7	43	30	12	7	0	42	9	10	44	14	10	32	0.000597388	0.000705036	0.000180202	0.000321898	0	0.00134023	0.000266746	0.000353619	0.00106022	0.000338704	0.000398105	0.000712029
3206355	k_Bacteria;p_Bacteroidetes;c_Bacteroidia;o_Bacteroidales;f_S24-7	0	0	1	0	0	0	0	0	0	0	0	0	0	0	1.50168e-05	0	0	0	0	0	0	0	0	0
322059	k_Bacteria;p_Bacteroidetes;c_Bacteroidia;o_Bacteroidales;f_S24-7	3	0	0	0	0	1	0	1	3	0	0	3	4.16782e-05	0	0	0	0	3.19101e-05	0	3.53619e-05	7.22874e-05	0	0	6.67527e-05
331720	k_Bacteria;p_Bacteroidetes;c_Bacteroidia;o_Bacteroidales;f_S24-7	694	363	204	71	0	214	48	96	143	25	120	52	0.00964157	0.00853094	0.00306343	0.00326497	0	0.00682877	0.00142264	0.00339475	0.0034457	0.000604829	0.00477726	0.00115705
331772	k_Bacteria;p_Bacteroidetes;c_Bacteroidia;o_Bacteroidales;f_S24-7	74	29	18	31	0	16	0	5	0	1	0	0	0.00102806	0.000681535	0.000270303	0.00142555	0	0.000510562	0	0.00017681	0	2.41932e-05	0	0
338258	k_Bacteria;p_Bacteroidetes;c_Bacteroidia;o_Bacteroidales;f_S24-7	187	144	118	217	0	93	34	74	99	45	44	19	0.00259794	0.00338417	0.00177198	0.00997885	0	0.00296764	0.00100771	0.00261678	0.00238548	0.00108869	0.00175166	0.000422767
342962	k_Bacteria;p_Bacteroidetes;c_Bacteroidia;o_Bacteroidales;f_S24-7	81	89	30	10	0	51	32	23	34	23	26	11	0.00112531	0.00209161	0.000450505	0.000459855	0	0.00162742	0.000948429	0.000813324	0.000819257	0.000556443	0.00103507	0.00024476
345126	k_Bacteria;p_Bacteroidetes;c_Bacteroidia;o_Bacteroidales;f_S24-7	154	130	46	37	0	47	19	35	86	1	62	159	0.00213948	0.00305516	0.000690774	0.00170146	0	0.00149978	0.00056313	0.00123767	0.00207224	2.41932e-05	0.00246825	0.00353789
352789	k_Bacteria;p_Bacteroidetes;c_Bacteroidia;o_Bacteroidales;f_S24-7	1	3	3	1	0	1	11	13	0	0	0	0	1.38927e-05	7.05036e-05	4.50505e-05	4.59855e-05	0	3.19101e-05	0.000326023	0.000459705	0	0	0	0
380534	k_Bacteria;p_Bacteroidetes;c_Bacteroidia;o_Bacteroidales;f_S24-7	0	0	24	6	0	0	0	0	0	0	0	0	0	0	0.000360404	0.000275913	0	0	0	0	0	0	0	0
38278	k_Bacteria;p_Bacteroidetes;c_Bacteroidia;o_Bacteroidales;f_S24-7	0	0	5	1	0	26	0	2	0	0	0	0	0	0	7.50841e-05	4.59855e-05	0	0.000829664	0	7.07239e-05	0	0	0	0
388945	k_Bacteria;p_Bacteroidetes;c_Bacteroidia;o_Bacteroidales;f_S24-7	0	0	0	0	0	0	1	3	0	0	0	1	0	0	0	0	0	0	2.96384e-05	0.000106086	0	0	0	2.22509e-05
398597	k_Bacteria;p_Bacteroidetes;c_Bacteroidia;o_Bacteroidales;f_S24-7	1	0	1836	511	1	0	0	0	82	4	0	1	1.38927e-05	0	0.0275709	0.0234986	5.01832e-05	0	0	0	0.00197586	9.67726e-05	0	2.22509e-05
419245	k_Bacteria;p_Bacteroidetes;c_Bacteroidia;o_Bacteroidales;f_S24-7	8	5	18	2	0	18	0	1	22	19	1	3	0.000111142	0.000117506	0.000270303	9.19709e-05	0	0.000574383	0	3.53619e-05	0.000530108	0.00045967	3.98105e-05	6.67527e-05
4358599	k_Bacteria;p_Bacteroidetes;c_Bacteroidia;o_Bacteroidales;f_S24-7	908	1283	0	1	0	0	0	0	918	435	201	304	0.0126146	0.0301521	0	4.59855e-05	0	0	0	0	0.0221199	0.010524	0.00800191	0.00676427
439924	k_Bacteria;p_Bacteroidetes;c_Bacteroidia;o_Bacteroidales;f_S24-7	0	0	0	0	0	0	0	0	1	0	1	0	0	0	0	0	0	0	0	0	2.40958e-05	0	3.98105e-05	0
442846	k_Bacteria;p_Bacteroidetes;c_Bacteroidia;o_Bacteroidales;f_S24-7	119	64	711	106	0	87	54	124	250	95	25	164	0.00165324	0.00150408	0.010677	0.00487446	0	0.00277618	0.00160047	0.00438488	0.00602395	0.00229835	0.000995263	0.00364915
4453714	k_Bacteria;p_Bacteroidetes;c_Bacteroidia;o_Bacteroidales;f_S24-7	2	0	1153	30	0	665	0	1	1	2	0	0	2.77855e-05	0	0.0173144	0.00137956	0	0.0212202	0	3.53619e-05	2.40958e-05	4.83863e-05	0	0
449833	k_Bacteria;p_Bacteroidetes;c_Bacteroidia;o_Bacteroidales;f_S24-7	17	3	0	0	0	0	0	0	71	2	0	0	0.000236177	7.05036e-05	0	0	0	0	0	0	0.0017108	4.83863e-05	0	0
463233	k_Bacteria;p_Bacteroidetes;c_Bacteroidia;o_Bacteroidales;f_S24-7	2	0	0	0	0	0	0	0	0	0	0	0	2.77855e-05	0	0	0	0	0	0	0	0	0	0	0
511216	k_Bacteria;p_Bacteroidetes;c_Bacteroidia;o_Bacteroidales;f_S24-7	0	0	0	0	0	1	0	0	0	0	1	0	0	0	0	0	0	3.19101e-05	0	0	0	0	3.98105e-05	0
511594	k_Bacteria;p_Bacteroidetes;c_Bacteroidia;o_Bacteroidales;f_S24-7	14	11	1	0	0	3	3	4	5	3	1	2	0.000194498	0.000258513	1.50168e-05	0	0	9.57304e-05	8.89152e-05	0.000141448	0.000120479	7.25795e-05	3.98105e-05	4.45018e-05
515707	k_Bacteria;p_Bacteroidetes;c_Bacteroidia;o_Bacteroidales;f_S24-7	27	19	14	11	0	13	8	9	2	0	2	2	0.000375104	0.000446523	0.000210235	0.00050584	0	0.000414832	0.000237107	0.000318257	4.81916e-05	0	7.9621e-05	4.45018e-05
516909	k_Bacteria;p_Bacteroidetes;c_Bacteroidia;o_Bacteroidales;f_S24-7	9	3	5	5	0	2	2	3	0	0	3	1	0.000125035	7.05036e-05	7.50841e-05	0.000229927	0	6.38203e-05	5.92768e-05	0.000106086	0	0	0.000119432	2.22509e-05
527891	k_Bacteria;p_Bacteroidetes;c_Bacteroidia;o_Bacteroidales;f_S24-7	12	25	30	2	0	1	0	0	41	36	11	35	0.000166713	0.00058753	0.000450505	9.19709e-05	0	3.19101e-05	0	0	0.000987928	0.000870954	0.000437916	0.000778782
542699	k_Bacteria;p_Bacteroidetes;c_Bacteroidia;o_Bacteroidales;f_S24-7	0	99	205	23	0	0	0	0	145	121	112	256	0	0.00232662	0.00307845	0.00105767	0	0	0	0	0.00349389	0.00292737	0.00445878	0.00569623
548775	k_Bacteria;p_Bacteroidetes;c_Bacteroidia;o_Bacteroidales;f_S24-7	1	0	0	0	0	0	0	0	0	0	0	1	1.38927e-05	0	0	0	0	0	0	0	0	0	0	2.22509e-05
565625	k_Bacteria;p_Bacteroidetes;c_Bacteroidia;o_Bacteroidales;f_S24-7	93	45	45	45	1	13	14	18	11	7	81	55	0.00129203	0.00105755	0.000675757	0.00206935	5.01832e-05	0.000414832	0.000414938	0.000636515	0.000265054	0.000169352	0.00322465	0.0012238
569889	k_Bacteria;p_Bacteroidetes;c_Bacteroidia;o_Bacteroidales;f_S24-7	33	1581	3023	417	3	2	2	1	2393	2045	1389	4174	0.000458461	0.0371554	0.0453958	0.0191759	0.00015055	6.38203e-05	5.92768e-05	3.53619e-05	0.0576613	0.049475	0.0552968	0.0928753
741001	k_Bacteria;p_Bacteroidetes;c_Bacteroidia;o_Bacteroidales;f_S24-7	1	0	0	0	0	0	0	0	0	0	0	5	1.38927e-05	0	0	0	0	0	0	0	0	0	0	0.000111255
801260	k_Bacteria;p_Bacteroidetes;c_Bacteroidia;o_Bacteroidales;f_S24-7	299	193	331	62	1	574	146	221	318	15	217	168	0.00415393	0.00453573	0.00497057	0.0028511	5.01832e-05	0.0183164	0.00432721	0.00781499	0.00766247	0.000362897	0.00863888	0.00373815
97142	k_Bacteria;p_Bacteroidetes;c_Bacteroidia;o_Bacteroidales;f_S24-7	6	3	0	0	0	1	0	0	0	0	0	1	8.33565e-05	7.05036e-05	0	0	0	3.19101e-05	0	0	0	0	0	2.22509e-05
97151	k_Bacteria;p_Bacteroidetes;c_Bacteroidia;o_Bacteroidales;f_S24-7	1	0	0	0	0	0	0	0	0	0	0	17	1.38927e-05	0	0	0	0	0	0	0	0	0	0	0.000378265
4460178	k_Bacteria;p_Bacteroidetes;c_Cytophagia;o_Cytophagales;f_Cytophagaceae	11	1	17	9	0	0	2	3	2	9	9	5	0.00015282	2.35012e-05	0.000255286	0.000413869	0	0	5.92768e-05	0.000106086	4.81916e-05	0.000217738	0.000358295	0.000111255
239504	k_Bacteria;p_Bacteroidetes;c_Cytophagia;o_Cytophagales;f_Flammeovirgaceae	0	0	1	0	0	1	0	0	0	1	0	0	0	0	1.50168e-05	0	0	3.19101e-05	0	0	0	2.41932e-05	0	0
4395986	k_Bacteria;p_Bacteroidetes;c_Flavobacteriia;o_Flavobacteriales;f_[Weeksellaceae];g_Chryseobacterium	0	0	2	4	0	0	3	0	0	0	0	2	0	0	3.00336e-05	0.000183942	0	0	8.89152e-05	0	0	0	0	4.45018e-05
106047	k_Bacteria;p_Bacteroidetes;c_Flavobacteriia;o_Flavobacteriales;f_Flavobacteriaceae	0	0	0	0	0	0	0	0	0	0	2	1	0	0	0	0	0	0	0	0	0	0	7.9621e-05	2.22509e-05
3250142	k_Bacteria;p_Bacteroidetes;c_Flavobacteriia;o_Flavobacteriales;f_Flavobacteriaceae	0	0	0	0	0	1	1	0	1	1	4	2	0	0	0	0	0	3.19101e-05	2.96384e-05	0	2.40958e-05	2.41932e-05	0.000159242	4.45018e-05
933157	k_Bacteria;p_Bacteroidetes;c_Flavobacteriia;o_Flavobacteriales;f_Flavobacteriaceae	0	0	0	0	0	0	0	0	0	1	0	0	0	0	0	0	0	0	0	0	0	2.41932e-05	0	0
2195456	k_Bacteria;p_Bacteroidetes;c_SB-5	0	0	0	0	0	1	0	0	0	0	0	1	0	0	0	0	0	3.19101e-05	0	0	0	0	0	2.22509e-05
1025153	k_Bacteria;p_Bacteroidetes;c_Sphingobacteriia;o_Sphingobacteriales;f_Sphingobacteriaceae	27	15	16	8	1	9	8	15	16	6	13	23	0.000375104	0.000352518	0.000240269	0.000367884	5.01832e-05	0.000287191	0.000237107	0.000530429	0.000385533	0.000145159	0.000517537	0.000511771
273679	k_Bacteria;p_BHI80-139;c_bOHTK-109	0	0	0	0	0	0	2	1	0	0	0	1	0	0	0	0	0	0	5.92768e-05	3.53619e-05	0	0	0	2.22509e-05
558716	k_Bacteria;p_Caldithrix;c_Caldithrixae;o_Caldithrixales;f_Caldithrixaceae;g_LCP-26	0	0	1	0	0	0	0	0	0	0	0	0	0	0	1.50168e-05	0	0	0	0	0	0	0	0	0
665047	k_Bacteria;p_Chloroflexi;c_Anaerolineae;o_SBR1031;f_A4b	4	5	1	1	38	2	1	4	7	4	1	2	5.5571e-05	0.000117506	1.50168e-05	4.59855e-05	0.00190696	6.38203e-05	2.96384e-05	0.000141448	0.000168671	9.67726e-05	3.98105e-05	4.45018e-05
571566	k_Bacteria;p_Chloroflexi;c_Ktedonobacteria;o_B10-SB3A	0	0	3	2	0	0	4	1	0	9	0	0	0	0	4.50505e-05	9.19709e-05	0	0	0.000118554	3.53619e-05	0	0.000217738	0	0
4334638	k_Bacteria;p_Chloroflexi;c_MVP-21	1	0	0	0	0	0	0	0	0	0	0	0	1.38927e-05	0	0	0	0	0	0	0	0	0	0	0
108878	k_Bacteria;p_Chloroflexi;c_SAR202	0	0	2	0	0	0	1	0	0	0	0	0	0	0	3.00336e-05	0	0	0	2.96384e-05	0	0	0	0	0
1090745	k_Bacteria;p_Chloroflexi;c_SAR202	1	0	0	0	0	0	2	0	0	0	0	0	1.38927e-05	0	0	0	0	0	5.92768e-05	0	0	0	0	0
184881	k_Bacteria;p_Chloroflexi;c_TK10;o_B07_WMSP1;f_FFCH4570	0	0	0	0	8	0	0	0	1	0	0	0	0	0	0	0	0.000401465	0	0	0	2.40958e-05	0	0	0
583080	k_Bacteria;p_Cyanobacteria	1	1	0	0	0	1	2	0	2	2	1	9	1.38927e-05	2.35012e-05	0	0	0	3.19101e-05	5.92768e-05	0	4.81916e-05	4.83863e-05	3.98105e-05	0.000200258
269386	k_Bacteria;p_Cyanobacteria;c_4C0d-2;o_YS2	1	2	11	0	0	23	0	3	0	0	3	0	1.38927e-05	4.70024e-05	0.000165185	0	0	0.000733933	0	0.000106086	0	0	0.000119432	0
320915	k_Bacteria;p_Cyanobacteria;c_4C0d-2;o_YS2	0	0	0	0	0	1	0	0	0	0	0	0	0	0	0	0	0	3.19101e-05	0	0	0	0	0	0
381666	k_Bacteria;p_Cyanobacteria;c_4C0d-2;o_YS2	2	10	4	0	0	3	2	0	5	12	0	1	2.77855e-05	0.000235012	6.00673e-05	0	0	9.57304e-05	5.92768e-05	0	0.000120479	0.000290318	0	2.22509e-05
4405128	k_Bacteria;p_Cyanobacteria;c_4C0d-2;o_YS2	15	0	3	1	0	0	1	1	0	0	0	1	0.000208391	0	4.50505e-05	4.59855e-05	0	0	2.96384e-05	3.53619e-05	0	0	0	2.22509e-05
559149	k_Bacteria;p_Cyanobacteria;c_4C0d-2;o_YS2	0	0	0	0	0	0	0	0	9	5	0	0	0	0	0	0	0	0	0	0	0.000216862	0.000120966	0	0
229102	k_Bacteria;p_Cyanobacteria;c_Chloroplast;o_Haptophyceae	0	1	1	0	0	0	0	0	0	0	0	0	0	2.35012e-05	1.50168e-05	0	0	0	0	0	0	0	0	0
2731109	k_Bacteria;p_Cyanobacteria;c_Chloroplast;o_Haptophyceae	0	0	0	0	0	0	0	0	1	0	0	0	0	0	0	0	0	0	0	0	2.40958e-05	0	0	0
4471279	k_Bacteria;p_Cyanobacteria;c_Chloroplast;o_Streptophyta	1	0	0	0	0	0	0	0	0	0	0	0	1.38927e-05	0	0	0	0	0	0	0	0	0	0	0
4463506	k_Bacteria;p_Cyanobacteria;c_Gloeobacterophycideae;o_Gloeobacterales;f_Gloeobacteraceae;g_Gloeobacter	0	0	0	0	0	0	0	0	0	0	0	1	0	0	0	0	0	0	0	0	0	0	0	2.22509e-05
105509	k_Bacteria;p_Cyanobacteria;c_Nostocophycideae;o_Nostocales	0	0	0	0	0	0	0	0	0	0	0	1	0	0	0	0	0	0	0	0	0	0	0	2.22509e-05
3174760	k_Bacteria;p_Cyanobacteria;c_Synechococcophycideae;o_Pseudanabaenales;f_Pseudanabaenaceae	0	0	0	0	0	0	3	0	0	0	0	1	0	0	0	0	0	0	8.89152e-05	0	0	0	0	2.22509e-05
328295	k_Bacteria;p_Cyanobacteria;c_Synechococcophycideae;o_Pseudanabaenales;f_Pseudanabaenaceae	0	1	0	1	1	0	1	0	0	0	0	0	0	2.35012e-05	0	4.59855e-05	5.01832e-05	0	2.96384e-05	0	0	0	0	0
1136443	k_Bacteria;p_Deferribacteres;c_Deferribacteres;o_Deferribacterales;f_Deferribacteraceae;g_Mucispirillumschaedleri	13	7	1	1	0	0	0	0	1	0	6	1	0.000180606	0.000164508	1.50168e-05	4.59855e-05	0	0	0	0	2.40958e-05	0	0.000238863	2.22509e-05
1697000	k_Bacteria;p_Elusimicrobia	0	0	0	0	0	0	0	0	0	0	0	1	0	0	0	0	0	0	0	0	0	0	0	2.22509e-05
236830	k_Bacteria;p_Elusimicrobia;c_Elusimicrobia;o_Elusimicrobiales	23	7	10	20	0	10	4	11	22	5	5	4	0.000319533	0.000164508	0.000150168	0.000919709	0	0.000319101	0.000118554	0.000388981	0.000530108	0.000120966	0.000199053	8.90036e-05
1730876	k_Bacteria;p_Firmicutes;c_Bacilli;o_Bacillales;f_Alicyclobacillaceae;g_Alicyclobacillusacidocaldarius	0	0	0	0	1	0	0	0	0	0	0	0	0	0	0	0	5.01832e-05	0	0	0	0	0	0	0
1028036	k_Bacteria;p_Firmicutes;c_Bacilli;o_Bacillales;f_Bacillaceae	0	0	0	0	0	0	62	0	0	0	0	0	0	0	0	0	0	0	0.00183758	0	0	0	0	0
267097	k_Bacteria;p_Firmicutes;c_Bacilli;o_Bacillales;f_Bacillaceae	3	1	37	43	0	6	4	7	14	4	1	6	4.16782e-05	2.35012e-05	0.000555622	0.00197738	0	0.000191461	0.000118554	0.000247534	0.000337341	9.67726e-05	3.98105e-05	0.000133505
277071	k_Bacteria;p_Firmicutes;c_Bacilli;o_Bacillales;f_Bacillaceae	1	3	1	0	11	1	0	1	2	0	0	1	1.38927e-05	7.05036e-05	1.50168e-05	0	0.000552015	3.19101e-05	0	3.53619e-05	4.81916e-05	0	0	2.22509e-05
4416629	k_Bacteria;p_Firmicutes;c_Bacilli;o_Bacillales;f_Bacillaceae	0	0	0	0	4	0	0	0	0	0	1	0	0	0	0	0	0.000200733	0	0	0	0	0	3.98105e-05	0
4444460	k_Bacteria;p_Firmicutes;c_Bacilli;o_Bacillales;f_Bacillaceae	1	0	0	0	2	2	4	2	0	1	0	0	1.38927e-05	0	0	0	0.000100366	6.38203e-05	0.000118554	7.07239e-05	0	2.41932e-05	0	0
812929	k_Bacteria;p_Firmicutes;c_Bacilli;o_Bacillales;f_Bacillaceae	0	0	1	0	0	0	0	0	0	0	0	0	0	0	1.50168e-05	0	0	0	0	0	0	0	0	0
816470	k_Bacteria;p_Firmicutes;c_Bacilli;o_Bacillales;f_Bacillaceae	1	0	0	1	3	1	0	2	3	1	0	0	1.38927e-05	0	0	4.59855e-05	0.00015055	3.19101e-05	0	7.07239e-05	7.22874e-05	2.41932e-05	0	0
296462	k_Bacteria;p_Firmicutes;c_Bacilli;o_Bacillales;f_Bacillaceae;g_Anoxybacilluskestanbolensis	0	0	0	0	1	0	0	0	1	0	0	0	0	0	0	0	5.01832e-05	0	0	0	2.40958e-05	0	0	0
4350588	k_Bacteria;p_Firmicutes;c_Bacilli;o_Bacillales;f_Bacillaceae;g_Anoxybacilluskestanbolensis	7	9	8	3	87	13	4	10	16	17	8	1	9.72492e-05	0.000211511	0.000120135	0.000137956	0.00436594	0.000414832	0.000118554	0.000353619	0.000385533	0.000411284	0.000318484	2.22509e-05
4414914	k_Bacteria;p_Firmicutes;c_Bacilli;o_Bacillales;f_Bacillaceae;g_Anoxybacilluskestanbolensis	0	1	1	0	0	0	0	0	0	0	0	0	0	2.35012e-05	1.50168e-05	0	0	0	0	0	0	0	0	0
2182957	k_Bacteria;p_Firmicutes;c_Bacilli;o_Bacillales;f_Bacillaceae;g_Bacillus	0	0	0	0	0	0	0	0	1	1	0	0	0	0	0	0	0	0	0	0	2.40958e-05	2.41932e-05	0	0
257135	k_Bacteria;p_Firmicutes;c_Bacilli;o_Bacillales;f_Bacillaceae;g_Bacillus	0	0	0	3	0	0	1	0	1	2	0	0	0	0	0	0.000137956	0	0	2.96384e-05	0	2.40958e-05	4.83863e-05	0	0
270598	k_Bacteria;p_Firmicutes;c_Bacilli;o_Bacillales;f_Bacillaceae;g_Bacillus	0	0	0	0	5	0	1	0	2	0	1	0	0	0	0	0	0.000250916	0	2.96384e-05	0	4.81916e-05	0	3.98105e-05	0
844489	k_Bacteria;p_Firmicutes;c_Bacilli;o_Bacillales;f_Bacillaceae;g_Bacillus	0	0	0	0	0	0	0	0	0	0	0	1	0	0	0	0	0	0	0	0	0	0	0	2.22509e-05
848816	k_Bacteria;p_Firmicutes;c_Bacilli;o_Bacillales;f_Bacillaceae;g_Bacillus	0	0	0	0	0	1	0	0	0	0	0	0	0	0	0	0	0	3.19101e-05	0	0	0	0	0	0
2874742	k_Bacteria;p_Firmicutes;c_Bacilli;o_Bacillales;f_Bacillaceae;g_Bacillusanthracis	0	0	1	0	1	2	0	0	0	0	0	0	0	0	1.50168e-05	0	5.01832e-05	6.38203e-05	0	0	0	0	0	0
1891556	k_Bacteria;p_Firmicutes;c_Bacilli;o_Bacillales;f_Bacillaceae;g_Bacilluscereus	0	0	1	0	0	0	1	0	1	0	0	0	0	0	1.50168e-05	0	0	0	2.96384e-05	0	2.40958e-05	0	0	0
290799	k_Bacteria;p_Firmicutes;c_Bacilli;o_Bacillales;f_Bacillaceae;g_Bacilluscereus	0	1	0	0	0	1	0	0	0	0	0	0	0	2.35012e-05	0	0	0	3.19101e-05	0	0	0	0	0	0
4463224	k_Bacteria;p_Firmicutes;c_Bacilli;o_Bacillales;f_Bacillaceae;g_Bacilluscereus	0	0	0	0	1	0	1	0	1	0	0	0	0	0	0	0	5.01832e-05	0	2.96384e-05	0	2.40958e-05	0	0	0
4483006	k_Bacteria;p_Firmicutes;c_Bacilli;o_Bacillales;f_Bacillaceae;g_Bacilluscereus	1	1	0	1	9	0	0	2	2	0	0	0	1.38927e-05	2.35012e-05	0	4.59855e-05	0.000451649	0	0	7.07239e-05	4.81916e-05	0	0	0
553595	k_Bacteria;p_Firmicutes;c_Bacilli;o_Bacillales;f_Bacillaceae;g_Bacilluscereus	8	13	7	14	126	17	9	16	25	10	14	0	0.000111142	0.000305516	0.000105118	0.000643797	0.00632308	0.000542472	0.000266746	0.000565791	0.000602395	0.000241932	0.000557347	0
555844	k_Bacteria;p_Firmicutes;c_Bacilli;o_Bacillales;f_Bacillaceae;g_Bacilluscereus	0	0	0	0	3	0	0	0	0	0	0	0	0	0	0	0	0.00015055	0	0	0	0	0	0	0
308095	k_Bacteria;p_Firmicutes;c_Bacilli;o_Bacillales;f_Bacillaceae;g_Bacilluscoahuilensis	2	1	3	0	16	1	1	1	3	1	1	1	2.77855e-05	2.35012e-05	4.50505e-05	0	0.000802931	3.19101e-05	2.96384e-05	3.53619e-05	7.22874e-05	2.41932e-05	3.98105e-05	2.22509e-05
4365717	k_Bacteria;p_Firmicutes;c_Bacilli;o_Bacillales;f_Bacillaceae;g_Bacillusflexus	0	0	0	0	1	0	0	0	1	0	0	0	0	0	0	0	5.01832e-05	0	0	0	2.40958e-05	0	0	0
99951	k_Bacteria;p_Firmicutes;c_Bacilli;o_Bacillales;f_Bacillaceae;g_Bacillushorti	0	0	0	0	0	0	0	0	1	0	0	0	0	0	0	0	0	0	0	0	2.40958e-05	0	0	0
4456886	k_Bacteria;p_Firmicutes;c_Bacilli;o_Bacillales;f_Bacillaceae;g_Bacillusmuralis	0	0	0	0	0	0	0	0	0	0	0	1	0	0	0	0	0	0	0	0	0	0	0	2.22509e-05
332522	k_Bacteria;p_Firmicutes;c_Bacilli;o_Bacillales;f_Bacillaceae;g_Bacillusselenatarsenatis	0	0	0	1	0	1	0	0	0	0	0	0	0	0	0	4.59855e-05	0	3.19101e-05	0	0	0	0	0	0
4333556	k_Bacteria;p_Firmicutes;c_Bacilli;o_Bacillales;f_Bacillaceae;g_Bacillusthuringiensis	110	119	80	23	1077	128	103	111	179	127	87	37	0.0015282	0.00279664	0.00120135	0.00105767	0.0540473	0.0040845	0.00305276	0.00392517	0.00431315	0.00307253	0.00346351	0.000823283
1565317	k_Bacteria;p_Firmicutes;c_Bacilli;o_Bacillales;f_Bacillaceae;g_Geobacillus	19	37	40	8	206	51	33	49	84	61	13	5	0.000263962	0.000869545	0.000600673	0.000367884	0.0103377	0.00162742	0.000978068	0.00173273	0.00202405	0.00147578	0.000517537	0.000111255
801579	k_Bacteria;p_Firmicutes;c_Bacilli;o_Bacillales;f_Planococcaceae;g_Lysinibacillusboronitolerans	0	0	0	0	2	0	0	0	0	0	0	0	0	0	0	0	0.000100366	0	0	0	0	0	0	0
1148019	k_Bacteria;p_Firmicutes;c_Bacilli;o_Bacillales;f_Planococcaceae;g_Solibacillus	0	0	0	0	0	0	0	0	40	82	202	271	0	0	0	0	0	0	0	0	0.000963832	0.00198384	0.00804172	0.00602999
999814	k_Bacteria;p_Firmicutes;c_Bacilli;o_Bacillales;f_Staphylococcaceae;g_Jeotgalicoccuspsychrophilus	23	1	6	4	0	5	8	7	9	8	10	3	0.000319533	2.35012e-05	9.01009e-05	0.000183942	0	0.000159551	0.000237107	0.000247534	0.000216862	0.000193545	0.000398105	6.67527e-05
1027904	k_Bacteria;p_Firmicutes;c_Bacilli;o_Bacillales;f_Staphylococcaceae;g_Macrococcus	0	0	0	0	0	0	0	0	0	0	1	0	0	0	0	0	0	0	0	0	0	0	3.98105e-05	0
4312974	k_Bacteria;p_Firmicutes;c_Bacilli;o_Bacillales;f_Staphylococcaceae;g_Staphylococcussuccinus	4	2	7	2	4	1	4	2	1	0	1	2	5.5571e-05	4.70024e-05	0.000105118	9.19709e-05	0.000200733	3.19101e-05	0.000118554	7.07239e-05	2.40958e-05	0	3.98105e-05	4.45018e-05
15231	k_Bacteria;p_Firmicutes;c_Bacilli;o_Lactobacillales	0	0	1	0	0	0	0	0	0	0	0	1	0	0	1.50168e-05	0	0	0	0	0	0	0	0	2.22509e-05
4348151	k_Bacteria;p_Firmicutes;c_Bacilli;o_Lactobacillales	0	0	0	0	1	0	0	0	0	0	0	0	0	0	0	0	5.01832e-05	0	0	0	0	0	0	0
744251	k_Bacteria;p_Firmicutes;c_Bacilli;o_Lactobacillales	0	0	0	0	0	0	1	0	0	0	1	0	0	0	0	0	0	0	2.96384e-05	0	0	0	3.98105e-05	0
1038641	k_Bacteria;p_Firmicutes;c_Bacilli;o_Lactobacillales;f_Aerococcaceae	18	0	0	0	0	0	0	0	0	0	4	0	0.000250069	0	0	0	0	0	0	0	0	0	0.000159242	0
255671	k_Bacteria;p_Firmicutes;c_Bacilli;o_Lactobacillales;f_Aerococcaceae;g_Aerococcus	17	1	2	3	0	1	8	1	2	7	2	2	0.000236177	2.35012e-05	3.00336e-05	0.000137956	0	3.19101e-05	0.000237107	3.53619e-05	4.81916e-05	0.000169352	7.9621e-05	4.45018e-05
15062	k_Bacteria;p_Firmicutes;c_Bacilli;o_Lactobacillales;f_Aerococcaceae;g_Facklamia	19	2	0	0	0	0	0	0	2	3	3	4	0.000263962	4.70024e-05	0	0	0	0	0	0	4.81916e-05	7.25795e-05	0.000119432	8.90036e-05
2663625	k_Bacteria;p_Firmicutes;c_Bacilli;o_Lactobacillales;f_Aerococcaceae;g_Facklamia	6	9	3	1	0	6	4	0	3	3	0	1	8.33565e-05	0.000211511	4.50505e-05	4.59855e-05	0	0.000191461	0.000118554	0	7.22874e-05	7.25795e-05	0	2.22509e-05
1142657	k_Bacteria;p_Firmicutes;c_Bacilli;o_Lactobacillales;f_Lactobacillaceae;g_Lactobacillus	792	325	276	133	0	285	212	184	141	303	185	1773	0.0110031	0.00763789	0.00414464	0.00611607	0	0.00909439	0.00628334	0.00650659	0.00339751	0.00733053	0.00736494	0.0394508
1147868	k_Bacteria;p_Firmicutes;c_Bacilli;o_Lactobacillales;f_Lactobacillaceae;g_Lactobacillus	3	1	1	1	0	0	1	1	0	1	1	9	4.16782e-05	2.35012e-05	1.50168e-05	4.59855e-05	0	0	2.96384e-05	3.53619e-05	0	2.41932e-05	3.98105e-05	0.000200258
133892	k_Bacteria;p_Firmicutes;c_Bacilli;o_Lactobacillales;f_Lactobacillaceae;g_Lactobacillus	1	3	1	0	0	1	4	1	2	2	0	9	1.38927e-05	7.05036e-05	1.50168e-05	0	0	3.19101e-05	0.000118554	3.53619e-05	4.81916e-05	4.83863e-05	0	0.000200258
135956	k_Bacteria;p_Firmicutes;c_Bacilli;o_Lactobacillales;f_Lactobacillaceae;g_Lactobacillus	27	4	10	14	0	13	8	8	2	7	6	41	0.000375104	9.40048e-05	0.000150168	0.000643797	0	0.000414832	0.000237107	0.000282895	4.81916e-05	0.000169352	0.000238863	0.000912287
137043	k_Bacteria;p_Firmicutes;c_Bacilli;o_Lactobacillales;f_Lactobacillaceae;g_Lactobacillus	1	4	1	2	0	0	1	0	0	4	0	8	1.38927e-05	9.40048e-05	1.50168e-05	9.19709e-05	0	0	2.96384e-05	0	0	9.67726e-05	0	0.000178007
164664	k_Bacteria;p_Firmicutes;c_Bacilli;o_Lactobacillales;f_Lactobacillaceae;g_Lactobacillus	0	0	0	0	0	0	0	0	1	0	0	0	0	0	0	0	0	0	0	0	2.40958e-05	0	0	0
167719	k_Bacteria;p_Firmicutes;c_Bacilli;o_Lactobacillales;f_Lactobacillaceae;g_Lactobacillus	0	1	0	0	0	1	0	0	1	2	1	1	0	2.35012e-05	0	0	0	3.19101e-05	0	0	2.40958e-05	4.83863e-05	3.98105e-05	2.22509e-05
169106	k_Bacteria;p_Firmicutes;c_Bacilli;o_Lactobacillales;f_Lactobacillaceae;g_Lactobacillus	30	11	32	11	0	13	10	94	9	22	9	38	0.000416782	0.000258513	0.000480538	0.00050584	0	0.000414832	0.000296384	0.00332402	0.000216862	0.000532249	0.000358295	0.000845534
169428	k_Bacteria;p_Firmicutes;c_Bacilli;o_Lactobacillales;f_Lactobacillaceae;g_Lactobacillus	2409	989	858	653	3	839	685	513	502	944	549	5200	0.0334676	0.0232427	0.0128844	0.0300285	0.00015055	0.0267726	0.0203023	0.0181407	0.0120961	0.0228383	0.021856	0.115705
171232	k_Bacteria;p_Firmicutes;c_Bacilli;o_Lactobacillales;f_Lactobacillaceae;g_Lactobacillus	1	0	0	0	0	1	0	2	0	0	0	1	1.38927e-05	0	0	0	0	3.19101e-05	0	7.07239e-05	0	0	0	2.22509e-05
182764	k_Bacteria;p_Firmicutes;c_Bacilli;o_Lactobacillales;f_Lactobacillaceae;g_Lactobacillus	3	9	4	7	1	6	8	9	4	16	0	13	4.16782e-05	0.000211511	6.00673e-05	0.000321898	5.01832e-05	0.000191461	0.000237107	0.000318257	9.63832e-05	0.000387091	0	0.000289262
1871192	k_Bacteria;p_Firmicutes;c_Bacilli;o_Lactobacillales;f_Lactobacillaceae;g_Lactobacillus	1	4	0	0	0	6	3	5	3	7	1	6	1.38927e-05	9.40048e-05	0	0	0	0.000191461	8.89152e-05	0.00017681	7.22874e-05	0.000169352	3.98105e-05	0.000133505
192832	k_Bacteria;p_Firmicutes;c_Bacilli;o_Lactobacillales;f_Lactobacillaceae;g_Lactobacillus	1	2	6	2	0	3	4	11	10	4	1	28	1.38927e-05	4.70024e-05	9.01009e-05	9.19709e-05	0	9.57304e-05	0.000118554	0.000388981	0.000240958	9.67726e-05	3.98105e-05	0.000623025
198641	k_Bacteria;p_Firmicutes;c_Bacilli;o_Lactobacillales;f_Lactobacillaceae;g_Lactobacillus	9	3	7	1	0	0	0	12	1	3	3	5	0.000125035	7.05036e-05	0.000105118	4.59855e-05	0	0	0	0.000424343	2.40958e-05	7.25795e-05	0.000119432	0.000111255
1995182	k_Bacteria;p_Firmicutes;c_Bacilli;o_Lactobacillales;f_Lactobacillaceae;g_Lactobacillus	0	0	0	0	0	0	1	0	0	0	0	0	0	0	0	0	0	0	2.96384e-05	0	0	0	0	0
259150	k_Bacteria;p_Firmicutes;c_Bacilli;o_Lactobacillales;f_Lactobacillaceae;g_Lactobacillus	0	0	0	0	0	0	0	0	0	1	0	0	0	0	0	0	0	0	0	0	0	2.41932e-05	0	0
264123	k_Bacteria;p_Firmicutes;c_Bacilli;o_Lactobacillales;f_Lactobacillaceae;g_Lactobacillus	1	7	0	3	0	10	4	2	9	7	0	9	1.38927e-05	0.000164508	0	0.000137956	0	0.000319101	0.000118554	7.07239e-05	0.000216862	0.000169352	0	0.000200258
266445	k_Bacteria;p_Firmicutes;c_Bacilli;o_Lactobacillales;f_Lactobacillaceae;g_Lactobacillus	3	0	0	0	0	0	0	0	0	1	0	0	4.16782e-05	0	0	0	0	0	0	0	0	2.41932e-05	0	0
271185	k_Bacteria;p_Firmicutes;c_Bacilli;o_Lactobacillales;f_Lactobacillaceae;g_Lactobacillus	13	1	8	2	0	3	3	0	7	18	2	5	0.000180606	2.35012e-05	0.000120135	9.19709e-05	0	9.57304e-05	8.89152e-05	0	0.000168671	0.000435477	7.9621e-05	0.000111255
290235	k_Bacteria;p_Firmicutes;c_Bacilli;o_Lactobacillales;f_Lactobacillaceae;g_Lactobacillus	0	0	0	0	0	0	0	0	0	0	0	2	0	0	0	0	0	0	0	0	0	0	0	4.45018e-05
292057	k_Bacteria;p_Firmicutes;c_Bacilli;o_Lactobacillales;f_Lactobacillaceae;g_Lactobacillus	0	0	2	0	0	1	1	0	0	0	0	1	0	0	3.00336e-05	0	0	3.19101e-05	2.96384e-05	0	0	0	0	2.22509e-05
306306	k_Bacteria;p_Firmicutes;c_Bacilli;o_Lactobacillales;f_Lactobacillaceae;g_Lactobacillus	3	13	3	3	0	11	9	2	7	21	3	8	4.16782e-05	0.000305516	4.50505e-05	0.000137956	0	0.000351012	0.000266746	7.07239e-05	0.000168671	0.000508056	0.000119432	0.000178007
322723	k_Bacteria;p_Firmicutes;c_Bacilli;o_Lactobacillales;f_Lactobacillaceae;g_Lactobacillus	0	1	0	1	0	1	0	1	0	1	0	2	0	2.35012e-05	0	4.59855e-05	0	3.19101e-05	0	3.53619e-05	0	2.41932e-05	0	4.45018e-05
326968	k_Bacteria;p_Firmicutes;c_Bacilli;o_Lactobacillales;f_Lactobacillaceae;g_Lactobacillus	0	0	0	0	0	2	1	0	0	0	0	0	0	0	0	0	0	6.38203e-05	2.96384e-05	0	0	0	0	0
328393	k_Bacteria;p_Firmicutes;c_Bacilli;o_Lactobacillales;f_Lactobacillaceae;g_Lactobacillus	0	0	0	1	0	0	1	1	0	0	1	2	0	0	0	4.59855e-05	0	0	2.96384e-05	3.53619e-05	0	0	3.98105e-05	4.45018e-05
332364	k_Bacteria;p_Firmicutes;c_Bacilli;o_Lactobacillales;f_Lactobacillaceae;g_Lactobacillus	1	0	0	0	0	0	0	0	0	3	0	2	1.38927e-05	0	0	0	0	0	0	0	0	7.25795e-05	0	4.45018e-05
4200918	k_Bacteria;p_Firmicutes;c_Bacilli;o_Lactobacillales;f_Lactobacillaceae;g_Lactobacillus	0	2	0	1	0	1	0	0	1	2	0	1	0	4.70024e-05	0	4.59855e-05	0	3.19101e-05	0	0	2.40958e-05	4.83863e-05	0	2.22509e-05
4354103	k_Bacteria;p_Firmicutes;c_Bacilli;o_Lactobacillales;f_Lactobacillaceae;g_Lactobacillus	0	12	1	5	0	15	5	6	6	20	0	23	0	0.000282015	1.50168e-05	0.000229927	0	0.000478652	0.000148192	0.000212172	0.000144575	0.000483863	0	0.000511771
4397402	k_Bacteria;p_Firmicutes;c_Bacilli;o_Lactobacillales;f_Lactobacillaceae;g_Lactobacillus	0	0	0	0	0	0	1	0	0	0	0	0	0	0	0	0	0	0	2.96384e-05	0	0	0	0	0
4428313	k_Bacteria;p_Firmicutes;c_Bacilli;o_Lactobacillales;f_Lactobacillaceae;g_Lactobacillus	1	6	0	3	0	2	2	1	2	4	0	2	1.38927e-05	0.000141007	0	0.000137956	0	6.38203e-05	5.92768e-05	3.53619e-05	4.81916e-05	9.67726e-05	0	4.45018e-05
463361	k_Bacteria;p_Firmicutes;c_Bacilli;o_Lactobacillales;f_Lactobacillaceae;g_Lactobacillus	0	0	0	0	0	0	1	0	0	0	0	0	0	0	0	0	0	0	2.96384e-05	0	0	0	0	0
463794	k_Bacteria;p_Firmicutes;c_Bacilli;o_Lactobacillales;f_Lactobacillaceae;g_Lactobacillus	39	15	22	5	0	17	12	5	7	7	3	77	0.000541817	0.000352518	0.00033037	0.000229927	0	0.000542472	0.000355661	0.00017681	0.000168671	0.000169352	0.000119432	0.00171332
47365	k_Bacteria;p_Firmicutes;c_Bacilli;o_Lactobacillales;f_Lactobacillaceae;g_Lactobacillus	695	3900	569	1642	5	3555	1980	1630	2013	4847	296	1741	0.00965546	0.0916547	0.00854457	0.0755081	0.000250916	0.113441	0.0586841	0.0576399	0.0485049	0.117264	0.0117839	0.0387388
533133	k_Bacteria;p_Firmicutes;c_Bacilli;o_Lactobacillales;f_Lactobacillaceae;g_Lactobacillus	0	1	1	0	0	0	0	0	0	0	0	0	0	2.35012e-05	1.50168e-05	0	0	0	0	0	0	0	0	0
539647	k_Bacteria;p_Firmicutes;c_Bacilli;o_Lactobacillales;f_Lactobacillaceae;g_Lactobacillus	1	11	0	1	0	3	3	0	1	2	0	2	1.38927e-05	0.000258513	0	4.59855e-05	0	9.57304e-05	8.89152e-05	0	2.40958e-05	4.83863e-05	0	4.45018e-05
592160	k_Bacteria;p_Firmicutes;c_Bacilli;o_Lactobacillales;f_Lactobacillaceae;g_Lactobacillus	3	39	6	33	0	47	36	22	20	26	7	31	4.16782e-05	0.000916547	9.01009e-05	0.00151752	0	0.00149978	0.00106698	0.000777962	0.000481916	0.000629022	0.000278674	0.000689778
619224	k_Bacteria;p_Firmicutes;c_Bacilli;o_Lactobacillales;f_Lactobacillaceae;g_Lactobacillus	159	96	77	74	0	65	33	27	286	254	35	234	0.00220895	0.00225612	0.0011563	0.00340292	0	0.00207416	0.000978068	0.000954772	0.0068914	0.00614506	0.00139337	0.00520671
622013	k_Bacteria;p_Firmicutes;c_Bacilli;o_Lactobacillales;f_Lactobacillaceae;g_Lactobacillus	3	12	4	6	0	7	5	5	3	3	1	4	4.16782e-05	0.000282015	6.00673e-05	0.000275913	0	0.000223371	0.000148192	0.00017681	7.22874e-05	7.25795e-05	3.98105e-05	8.90036e-05
818144	k_Bacteria;p_Firmicutes;c_Bacilli;o_Lactobacillales;f_Lactobacillaceae;g_Lactobacillus	0	1	0	0	0	2	0	0	0	0	0	0	0	2.35012e-05	0	0	0	6.38203e-05	0	0	0	0	0	0
819301	k_Bacteria;p_Firmicutes;c_Bacilli;o_Lactobacillales;f_Lactobacillaceae;g_Lactobacillus	1	1	0	0	0	0	0	0	0	1	0	0	1.38927e-05	2.35012e-05	0	0	0	0	0	0	0	2.41932e-05	0	0
851733	k_Bacteria;p_Firmicutes;c_Bacilli;o_Lactobacillales;f_Lactobacillaceae;g_Lactobacillus	92	256	164	222	1	127	220	233	257	457	75	1501	0.00127813	0.00601631	0.00246276	0.0102088	5.01832e-05	0.00405259	0.00652045	0.00823933	0.00619262	0.0110563	0.00298579	0.0333986
99634	k_Bacteria;p_Firmicutes;c_Bacilli;o_Lactobacillales;f_Lactobacillaceae;g_Lactobacillus	1	1	0	0	0	0	0	1	1	0	0	0	1.38927e-05	2.35012e-05	0	0	0	0	0	3.53619e-05	2.40958e-05	0	0	0
349602	k_Bacteria;p_Firmicutes;c_Bacilli;o_Lactobacillales;f_Lactobacillaceae;g_Lactobacillusreuteri	13	25	24	51	1	22	24	18	38	50	11	221	0.000180606	0.00058753	0.000360404	0.00234526	5.01832e-05	0.000702023	0.000711322	0.000636515	0.000915641	0.00120966	0.000437916	0.00491745
374863	k_Bacteria;p_Firmicutes;c_Bacilli;o_Lactobacillales;f_Lactobacillaceae;g_Lactobacillusreuteri	51	42	15	56	0	27	20	19	16	33	15	166	0.00070853	0.000987051	0.000225252	0.00257519	0	0.000861574	0.000592768	0.000671877	0.000385533	0.000798374	0.000597158	0.00369365
433676	k_Bacteria;p_Firmicutes;c_Bacilli;o_Lactobacillales;f_Lactobacillaceae;g_Lactobacillusreuteri	2	0	0	0	0	0	0	0	0	0	0	0	2.77855e-05	0	0	0	0	0	0	0	0	0	0	0
1121530	k_Bacteria;p_Firmicutes;c_Bacilli;o_Lactobacillales;f_Lactobacillaceae;g_Lactobacillusruminis	1	0	0	0	0	0	0	0	0	0	0	0	1.38927e-05	0	0	0	0	0	0	0	0	0	0	0
1021172	k_Bacteria;p_Firmicutes;c_Bacilli;o_Lactobacillales;f_Lactobacillaceae;g_Lactobacillussalivarius	0	0	0	0	0	0	0	0	0	0	0	1	0	0	0	0	0	0	0	0	0	0	0	2.22509e-05
536754	k_Bacteria;p_Firmicutes;c_Bacilli;o_Lactobacillales;f_Lactobacillaceae;g_Lactobacillusvaginalis	0	0	0	0	0	0	1	0	0	0	0	0	0	0	0	0	0	0	2.96384e-05	0	0	0	0	0
773251	k_Bacteria;p_Firmicutes;c_Bacilli;o_Lactobacillales;f_Lactobacillaceae;g_Pediococcus	0	0	0	0	0	0	0	0	0	0	0	1	0	0	0	0	0	0	0	0	0	0	0	2.22509e-05
42931	k_Bacteria;p_Firmicutes;c_Bacilli;o_Lactobacillales;f_Streptococcaceae;g_Lactococcusgarvieae	2	3	0	2	0	0	3	2	0	1	0	0	2.77855e-05	7.05036e-05	0	9.19709e-05	0	0	8.89152e-05	7.07239e-05	0	2.41932e-05	0	0
107398	k_Bacteria;p_Firmicutes;c_Bacilli;o_Lactobacillales;f_Streptococcaceae;g_Streptococcus	90	0	1	8	0	1	0	6	2	0	4	3	0.00125035	0	1.50168e-05	0.000367884	0	3.19101e-05	0	0.000212172	4.81916e-05	0	0.000159242	6.67527e-05
15540	k_Bacteria;p_Firmicutes;c_Bacilli;o_Lactobacillales;f_Streptococcaceae;g_Streptococcus	0	0	0	0	0	0	0	0	1	0	0	0	0	0	0	0	0	0	0	0	2.40958e-05	0	0	0
255359	k_Bacteria;p_Firmicutes;c_Bacilli;o_Lactobacillales;f_Streptococcaceae;g_Streptococcus	0	0	0	0	0	0	0	0	0	1	0	0	0	0	0	0	0	0	0	0	0	2.41932e-05	0	0
303652	k_Bacteria;p_Firmicutes;c_Bacilli;o_Lactobacillales;f_Streptococcaceae;g_Streptococcus	5	0	0	1	0	0	0	2	0	3	0	1	6.94637e-05	0	0	4.59855e-05	0	0	0	7.07239e-05	0	7.25795e-05	0	2.22509e-05
4425214	k_Bacteria;p_Firmicutes;c_Bacilli;o_Lactobacillales;f_Streptococcaceae;g_Streptococcus	0	0	0	0	2	0	0	0	0	0	0	0	0	0	0	0	0.000100366	0	0	0	0	0	0	0
561636	k_Bacteria;p_Firmicutes;c_Bacilli;o_Lactobacillales;f_Streptococcaceae;g_Streptococcus	0	0	0	0	1	0	0	0	0	0	0	0	0	0	0	0	5.01832e-05	0	0	0	0	0	0	0
661259	k_Bacteria;p_Firmicutes;c_Bacilli;o_Lactobacillales;f_Streptococcaceae;g_Streptococcus	14	4	3	2	0	1	8	1	3	3	2	2	0.000194498	9.40048e-05	4.50505e-05	9.19709e-05	0	3.19101e-05	0.000237107	3.53619e-05	7.22874e-05	7.25795e-05	7.9621e-05	4.45018e-05
26896	k_Bacteria;p_Firmicutes;c_Bacilli;o_Lactobacillales;f_Streptococcaceae;g_Streptococcusminor	1	0	1	1	0	0	0	0	0	0	0	0	1.38927e-05	0	1.50168e-05	4.59855e-05	0	0	0	0	0	0	0	0
214919	k_Bacteria;p_Firmicutes;c_Bacilli;o_Turicibacterales;f_Turicibacteraceae;g_Turicibacter	432	250	482	283	0	492	434	386	73	681	80	161	0.00600167	0.0058753	0.00723811	0.0130139	0	0.0156998	0.0128631	0.0136497	0.00175899	0.0164755	0.00318484	0.0035824
99508	k_Bacteria;p_Firmicutes;c_Bacilli;o_Turicibacterales;f_Turicibacteraceae;g_Turicibacter	0	2	0	1	0	1	3	0	0	1	0	0	0	4.70024e-05	0	4.59855e-05	0	3.19101e-05	8.89152e-05	0	0	2.41932e-05	0	0
107768	k_Bacteria;p_Firmicutes;c_Clostridia;o_Clostridiales	0	0	2	0	0	0	0	0	0	0	0	0	0	0	3.00336e-05	0	0	0	0	0	0	0	0	0
109787	k_Bacteria;p_Firmicutes;c_Clostridia;o_Clostridiales	0	1	0	0	0	0	0	0	0	0	0	0	0	2.35012e-05	0	0	0	0	0	0	0	0	0	0
110016	k_Bacteria;p_Firmicutes;c_Clostridia;o_Clostridiales	0	4	6	4	0	0	0	0	0	1	1	13	0	9.40048e-05	9.01009e-05	0.000183942	0	0	0	0	0	2.41932e-05	3.98105e-05	0.000289262
1105326	k_Bacteria;p_Firmicutes;c_Clostridia;o_Clostridiales	1	1	3	10	0	0	7	1	0	99	0	3	1.38927e-05	2.35012e-05	4.50505e-05	0.000459855	0	0	0.000207469	3.53619e-05	0	0.00239512	0	6.67527e-05
1106302	k_Bacteria;p_Firmicutes;c_Clostridia;o_Clostridiales	0	7	3	0	0	0	3	0	1	0	0	0	0	0.000164508	4.50505e-05	0	0	0	8.89152e-05	0	2.40958e-05	0	0	0
1106364	k_Bacteria;p_Firmicutes;c_Clostridia;o_Clostridiales	0	0	0	0	0	4	0	0	0	31	3	7	0	0	0	0	0	0.000127641	0	0	0	0.000749988	0.000119432	0.000155756
1106683	k_Bacteria;p_Firmicutes;c_Clostridia;o_Clostridiales	1	2	1	51	0	1	0	0	1	95	285	30	1.38927e-05	4.70024e-05	1.50168e-05	0.00234526	0	3.19101e-05	0	0	2.40958e-05	0.00229835	0.011346	0.000667527
1106861	k_Bacteria;p_Firmicutes;c_Clostridia;o_Clostridiales	0	3	0	0	0	0	0	0	2	0	0	0	0	7.05036e-05	0	0	0	0	0	0	4.81916e-05	0	0	0
1107461	k_Bacteria;p_Firmicutes;c_Clostridia;o_Clostridiales	0	0	0	0	0	0	0	0	0	1	0	0	0	0	0	0	0	0	0	0	0	2.41932e-05	0	0
1107493	k_Bacteria;p_Firmicutes;c_Clostridia;o_Clostridiales	0	2	0	8	0	0	0	17	0	1	128	0	0	4.70024e-05	0	0.000367884	0	0	0	0.000601153	0	2.41932e-05	0.00509574	0
1107674	k_Bacteria;p_Firmicutes;c_Clostridia;o_Clostridiales	0	0	2	1	0	0	2	0	4	3	0	0	0	0	3.00336e-05	4.59855e-05	0	0	5.92768e-05	0	9.63832e-05	7.25795e-05	0	0
1107759	k_Bacteria;p_Firmicutes;c_Clostridia;o_Clostridiales	10	0	6	0	0	0	1	0	0	0	0	0	0.000138927	0	9.01009e-05	0	0	0	2.96384e-05	0	0	0	0	0
1108378	k_Bacteria;p_Firmicutes;c_Clostridia;o_Clostridiales	0	1	2	0	0	0	2	0	0	0	2	0	0	2.35012e-05	3.00336e-05	0	0	0	5.92768e-05	0	0	0	7.9621e-05	0
1109788	k_Bacteria;p_Firmicutes;c_Clostridia;o_Clostridiales	1	0	7	2	0	0	0	0	0	7	1	5	1.38927e-05	0	0.000105118	9.19709e-05	0	0	0	0	0	0.000169352	3.98105e-05	0.000111255
1109864	k_Bacteria;p_Firmicutes;c_Clostridia;o_Clostridiales	0	0	0	0	0	0	6	0	1	4	0	0	0	0	0	0	0	0	0.00017783	0	2.40958e-05	9.67726e-05	0	0
1109929	k_Bacteria;p_Firmicutes;c_Clostridia;o_Clostridiales	0	0	0	1	0	0	1	0	0	4	0	0	0	0	0	4.59855e-05	0	0	2.96384e-05	0	0	9.67726e-05	0	0
1112121	k_Bacteria;p_Firmicutes;c_Clostridia;o_Clostridiales	0	0	1	0	0	0	1	0	1	22	0	6	0	0	1.50168e-05	0	0	0	2.96384e-05	0	2.40958e-05	0.000532249	0	0.000133505
1112139	k_Bacteria;p_Firmicutes;c_Clostridia;o_Clostridiales	3	0	3	2	0	1	4	1	0	1	0	0	4.16782e-05	0	4.50505e-05	9.19709e-05	0	3.19101e-05	0.000118554	3.53619e-05	0	2.41932e-05	0	0
1112190	k_Bacteria;p_Firmicutes;c_Clostridia;o_Clostridiales	0	7	0	0	0	0	0	0	0	0	0	0	0	0.000164508	0	0	0	0	0	0	0	0	0	0
1129180	k_Bacteria;p_Firmicutes;c_Clostridia;o_Clostridiales	1	2	0	0	0	0	0	0	0	1	0	0	1.38927e-05	4.70024e-05	0	0	0	0	0	0	0	2.41932e-05	0	0
132929	k_Bacteria;p_Firmicutes;c_Clostridia;o_Clostridiales	1	2	17	43	0	2	0	0	0	11	4	9	1.38927e-05	4.70024e-05	0.000255286	0.00197738	0	6.38203e-05	0	0	0	0.000266125	0.000159242	0.000200258
144196	k_Bacteria;p_Firmicutes;c_Clostridia;o_Clostridiales	15	4	34	2	0	2	0	0	0	0	0	0	0.000208391	9.40048e-05	0.000510572	9.19709e-05	0	6.38203e-05	0	0	0	0	0	0
145077	k_Bacteria;p_Firmicutes;c_Clostridia;o_Clostridiales	1	0	0	0	0	1	0	0	0	0	0	0	1.38927e-05	0	0	0	0	3.19101e-05	0	0	0	0	0	0
150502	k_Bacteria;p_Firmicutes;c_Clostridia;o_Clostridiales	0	1	0	8	0	2	147	0	0	0	152	288	0	2.35012e-05	0	0.000367884	0	6.38203e-05	0.00435685	0	0	0	0.0060512	0.00640826
153291	k_Bacteria;p_Firmicutes;c_Clostridia;o_Clostridiales	135	13	168	1	0	0	1	4	0	0	0	0	0.00187552	0.000305516	0.00252283	4.59855e-05	0	0	2.96384e-05	0.000141448	0	0	0	0
157017	k_Bacteria;p_Firmicutes;c_Clostridia;o_Clostridiales	0	0	32	4	0	0	0	0	0	0	0	0	0	0	0.000480538	0.000183942	0	0	0	0	0	0	0	0
157338	k_Bacteria;p_Firmicutes;c_Clostridia;o_Clostridiales	1	1	0	0	0	0	1	2	0	0	0	1	1.38927e-05	2.35012e-05	0	0	0	0	2.96384e-05	7.07239e-05	0	0	0	2.22509e-05
158540	k_Bacteria;p_Firmicutes;c_Clostridia;o_Clostridiales	0	1	1	0	0	0	0	0	0	1	0	0	0	2.35012e-05	1.50168e-05	0	0	0	0	0	0	2.41932e-05	0	0
16000	k_Bacteria;p_Firmicutes;c_Clostridia;o_Clostridiales	0	0	0	0	0	0	2	0	0	0	0	0	0	0	0	0	0	0	5.92768e-05	0	0	0	0	0
160140	k_Bacteria;p_Firmicutes;c_Clostridia;o_Clostridiales	11	3	2	0	0	0	3	2	0	0	2	5	0.00015282	7.05036e-05	3.00336e-05	0	0	0	8.89152e-05	7.07239e-05	0	0	7.9621e-05	0.000111255
161277	k_Bacteria;p_Firmicutes;c_Clostridia;o_Clostridiales	19	8	168	246	0	4	108	56	4	140	130	104	0.000263962	0.00018801	0.00252283	0.0113124	0	0.000127641	0.00320095	0.00198027	9.63832e-05	0.00338704	0.00517537	0.00231409
161993	k_Bacteria;p_Firmicutes;c_Clostridia;o_Clostridiales	7	5	7	5	0	1	4	4	0	2	5	50	9.72492e-05	0.000117506	0.000105118	0.000229927	0	3.19101e-05	0.000118554	0.000141448	0	4.83863e-05	0.000199053	0.00111255
164308	k_Bacteria;p_Firmicutes;c_Clostridia;o_Clostridiales	0	0	0	2	0	0	0	0	0	0	0	0	0	0	0	9.19709e-05	0	0	0	0	0	0	0	0
164395	k_Bacteria;p_Firmicutes;c_Clostridia;o_Clostridiales	0	0	1	0	0	0	0	0	0	2	0	1	0	0	1.50168e-05	0	0	0	0	0	0	4.83863e-05	0	2.22509e-05
164744	k_Bacteria;p_Firmicutes;c_Clostridia;o_Clostridiales	0	0	1	0	0	0	0	0	0	0	0	0	0	0	1.50168e-05	0	0	0	0	0	0	0	0	0
169845	k_Bacteria;p_Firmicutes;c_Clostridia;o_Clostridiales	0	0	0	0	0	1	0	0	0	0	0	0	0	0	0	0	0	3.19101e-05	0	0	0	0	0	0
172163	k_Bacteria;p_Firmicutes;c_Clostridia;o_Clostridiales	0	0	0	0	0	2	0	0	0	1	0	0	0	0	0	0	0	6.38203e-05	0	0	0	2.41932e-05	0	0
172464	k_Bacteria;p_Firmicutes;c_Clostridia;o_Clostridiales	0	1	0	0	0	0	0	0	0	0	0	0	0	2.35012e-05	0	0	0	0	0	0	0	0	0	0
173245	k_Bacteria;p_Firmicutes;c_Clostridia;o_Clostridiales	23	1	10	0	0	0	4	2	2	9	1	3	0.000319533	2.35012e-05	0.000150168	0	0	0	0.000118554	7.07239e-05	4.81916e-05	0.000217738	3.98105e-05	6.67527e-05
173923	k_Bacteria;p_Firmicutes;c_Clostridia;o_Clostridiales	1	10	23	6	0	2	15	8	0	5	0	6	1.38927e-05	0.000235012	0.000345387	0.000275913	0	6.38203e-05	0.000444576	0.000282895	0	0.000120966	0	0.000133505
174071	k_Bacteria;p_Firmicutes;c_Clostridia;o_Clostridiales	72	1	90	8	0	3	46	4	0	1	13	65	0.00100028	2.35012e-05	0.00135151	0.000367884	0	9.57304e-05	0.00136337	0.000141448	0	2.41932e-05	0.000517537	0.00144631
174320	k_Bacteria;p_Firmicutes;c_Clostridia;o_Clostridiales	0	1	0	3	0	0	1	0	0	12	5	2	0	2.35012e-05	0	0.000137956	0	0	2.96384e-05	0	0	0.000290318	0.000199053	4.45018e-05
174417	k_Bacteria;p_Firmicutes;c_Clostridia;o_Clostridiales	0	0	4	0	0	0	1	0	0	2	0	0	0	0	6.00673e-05	0	0	0	2.96384e-05	0	0	4.83863e-05	0	0
174853	k_Bacteria;p_Firmicutes;c_Clostridia;o_Clostridiales	0	2	17	5	0	2	11	6	6	8	13	11	0	4.70024e-05	0.000255286	0.000229927	0	6.38203e-05	0.000326023	0.000212172	0.000144575	0.000193545	0.000517537	0.00024476
174959	k_Bacteria;p_Firmicutes;c_Clostridia;o_Clostridiales	1	0	0	0	0	0	0	0	0	0	0	1	1.38927e-05	0	0	0	0	0	0	0	0	0	0	2.22509e-05
175077	k_Bacteria;p_Firmicutes;c_Clostridia;o_Clostridiales	4	3	5	6	0	6	5	1	8	3	1	2	5.5571e-05	7.05036e-05	7.50841e-05	0.000275913	0	0.000191461	0.000148192	3.53619e-05	0.000192766	7.25795e-05	3.98105e-05	4.45018e-05
175193	k_Bacteria;p_Firmicutes;c_Clostridia;o_Clostridiales	5	2	4	0	0	1	3	0	0	2	0	1	6.94637e-05	4.70024e-05	6.00673e-05	0	0	3.19101e-05	8.89152e-05	0	0	4.83863e-05	0	2.22509e-05
175758	k_Bacteria;p_Firmicutes;c_Clostridia;o_Clostridiales	0	0	3	3	0	0	0	0	23	1	0	1	0	0	4.50505e-05	0.000137956	0	0	0	0	0.000554204	2.41932e-05	0	2.22509e-05
175929	k_Bacteria;p_Firmicutes;c_Clostridia;o_Clostridiales	54	0	2	0	0	0	0	1	0	1	0	0	0.000750208	0	3.00336e-05	0	0	0	0	3.53619e-05	0	2.41932e-05	0	0
176480	k_Bacteria;p_Firmicutes;c_Clostridia;o_Clostridiales	0	0	2	4	0	3	0	0	0	0	15	99	0	0	3.00336e-05	0.000183942	0	9.57304e-05	0	0	0	0	0.000597158	0.00220284
177022	k_Bacteria;p_Firmicutes;c_Clostridia;o_Clostridiales	0	0	12	1	0	8	0	0	0	0	0	0	0	0	0.000180202	4.59855e-05	0	0.000255281	0	0	0	0	0	0
179785	k_Bacteria;p_Firmicutes;c_Clostridia;o_Clostridiales	1	0	4	9	0	2	10	0	0	40	0	0	1.38927e-05	0	6.00673e-05	0.000413869	0	6.38203e-05	0.000296384	0	0	0.000967726	0	0
180009	k_Bacteria;p_Firmicutes;c_Clostridia;o_Clostridiales	0	1	0	0	0	0	0	3	3	2	0	0	0	2.35012e-05	0	0	0	0	0	0.000106086	7.22874e-05	4.83863e-05	0	0
180264	k_Bacteria;p_Firmicutes;c_Clostridia;o_Clostridiales	0	0	1	2	0	1	0	0	3	0	10	60	0	0	1.50168e-05	9.19709e-05	0	3.19101e-05	0	0	7.22874e-05	0	0.000398105	0.00133505
180465	k_Bacteria;p_Firmicutes;c_Clostridia;o_Clostridiales	6	1	16	15	0	15	228	8	14	67	7	15	8.33565e-05	2.35012e-05	0.000240269	0.000689782	0	0.000478652	0.00675756	0.000282895	0.000337341	0.00162094	0.000278674	0.000333764
180584	k_Bacteria;p_Firmicutes;c_Clostridia;o_Clostridiales	0	0	1	0	0	0	0	0	0	0	0	0	0	0	1.50168e-05	0	0	0	0	0	0	0	0	0
180972	k_Bacteria;p_Firmicutes;c_Clostridia;o_Clostridiales	0	0	0	1	0	0	0	0	0	0	0	1	0	0	0	4.59855e-05	0	0	0	0	0	0	0	2.22509e-05
181717	k_Bacteria;p_Firmicutes;c_Clostridia;o_Clostridiales	2	21	4	2	0	1	1	3	2	3	0	0	2.77855e-05	0.000493525	6.00673e-05	9.19709e-05	0	3.19101e-05	2.96384e-05	0.000106086	4.81916e-05	7.25795e-05	0	0
184122	k_Bacteria;p_Firmicutes;c_Clostridia;o_Clostridiales	0	0	17	22	1	0	0	0	0	0	3	10	0	0	0.000255286	0.00101168	5.01832e-05	0	0	0	0	0	0.000119432	0.000222509
1844565	k_Bacteria;p_Firmicutes;c_Clostridia;o_Clostridiales	0	0	28	0	0	0	1	0	0	0	1	0	0	0	0.000420471	0	0	0	2.96384e-05	0	0	0	3.98105e-05	0
184925	k_Bacteria;p_Firmicutes;c_Clostridia;o_Clostridiales	1	0	0	0	0	0	0	0	0	0	0	2	1.38927e-05	0	0	0	0	0	0	0	0	0	0	4.45018e-05
185177	k_Bacteria;p_Firmicutes;c_Clostridia;o_Clostridiales	1	1	0	2	0	0	6	0	0	1	5	4	1.38927e-05	2.35012e-05	0	9.19709e-05	0	0	0.00017783	0	0	2.41932e-05	0.000199053	8.90036e-05
1857626	k_Bacteria;p_Firmicutes;c_Clostridia;o_Clostridiales	0	20	16	25	0	5	1	5	0	0	10	4	0	0.000470024	0.000240269	0.00114964	0	0.000159551	2.96384e-05	0.00017681	0	0	0.000398105	8.90036e-05
185917	k_Bacteria;p_Firmicutes;c_Clostridia;o_Clostridiales	23	11	0	3	0	1	20	0	1	0	1	1	0.000319533	0.000258513	0	0.000137956	0	3.19101e-05	0.000592768	0	2.40958e-05	0	3.98105e-05	2.22509e-05
186162	k_Bacteria;p_Firmicutes;c_Clostridia;o_Clostridiales	0	0	9	0	0	0	2	0	0	4	8	3	0	0	0.000135151	0	0	0	5.92768e-05	0	0	9.67726e-05	0.000318484	6.67527e-05
186526	k_Bacteria;p_Firmicutes;c_Clostridia;o_Clostridiales	0	7	3	7	0	2	0	0	1	1	2	4	0	0.000164508	4.50505e-05	0.000321898	0	6.38203e-05	0	0	2.40958e-05	2.41932e-05	7.9621e-05	8.90036e-05
187535	k_Bacteria;p_Firmicutes;c_Clostridia;o_Clostridiales	22	10	81	16	0	46	23	10	171	4	1	6	0.00030564	0.000235012	0.00121636	0.000735767	0	0.00146787	0.000681683	0.000353619	0.00412038	9.67726e-05	3.98105e-05	0.000133505
187720	k_Bacteria;p_Firmicutes;c_Clostridia;o_Clostridiales	1	0	11	2	0	0	1	1	0	7	4	5	1.38927e-05	0	0.000165185	9.19709e-05	0	0	2.96384e-05	3.53619e-05	0	0.000169352	0.000159242	0.000111255
187747	k_Bacteria;p_Firmicutes;c_Clostridia;o_Clostridiales	33	17	23	1	0	0	13	15	22	0	1	3	0.000458461	0.000399521	0.000345387	4.59855e-05	0	0	0.000385299	0.000530429	0.000530108	0	3.98105e-05	6.67527e-05
188457	k_Bacteria;p_Firmicutes;c_Clostridia;o_Clostridiales	64	6	19	6	0	5	6	12	13	15	12	29	0.000889136	0.000141007	0.00028532	0.000275913	0	0.000159551	0.00017783	0.000424343	0.000313245	0.000362897	0.000477726	0.000645276
190057	k_Bacteria;p_Firmicutes;c_Clostridia;o_Clostridiales	0	5	27	15	0	23	20	1	3	41	35	22	0	0.000117506	0.000405454	0.000689782	0	0.000733933	0.000592768	3.53619e-05	7.22874e-05	0.000991919	0.00139337	0.00048952
190365	k_Bacteria;p_Firmicutes;c_Clostridia;o_Clostridiales	0	0	1	0	0	0	0	0	0	0	2	0	0	0	1.50168e-05	0	0	0	0	0	0	0	7.9621e-05	0
190971	k_Bacteria;p_Firmicutes;c_Clostridia;o_Clostridiales	0	0	9	464	1	1	4	1	0	0	4	0	0	0	0.000135151	0.0213373	5.01832e-05	3.19101e-05	0.000118554	3.53619e-05	0	0	0.000159242	0
191108	k_Bacteria;p_Firmicutes;c_Clostridia;o_Clostridiales	0	1	0	0	0	0	2	0	0	1	1	0	0	2.35012e-05	0	0	0	0	5.92768e-05	0	0	2.41932e-05	3.98105e-05	0
191259	k_Bacteria;p_Firmicutes;c_Clostridia;o_Clostridiales	0	0	0	2	0	1	0	0	1	0	0	0	0	0	0	9.19709e-05	0	3.19101e-05	0	0	2.40958e-05	0	0	0
191579	k_Bacteria;p_Firmicutes;c_Clostridia;o_Clostridiales	0	1	109	42	0	15	5	3	4	9	41	114	0	2.35012e-05	0.00163683	0.00193139	0	0.000478652	0.000148192	0.000106086	9.63832e-05	0.000217738	0.00163223	0.0025366
192408	k_Bacteria;p_Firmicutes;c_Clostridia;o_Clostridiales	1	0	2	0	0	0	2	0	0	0	0	1	1.38927e-05	0	3.00336e-05	0	0	0	5.92768e-05	0	0	0	0	2.22509e-05
192701	k_Bacteria;p_Firmicutes;c_Clostridia;o_Clostridiales	0	0	0	1	0	2	0	0	0	0	0	0	0	0	0	4.59855e-05	0	6.38203e-05	0	0	0	0	0	0
194014	k_Bacteria;p_Firmicutes;c_Clostridia;o_Clostridiales	6	0	0	0	0	0	16	12	0	0	12	0	8.33565e-05	0	0	0	0	0	0.000474215	0.000424343	0	0	0.000477726	0
194340	k_Bacteria;p_Firmicutes;c_Clostridia;o_Clostridiales	76	77	1400	321	0	29	986	497	31	1294	980	717	0.00105585	0.00180959	0.0210235	0.0147613	0	0.000925394	0.0292235	0.0175749	0.00074697	0.0313059	0.0390143	0.0159539
194656	k_Bacteria;p_Firmicutes;c_Clostridia;o_Clostridiales	0	0	1	0	0	0	0	0	0	0	1	0	0	0	1.50168e-05	0	0	0	0	0	0	0	3.98105e-05	0
194662	k_Bacteria;p_Firmicutes;c_Clostridia;o_Clostridiales	3	0	4	11	0	4	6	4	1	12	1	6	4.16782e-05	0	6.00673e-05	0.00050584	0	0.000127641	0.00017783	0.000141448	2.40958e-05	0.000290318	3.98105e-05	0.000133505
194950	k_Bacteria;p_Firmicutes;c_Clostridia;o_Clostridiales	0	0	1	15	0	4	37	5	1	6	2	2	0	0	1.50168e-05	0.000689782	0	0.000127641	0.00109662	0.00017681	2.40958e-05	0.000145159	7.9621e-05	4.45018e-05
195343	k_Bacteria;p_Firmicutes;c_Clostridia;o_Clostridiales	0	0	0	0	0	0	0	0	0	1	0	0	0	0	0	0	0	0	0	0	0	2.41932e-05	0	0
195711	k_Bacteria;p_Firmicutes;c_Clostridia;o_Clostridiales	0	0	0	0	0	0	1	0	0	0	0	0	0	0	0	0	0	0	2.96384e-05	0	0	0	0	0
196965	k_Bacteria;p_Firmicutes;c_Clostridia;o_Clostridiales	0	1	3	4	0	0	0	2	1	0	0	0	0	2.35012e-05	4.50505e-05	0.000183942	0	0	0	7.07239e-05	2.40958e-05	0	0	0
197706	k_Bacteria;p_Firmicutes;c_Clostridia;o_Clostridiales	2	0	0	4	0	0	6	0	1	3	0	2	2.77855e-05	0	0	0.000183942	0	0	0.00017783	0	2.40958e-05	7.25795e-05	0	4.45018e-05
197725	k_Bacteria;p_Firmicutes;c_Clostridia;o_Clostridiales	0	0	2	0	0	0	0	0	0	0	0	0	0	0	3.00336e-05	0	0	0	0	0	0	0	0	0
198770	k_Bacteria;p_Firmicutes;c_Clostridia;o_Clostridiales	0	0	120	0	0	79	1	0	0	0	2	0	0	0	0.00180202	0	0	0.0025209	2.96384e-05	0	0	0	7.9621e-05	0
198998	k_Bacteria;p_Firmicutes;c_Clostridia;o_Clostridiales	1	0	0	7	0	0	0	0	0	0	2	5	1.38927e-05	0	0	0.000321898	0	0	0	0	0	0	7.9621e-05	0.000111255
205846	k_Bacteria;p_Firmicutes;c_Clostridia;o_Clostridiales	0	0	0	0	0	0	3	0	0	59	0	0	0	0	0	0	0	0	8.89152e-05	0	0	0.0014274	0	0
209059	k_Bacteria;p_Firmicutes;c_Clostridia;o_Clostridiales	4	1	2	2	0	0	1	2	5	5	0	3	5.5571e-05	2.35012e-05	3.00336e-05	9.19709e-05	0	0	2.96384e-05	7.07239e-05	0.000120479	0.000120966	0	6.67527e-05
209256	k_Bacteria;p_Firmicutes;c_Clostridia;o_Clostridiales	0	0	51	1	0	0	1	0	0	0	1	0	0	0	0.000765858	4.59855e-05	0	0	2.96384e-05	0	0	0	3.98105e-05	0
210073	k_Bacteria;p_Firmicutes;c_Clostridia;o_Clostridiales	61	17	4	1	0	31	2	1	6	3	7	0	0.000847458	0.000399521	6.00673e-05	4.59855e-05	0	0.000989214	5.92768e-05	3.53619e-05	0.000144575	7.25795e-05	0.000278674	0
210262	k_Bacteria;p_Firmicutes;c_Clostridia;o_Clostridiales	6	0	0	1	0	2	0	5	1	0	0	3	8.33565e-05	0	0	4.59855e-05	0	6.38203e-05	0	0.00017681	2.40958e-05	0	0	6.67527e-05
210895	k_Bacteria;p_Firmicutes;c_Clostridia;o_Clostridiales	10	1	6	2	0	3	2	0	2	0	0	5	0.000138927	2.35012e-05	9.01009e-05	9.19709e-05	0	9.57304e-05	5.92768e-05	0	4.81916e-05	0	0	0.000111255
211234	k_Bacteria;p_Firmicutes;c_Clostridia;o_Clostridiales	12	5	2	6	0	4	1	5	158	17	7	3	0.000166713	0.000117506	3.00336e-05	0.000275913	0	0.000127641	2.96384e-05	0.00017681	0.00380714	0.000411284	0.000278674	6.67527e-05
214116	k_Bacteria;p_Firmicutes;c_Clostridia;o_Clostridiales	0	0	0	0	0	0	0	1	0	0	1	39	0	0	0	0	0	0	0	3.53619e-05	0	0	3.98105e-05	0.000867785
215060	k_Bacteria;p_Firmicutes;c_Clostridia;o_Clostridiales	0	0	0	0	0	0	3	5	0	0	0	0	0	0	0	0	0	0	8.89152e-05	0.00017681	0	0	0	0
215317	k_Bacteria;p_Firmicutes;c_Clostridia;o_Clostridiales	0	0	5	0	0	0	0	0	1	0	0	2	0	0	7.50841e-05	0	0	0	0	0	2.40958e-05	0	0	4.45018e-05
2154095	k_Bacteria;p_Firmicutes;c_Clostridia;o_Clostridiales	2	1	2	1	0	1	6	0	2	2	3	2	2.77855e-05	2.35012e-05	3.00336e-05	4.59855e-05	0	3.19101e-05	0.00017783	0	4.81916e-05	4.83863e-05	0.000119432	4.45018e-05
215731	k_Bacteria;p_Firmicutes;c_Clostridia;o_Clostridiales	1	0	0	0	0	0	0	0	0	0	0	0	1.38927e-05	0	0	0	0	0	0	0	0	0	0	0
227967	k_Bacteria;p_Firmicutes;c_Clostridia;o_Clostridiales	2	0	3	9	0	2	5	3	1	18	0	31	2.77855e-05	0	4.50505e-05	0.000413869	0	6.38203e-05	0.000148192	0.000106086	2.40958e-05	0.000435477	0	0.000689778
228798	k_Bacteria;p_Firmicutes;c_Clostridia;o_Clostridiales	0	0	4	1	0	0	0	0	2	58	0	0	0	0	6.00673e-05	4.59855e-05	0	0	0	0	4.81916e-05	0.0014032	0	0
234751	k_Bacteria;p_Firmicutes;c_Clostridia;o_Clostridiales	1	1	0	0	0	0	0	0	0	0	1	0	1.38927e-05	2.35012e-05	0	0	0	0	0	0	0	0	3.98105e-05	0
2366688	k_Bacteria;p_Firmicutes;c_Clostridia;o_Clostridiales	16	2	2	1	0	1	0	0	0	0	2	4	0.000222284	4.70024e-05	3.00336e-05	4.59855e-05	0	3.19101e-05	0	0	0	0	7.9621e-05	8.90036e-05
239562	k_Bacteria;p_Firmicutes;c_Clostridia;o_Clostridiales	1	82	21	124	0	11	12	8	4	1	24	53	1.38927e-05	0.0019271	0.000315353	0.0057022	0	0.000351012	0.000355661	0.000282895	9.63832e-05	2.41932e-05	0.000955452	0.0011793
258165	k_Bacteria;p_Firmicutes;c_Clostridia;o_Clostridiales	0	0	0	0	0	0	0	0	1	0	0	5	0	0	0	0	0	0	0	0	2.40958e-05	0	0	0.000111255
259006	k_Bacteria;p_Firmicutes;c_Clostridia;o_Clostridiales	0	0	2	0	0	0	0	0	0	0	0	0	0	0	3.00336e-05	0	0	0	0	0	0	0	0	0
259477	k_Bacteria;p_Firmicutes;c_Clostridia;o_Clostridiales	0	0	1	0	0	0	0	0	0	0	0	43	0	0	1.50168e-05	0	0	0	0	0	0	0	0	0.000956789
259556	k_Bacteria;p_Firmicutes;c_Clostridia;o_Clostridiales	4	0	0	0	0	0	0	0	0	1	1	0	5.5571e-05	0	0	0	0	0	0	0	0	2.41932e-05	3.98105e-05	0
259594	k_Bacteria;p_Firmicutes;c_Clostridia;o_Clostridiales	1	0	0	0	0	0	0	0	0	0	0	4	1.38927e-05	0	0	0	0	0	0	0	0	0	0	8.90036e-05
259910	k_Bacteria;p_Firmicutes;c_Clostridia;o_Clostridiales	0	0	0	0	0	0	0	0	0	0	1	0	0	0	0	0	0	0	0	0	0	0	3.98105e-05	0
259916	k_Bacteria;p_Firmicutes;c_Clostridia;o_Clostridiales	0	0	0	1	0	0	0	0	0	1	0	0	0	0	0	4.59855e-05	0	0	0	0	0	2.41932e-05	0	0
260756	k_Bacteria;p_Firmicutes;c_Clostridia;o_Clostridiales	0	0	0	64	0	0	0	0	0	0	0	0	0	0	0	0.00294307	0	0	0	0	0	0	0	0
261161	k_Bacteria;p_Firmicutes;c_Clostridia;o_Clostridiales	4	1	4	1	0	1	1	4	2	0	0	0	5.5571e-05	2.35012e-05	6.00673e-05	4.59855e-05	0	3.19101e-05	2.96384e-05	0.000141448	4.81916e-05	0	0	0
261382	k_Bacteria;p_Firmicutes;c_Clostridia;o_Clostridiales	0	0	6	0	0	0	0	0	0	0	0	0	0	0	9.01009e-05	0	0	0	0	0	0	0	0	0
261744	k_Bacteria;p_Firmicutes;c_Clostridia;o_Clostridiales	3	4	3	0	0	2	0	0	0	0	3	0	4.16782e-05	9.40048e-05	4.50505e-05	0	0	6.38203e-05	0	0	0	0	0.000119432	0
261908	k_Bacteria;p_Firmicutes;c_Clostridia;o_Clostridiales	0	0	1	0	0	0	0	0	0	0	0	0	0	0	1.50168e-05	0	0	0	0	0	0	0	0	0
262541	k_Bacteria;p_Firmicutes;c_Clostridia;o_Clostridiales	0	0	0	0	0	0	1	2	0	0	0	1	0	0	0	0	0	0	2.96384e-05	7.07239e-05	0	0	0	2.22509e-05
262801	k_Bacteria;p_Firmicutes;c_Clostridia;o_Clostridiales	0	0	0	3	0	0	0	0	20	0	0	0	0	0	0	0.000137956	0	0	0	0	0.000481916	0	0	0
263050	k_Bacteria;p_Firmicutes;c_Clostridia;o_Clostridiales	1	0	0	0	0	0	0	1	0	1	0	0	1.38927e-05	0	0	0	0	0	0	3.53619e-05	0	2.41932e-05	0	0
263155	k_Bacteria;p_Firmicutes;c_Clostridia;o_Clostridiales	124	67	543	5	1	241	110	53	43	60	12	32	0.0017227	0.00157458	0.00815413	0.000229927	5.01832e-05	0.00769034	0.00326023	0.00187418	0.00103612	0.00145159	0.000477726	0.000712029
263390	k_Bacteria;p_Firmicutes;c_Clostridia;o_Clostridiales	1	0	0	55	0	0	0	0	0	0	0	0	1.38927e-05	0	0	0.0025292	0	0	0	0	0	0	0	0
263620	k_Bacteria;p_Firmicutes;c_Clostridia;o_Clostridiales	3	0	1	3	0	0	0	0	0	0	7	10	4.16782e-05	0	1.50168e-05	0.000137956	0	0	0	0	0	0	0.000278674	0.000222509
264155	k_Bacteria;p_Firmicutes;c_Clostridia;o_Clostridiales	1	0	10	4	0	0	9	0	2	58	0	0	1.38927e-05	0	0.000150168	0.000183942	0	0	0.000266746	0	4.81916e-05	0.0014032	0	0
264225	k_Bacteria;p_Firmicutes;c_Clostridia;o_Clostridiales	1	0	0	0	0	0	0	0	0	0	0	0	1.38927e-05	0	0	0	0	0	0	0	0	0	0	0
264294	k_Bacteria;p_Firmicutes;c_Clostridia;o_Clostridiales	0	1	5	7	0	0	1	0	0	20	0	8	0	2.35012e-05	7.50841e-05	0.000321898	0	0	2.96384e-05	0	0	0.000483863	0	0.000178007
264456	k_Bacteria;p_Firmicutes;c_Clostridia;o_Clostridiales	0	0	0	0	0	0	0	0	0	3	0	0	0	0	0	0	0	0	0	0	0	7.25795e-05	0	0
264461	k_Bacteria;p_Firmicutes;c_Clostridia;o_Clostridiales	0	0	0	0	0	1	0	0	0	0	0	1	0	0	0	0	0	3.19101e-05	0	0	0	0	0	2.22509e-05
264489	k_Bacteria;p_Firmicutes;c_Clostridia;o_Clostridiales	0	0	0	30	0	2	0	0	0	0	2	0	0	0	0	0.00137956	0	6.38203e-05	0	0	0	0	7.9621e-05	0
264844	k_Bacteria;p_Firmicutes;c_Clostridia;o_Clostridiales	12	9	1	1	1	0	7	0	0	0	4	22	0.000166713	0.000211511	1.50168e-05	4.59855e-05	5.01832e-05	0	0.000207469	0	0	0	0.000159242	0.00048952
265175	k_Bacteria;p_Firmicutes;c_Clostridia;o_Clostridiales	0	0	1	0	0	0	0	0	0	0	0	0	0	0	1.50168e-05	0	0	0	0	0	0	0	0	0
265522	k_Bacteria;p_Firmicutes;c_Clostridia;o_Clostridiales	0	0	15	17	0	6	0	0	0	0	69	256	0	0	0.000225252	0.000781753	0	0.000191461	0	0	0	0	0.00274692	0.00569623
266091	k_Bacteria;p_Firmicutes;c_Clostridia;o_Clostridiales	0	0	0	0	0	0	0	0	1	16	0	0	0	0	0	0	0	0	0	0	2.40958e-05	0.000387091	0	0
266203	k_Bacteria;p_Firmicutes;c_Clostridia;o_Clostridiales	0	8	1112	77	2	59	4	15	0	1	5	29	0	0.00018801	0.0166987	0.00354088	0.000100366	0.0018827	0.000118554	0.000530429	0	2.41932e-05	0.000199053	0.000645276
266411	k_Bacteria;p_Firmicutes;c_Clostridia;o_Clostridiales	0	0	1	0	0	0	0	0	0	0	0	0	0	0	1.50168e-05	0	0	0	0	0	0	0	0	0
266435	k_Bacteria;p_Firmicutes;c_Clostridia;o_Clostridiales	0	0	1	0	0	0	0	0	0	0	1	2	0	0	1.50168e-05	0	0	0	0	0	0	0	3.98105e-05	4.45018e-05
266862	k_Bacteria;p_Firmicutes;c_Clostridia;o_Clostridiales	0	0	0	0	0	0	0	1	0	1	0	1	0	0	0	0	0	0	0	3.53619e-05	0	2.41932e-05	0	2.22509e-05
266935	k_Bacteria;p_Firmicutes;c_Clostridia;o_Clostridiales	521	644	298	179	2	510	573	562	548	1206	278	689	0.00723812	0.0151348	0.00447501	0.0082314	0.000100366	0.0162742	0.0169828	0.0198734	0.0132045	0.0291769	0.0110673	0.0153309
268196	k_Bacteria;p_Firmicutes;c_Clostridia;o_Clostridiales	1	0	2	0	0	0	2	0	0	1	1	0	1.38927e-05	0	3.00336e-05	0	0	0	5.92768e-05	0	0	2.41932e-05	3.98105e-05	0
268220	k_Bacteria;p_Firmicutes;c_Clostridia;o_Clostridiales	0	325	138	3	0	7	59	726	1104	112	19	47	0	0.00763789	0.00207232	0.000137956	0	0.000223371	0.00174867	0.0256728	0.0266018	0.00270963	0.0007564	0.00104579
268581	k_Bacteria;p_Firmicutes;c_Clostridia;o_Clostridiales	0	0	0	1	0	0	0	0	0	0	0	0	0	0	0	4.59855e-05	0	0	0	0	0	0	0	0
268933	k_Bacteria;p_Firmicutes;c_Clostridia;o_Clostridiales	5	0	0	0	0	0	0	0	0	0	0	0	6.94637e-05	0	0	0	0	0	0	0	0	0	0	0
271482	k_Bacteria;p_Firmicutes;c_Clostridia;o_Clostridiales	0	0	0	0	0	0	0	0	0	0	1	5	0	0	0	0	0	0	0	0	0	0	3.98105e-05	0.000111255
271602	k_Bacteria;p_Firmicutes;c_Clostridia;o_Clostridiales	0	10	1	4	0	0	9	0	0	19	13	1	0	0.000235012	1.50168e-05	0.000183942	0	0	0.000266746	0	0	0.00045967	0.000517537	2.22509e-05
271766	k_Bacteria;p_Firmicutes;c_Clostridia;o_Clostridiales	0	1	1	0	0	0	0	0	0	0	0	0	0	2.35012e-05	1.50168e-05	0	0	0	0	0	0	0	0	0
272184	k_Bacteria;p_Firmicutes;c_Clostridia;o_Clostridiales	24	12	60	33	0	14	69	15	8	96	25	76	0.000333426	0.000282015	0.000901009	0.00151752	0	0.000446742	0.00204505	0.000530429	0.000192766	0.00232254	0.000995263	0.00169107
272328	k_Bacteria;p_Firmicutes;c_Clostridia;o_Clostridiales	0	0	1	0	0	0	0	1	0	0	0	0	0	0	1.50168e-05	0	0	0	0	3.53619e-05	0	0	0	0
273806	k_Bacteria;p_Firmicutes;c_Clostridia;o_Clostridiales	1	7	3	13	0	12	74	11	1	4	8	23	1.38927e-05	0.000164508	4.50505e-05	0.000597811	0	0.000382922	0.00219324	0.000388981	2.40958e-05	9.67726e-05	0.000318484	0.000511771
274374	k_Bacteria;p_Firmicutes;c_Clostridia;o_Clostridiales	1	0	0	3	0	0	2	0	0	0	2	2	1.38927e-05	0	0	0.000137956	0	0	5.92768e-05	0	0	0	7.9621e-05	4.45018e-05
274599	k_Bacteria;p_Firmicutes;c_Clostridia;o_Clostridiales	0	0	0	14	0	0	0	0	0	0	0	0	0	0	0	0.000643797	0	0	0	0	0	0	0	0
275069	k_Bacteria;p_Firmicutes;c_Clostridia;o_Clostridiales	17	2	13	47	0	0	5	0	0	0	2	1	0.000236177	4.70024e-05	0.000195219	0.00216132	0	0	0.000148192	0	0	0	7.9621e-05	2.22509e-05
275483	k_Bacteria;p_Firmicutes;c_Clostridia;o_Clostridiales	0	0	0	158	0	0	0	0	0	0	0	0	0	0	0	0.0072657	0	0	0	0	0	0	0	0
275895	k_Bacteria;p_Firmicutes;c_Clostridia;o_Clostridiales	0	0	1	2	0	0	0	0	200	3	0	0	0	0	1.50168e-05	9.19709e-05	0	0	0	0	0.00481916	7.25795e-05	0	0
276663	k_Bacteria;p_Firmicutes;c_Clostridia;o_Clostridiales	1	0	0	1	0	0	0	0	0	0	0	0	1.38927e-05	0	0	4.59855e-05	0	0	0	0	0	0	0	0
276777	k_Bacteria;p_Firmicutes;c_Clostridia;o_Clostridiales	0	0	1	0	1	0	0	0	0	0	0	1	0	0	1.50168e-05	0	5.01832e-05	0	0	0	0	0	0	2.22509e-05
276837	k_Bacteria;p_Firmicutes;c_Clostridia;o_Clostridiales	0	1	1	0	0	0	0	0	0	0	1	1	0	2.35012e-05	1.50168e-05	0	0	0	0	0	0	0	3.98105e-05	2.22509e-05
277090	k_Bacteria;p_Firmicutes;c_Clostridia;o_Clostridiales	0	0	0	0	0	1	0	0	0	3	0	0	0	0	0	0	0	3.19101e-05	0	0	0	7.25795e-05	0	0
277202	k_Bacteria;p_Firmicutes;c_Clostridia;o_Clostridiales	0	0	0	0	0	0	2	0	1	0	0	0	0	0	0	0	0	0	5.92768e-05	0	2.40958e-05	0	0	0
277329	k_Bacteria;p_Firmicutes;c_Clostridia;o_Clostridiales	2	7	28	9	0	87	2572	125	9	24	110	18	2.77855e-05	0.000164508	0.000420471	0.000413869	0	0.00277618	0.07623	0.00442024	0.000216862	0.000580636	0.00437916	0.000400516
277442	k_Bacteria;p_Firmicutes;c_Clostridia;o_Clostridiales	14	2	18	6	0	4	5	6	2	19	1	44	0.000194498	4.70024e-05	0.000270303	0.000275913	0	0.000127641	0.000148192	0.000212172	4.81916e-05	0.00045967	3.98105e-05	0.00097904
277922	k_Bacteria;p_Firmicutes;c_Clostridia;o_Clostridiales	0	1	12	2	0	0	0	0	4	0	35	6	0	2.35012e-05	0.000180202	9.19709e-05	0	0	0	0	9.63832e-05	0	0.00139337	0.000133505
278563	k_Bacteria;p_Firmicutes;c_Clostridia;o_Clostridiales	0	12	4	3	0	4	0	2	4	1	12	121	0	0.000282015	6.00673e-05	0.000137956	0	0.000127641	0	7.07239e-05	9.63832e-05	2.41932e-05	0.000477726	0.00269236
279059	k_Bacteria;p_Firmicutes;c_Clostridia;o_Clostridiales	0	1	0	0	0	0	0	0	0	0	0	0	0	2.35012e-05	0	0	0	0	0	0	0	0	0	0
279340	k_Bacteria;p_Firmicutes;c_Clostridia;o_Clostridiales	5	56	98	82	0	70	34	14	2	0	45	38	6.94637e-05	0.00131607	0.00147165	0.00377081	0	0.00223371	0.00100771	0.000495067	4.81916e-05	0	0.00179147	0.000845534
288193	k_Bacteria;p_Firmicutes;c_Clostridia;o_Clostridiales	2	0	15	3	0	0	8	3	1	2	3	16	2.77855e-05	0	0.000225252	0.000137956	0	0	0.000237107	0.000106086	2.40958e-05	4.83863e-05	0.000119432	0.000356014
2883968	k_Bacteria;p_Firmicutes;c_Clostridia;o_Clostridiales	150	99	27	12	0	3	42	38	21	52	4	0	0.00208391	0.00232662	0.000405454	0.000551826	0	9.57304e-05	0.00124481	0.00134375	0.000506012	0.00125804	0.000159242	0
290210	k_Bacteria;p_Firmicutes;c_Clostridia;o_Clostridiales	31	13	30	0	0	15	195	14	0	0	6	177	0.000430675	0.000305516	0.000450505	0	0	0.000478652	0.00577949	0.000495067	0	0	0.000238863	0.00393841
290762	k_Bacteria;p_Firmicutes;c_Clostridia;o_Clostridiales	0	0	4	0	0	1	0	0	1	0	0	0	0	0	6.00673e-05	0	0	3.19101e-05	0	0	2.40958e-05	0	0	0
292381	k_Bacteria;p_Firmicutes;c_Clostridia;o_Clostridiales	0	0	0	0	0	0	1	0	0	0	0	0	0	0	0	0	0	0	2.96384e-05	0	0	0	0	0
292643	k_Bacteria;p_Firmicutes;c_Clostridia;o_Clostridiales	47	16	0	7	0	2	36	96	5	25	6	2	0.000652959	0.000376019	0	0.000321898	0	6.38203e-05	0.00106698	0.00339475	0.000120479	0.000604829	0.000238863	4.45018e-05
295296	k_Bacteria;p_Firmicutes;c_Clostridia;o_Clostridiales	0	0	1	0	0	0	0	2	1	0	0	0	0	0	1.50168e-05	0	0	0	0	7.07239e-05	2.40958e-05	0	0	0
295642	k_Bacteria;p_Firmicutes;c_Clostridia;o_Clostridiales	4	0	1	0	0	0	4	0	3	0	0	0	5.5571e-05	0	1.50168e-05	0	0	0	0.000118554	0	7.22874e-05	0	0	0
298408	k_Bacteria;p_Firmicutes;c_Clostridia;o_Clostridiales	0	0	0	0	0	0	0	0	1	0	0	0	0	0	0	0	0	0	0	0	2.40958e-05	0	0	0
298723	k_Bacteria;p_Firmicutes;c_Clostridia;o_Clostridiales	2	1	0	0	0	0	0	0	6	0	0	1	2.77855e-05	2.35012e-05	0	0	0	0	0	0	0.000144575	0	0	2.22509e-05
2996838	k_Bacteria;p_Firmicutes;c_Clostridia;o_Clostridiales	0	0	0	0	0	0	1	0	0	0	0	1	0	0	0	0	0	0	2.96384e-05	0	0	0	0	2.22509e-05
300618	k_Bacteria;p_Firmicutes;c_Clostridia;o_Clostridiales	0	9	2	0	0	5	2	3	0	0	1	1	0	0.000211511	3.00336e-05	0	0	0.000159551	5.92768e-05	0.000106086	0	0	3.98105e-05	2.22509e-05
301012	k_Bacteria;p_Firmicutes;c_Clostridia;o_Clostridiales	1	21	0	0	0	1	1	0	1	0	0	0	1.38927e-05	0.000493525	0	0	0	3.19101e-05	2.96384e-05	0	2.40958e-05	0	0	0
303269	k_Bacteria;p_Firmicutes;c_Clostridia;o_Clostridiales	1	18	2	1	0	0	16	0	0	0	1	1	1.38927e-05	0.000423022	3.00336e-05	4.59855e-05	0	0	0.000474215	0	0	0	3.98105e-05	2.22509e-05
304604	k_Bacteria;p_Firmicutes;c_Clostridia;o_Clostridiales	0	0	108	3	0	1	0	0	99	15	16	8	0	0	0.00162182	0.000137956	0	3.19101e-05	0	0	0.00238548	0.000362897	0.000636968	0.000178007
305061	k_Bacteria;p_Firmicutes;c_Clostridia;o_Clostridiales	0	0	0	1	0	0	3	0	0	0	5	0	0	0	0	4.59855e-05	0	0	8.89152e-05	0	0	0	0.000199053	0
306056	k_Bacteria;p_Firmicutes;c_Clostridia;o_Clostridiales	0	0	1	0	0	0	0	0	0	1	0	0	0	0	1.50168e-05	0	0	0	0	0	0	2.41932e-05	0	0
307416	k_Bacteria;p_Firmicutes;c_Clostridia;o_Clostridiales	2	1	0	0	0	0	0	0	1	0	0	0	2.77855e-05	2.35012e-05	0	0	0	0	0	0	2.40958e-05	0	0	0
308308	k_Bacteria;p_Firmicutes;c_Clostridia;o_Clostridiales	12	0	0	1	0	2	29	5	1	11	0	7	0.000166713	0	0	4.59855e-05	0	6.38203e-05	0.000859514	0.00017681	2.40958e-05	0.000266125	0	0.000155756
308359	k_Bacteria;p_Firmicutes;c_Clostridia;o_Clostridiales	0	0	12	7	0	0	18	0	2	45	0	6	0	0	0.000180202	0.000321898	0	0	0.000533491	0	4.81916e-05	0.00108869	0	0.000133505
308546	k_Bacteria;p_Firmicutes;c_Clostridia;o_Clostridiales	5	2	0	1	0	0	1	0	0	0	5	2	6.94637e-05	4.70024e-05	0	4.59855e-05	0	0	2.96384e-05	0	0	0	0.000199053	4.45018e-05
308734	k_Bacteria;p_Firmicutes;c_Clostridia;o_Clostridiales	50	6	2	2	0	2	2	2	2	64	15	5	0.000694637	0.000141007	3.00336e-05	9.19709e-05	0	6.38203e-05	5.92768e-05	7.07239e-05	4.81916e-05	0.00154836	0.000597158	0.000111255
309441	k_Bacteria;p_Firmicutes;c_Clostridia;o_Clostridiales	3	0	0	0	0	1	0	0	0	0	0	0	4.16782e-05	0	0	0	0	3.19101e-05	0	0	0	0	0	0
311031	k_Bacteria;p_Firmicutes;c_Clostridia;o_Clostridiales	1	1	2	4	0	2	24	2	0	4	38	9	1.38927e-05	2.35012e-05	3.00336e-05	0.000183942	0	6.38203e-05	0.000711322	7.07239e-05	0	9.67726e-05	0.0015128	0.000200258
313037	k_Bacteria;p_Firmicutes;c_Clostridia;o_Clostridiales	49	22	61	11	0	0	3	12	3	12	11	9	0.000680745	0.000517027	0.000916026	0.00050584	0	0	8.89152e-05	0.000424343	7.22874e-05	0.000290318	0.000437916	0.000200258
314029	k_Bacteria;p_Firmicutes;c_Clostridia;o_Clostridiales	0	0	0	3	0	0	0	0	0	1	0	0	0	0	0	0.000137956	0	0	0	0	0	2.41932e-05	0	0
314110	k_Bacteria;p_Firmicutes;c_Clostridia;o_Clostridiales	1653	104	31	2	0	2	1	0	192	5	0	2	0.0229647	0.00244413	0.000465521	9.19709e-05	0	6.38203e-05	2.96384e-05	0	0.00462639	0.000120966	0	4.45018e-05
315390	k_Bacteria;p_Firmicutes;c_Clostridia;o_Clostridiales	0	0	1	0	0	0	0	0	0	0	0	0	0	0	1.50168e-05	0	0	0	0	0	0	0	0	0
317004	k_Bacteria;p_Firmicutes;c_Clostridia;o_Clostridiales	0	0	0	0	0	2	0	0	0	0	0	0	0	0	0	0	0	6.38203e-05	0	0	0	0	0	0
317399	k_Bacteria;p_Firmicutes;c_Clostridia;o_Clostridiales	0	4	57	12	0	31	10	3	0	1	1	1	0	9.40048e-05	0.000855959	0.000551826	0	0.000989214	0.000296384	0.000106086	0	2.41932e-05	3.98105e-05	2.22509e-05
3176547	k_Bacteria;p_Firmicutes;c_Clostridia;o_Clostridiales	28	5	7	65	0	16	7	0	9	23	0	21	0.000388997	0.000117506	0.000105118	0.00298906	0	0.000510562	0.000207469	0	0.000216862	0.000556443	0	0.000467269
317923	k_Bacteria;p_Firmicutes;c_Clostridia;o_Clostridiales	2	4	1	1	0	0	0	0	0	3	0	3	2.77855e-05	9.40048e-05	1.50168e-05	4.59855e-05	0	0	0	0	0	7.25795e-05	0	6.67527e-05
318162	k_Bacteria;p_Firmicutes;c_Clostridia;o_Clostridiales	0	3	9	6	0	4	5	5	3	29	11	0	0	7.05036e-05	0.000135151	0.000275913	0	0.000127641	0.000148192	0.00017681	7.22874e-05	0.000701602	0.000437916	0
318503	k_Bacteria;p_Firmicutes;c_Clostridia;o_Clostridiales	1	0	1	0	0	1	1	0	0	1	2	0	1.38927e-05	0	1.50168e-05	0	0	3.19101e-05	2.96384e-05	0	0	2.41932e-05	7.9621e-05	0
318732	k_Bacteria;p_Firmicutes;c_Clostridia;o_Clostridiales	1	1	196	8	1	4	3	0	1	0	0	14	1.38927e-05	2.35012e-05	0.0029433	0.000367884	5.01832e-05	0.000127641	8.89152e-05	0	2.40958e-05	0	0	0.000311513
320048	k_Bacteria;p_Firmicutes;c_Clostridia;o_Clostridiales	0	0	0	0	0	0	0	0	0	0	0	33	0	0	0	0	0	0	0	0	0	0	0	0.00073428
320603	k_Bacteria;p_Firmicutes;c_Clostridia;o_Clostridiales	0	1	5	6	0	1	9	55	7	14	10	12	0	2.35012e-05	7.50841e-05	0.000275913	0	3.19101e-05	0.000266746	0.00194491	0.000168671	0.000338704	0.000398105	0.000267011
321390	k_Bacteria;p_Firmicutes;c_Clostridia;o_Clostridiales	0	1	19	0	0	0	0	0	0	0	0	5	0	2.35012e-05	0.00028532	0	0	0	0	0	0	0	0	0.000111255
324015	k_Bacteria;p_Firmicutes;c_Clostridia;o_Clostridiales	0	0	0	0	0	0	0	2	0	0	0	0	0	0	0	0	0	0	0	7.07239e-05	0	0	0	0
325289	k_Bacteria;p_Firmicutes;c_Clostridia;o_Clostridiales	99	79	263	20	0	0	83	54	70	155	33	89	0.00137538	0.0018566	0.00394942	0.000919709	0	0	0.00245999	0.00190954	0.00168671	0.00374994	0.00131375	0.00198033
325836	k_Bacteria;p_Firmicutes;c_Clostridia;o_Clostridiales	0	0	84	7	0	5	0	0	1	1	1	2	0	0	0.00126141	0.000321898	0	0.000159551	0	0	2.40958e-05	2.41932e-05	3.98105e-05	4.45018e-05
326013	k_Bacteria;p_Firmicutes;c_Clostridia;o_Clostridiales	6	0	0	0	0	0	0	1	1	1	1	4	8.33565e-05	0	0	0	0	0	0	3.53619e-05	2.40958e-05	2.41932e-05	3.98105e-05	8.90036e-05
326136	k_Bacteria;p_Firmicutes;c_Clostridia;o_Clostridiales	2	0	0	0	0	0	0	0	0	0	0	3	2.77855e-05	0	0	0	0	0	0	0	0	0	0	6.67527e-05
326390	k_Bacteria;p_Firmicutes;c_Clostridia;o_Clostridiales	234	2	1	0	0	0	1	4	0	0	0	0	0.0032509	4.70024e-05	1.50168e-05	0	0	0	2.96384e-05	0.000141448	0	0	0	0
327031	k_Bacteria;p_Firmicutes;c_Clostridia;o_Clostridiales	0	0	37	8	0	0	1	0	0	0	0	0	0	0	0.000555622	0.000367884	0	0	2.96384e-05	0	0	0	0	0
327284	k_Bacteria;p_Firmicutes;c_Clostridia;o_Clostridiales	1	0	0	0	0	0	0	0	0	0	1	2	1.38927e-05	0	0	0	0	0	0	0	0	0	3.98105e-05	4.45018e-05
327327	k_Bacteria;p_Firmicutes;c_Clostridia;o_Clostridiales	20	1	11	1	0	4	2	2	5	3	4	9	0.000277855	2.35012e-05	0.000165185	4.59855e-05	0	0.000127641	5.92768e-05	7.07239e-05	0.000120479	7.25795e-05	0.000159242	0.000200258
328536	k_Bacteria;p_Firmicutes;c_Clostridia;o_Clostridiales	10	3	0	1	0	0	3	6	3	0	0	0	0.000138927	7.05036e-05	0	4.59855e-05	0	0	8.89152e-05	0.000212172	7.22874e-05	0	0	0
329503	k_Bacteria;p_Firmicutes;c_Clostridia;o_Clostridiales	0	0	0	0	0	0	0	0	0	0	11	2	0	0	0	0	0	0	0	0	0	0	0.000437916	4.45018e-05
329741	k_Bacteria;p_Firmicutes;c_Clostridia;o_Clostridiales	1	1	13	3	0	2	9	0	0	0	0	2	1.38927e-05	2.35012e-05	0.000195219	0.000137956	0	6.38203e-05	0.000266746	0	0	0	0	4.45018e-05
331486	k_Bacteria;p_Firmicutes;c_Clostridia;o_Clostridiales	0	0	1	1	0	1	0	0	0	1	0	0	0	0	1.50168e-05	4.59855e-05	0	3.19101e-05	0	0	0	2.41932e-05	0	0
332770	k_Bacteria;p_Firmicutes;c_Clostridia;o_Clostridiales	2	1	3	3	0	1	3	1	0	0	3	0	2.77855e-05	2.35012e-05	4.50505e-05	0.000137956	0	3.19101e-05	8.89152e-05	3.53619e-05	0	0	0.000119432	0
332865	k_Bacteria;p_Firmicutes;c_Clostridia;o_Clostridiales	0	0	1	0	0	0	0	0	0	0	1	0	0	0	1.50168e-05	0	0	0	0	0	0	0	3.98105e-05	0
332901	k_Bacteria;p_Firmicutes;c_Clostridia;o_Clostridiales	0	0	0	0	0	0	1	3	1	1	5	0	0	0	0	0	0	0	2.96384e-05	0.000106086	2.40958e-05	2.41932e-05	0.000199053	0
333049	k_Bacteria;p_Firmicutes;c_Clostridia;o_Clostridiales	2	0	0	0	0	0	1	1	0	1	5	0	2.77855e-05	0	0	0	0	0	2.96384e-05	3.53619e-05	0	2.41932e-05	0.000199053	0
333387	k_Bacteria;p_Firmicutes;c_Clostridia;o_Clostridiales	6	2	0	7	0	0	1	10	3	0	0	2	8.33565e-05	4.70024e-05	0	0.000321898	0	0	2.96384e-05	0.000353619	7.22874e-05	0	0	4.45018e-05
333576	k_Bacteria;p_Firmicutes;c_Clostridia;o_Clostridiales	0	0	0	0	0	2	0	0	0	0	0	3	0	0	0	0	0	6.38203e-05	0	0	0	0	0	6.67527e-05
334395	k_Bacteria;p_Firmicutes;c_Clostridia;o_Clostridiales	9	4	0	0	0	0	1	1	5	0	0	0	0.000125035	9.40048e-05	0	0	0	0	2.96384e-05	3.53619e-05	0.000120479	0	0	0
334582	k_Bacteria;p_Firmicutes;c_Clostridia;o_Clostridiales	0	0	0	0	0	0	0	0	0	3	0	1	0	0	0	0	0	0	0	0	0	7.25795e-05	0	2.22509e-05
334734	k_Bacteria;p_Firmicutes;c_Clostridia;o_Clostridiales	2	0	0	0	0	0	2	0	0	0	1	5	2.77855e-05	0	0	0	0	0	5.92768e-05	0	0	0	3.98105e-05	0.000111255
335267	k_Bacteria;p_Firmicutes;c_Clostridia;o_Clostridiales	0	0	0	0	0	0	10	0	0	6	2	1	0	0	0	0	0	0	0.000296384	0	0	0.000145159	7.9621e-05	2.22509e-05
335401	k_Bacteria;p_Firmicutes;c_Clostridia;o_Clostridiales	1	2	3	19	0	0	2	0	2	2	0	1	1.38927e-05	4.70024e-05	4.50505e-05	0.000873724	0	0	5.92768e-05	0	4.81916e-05	4.83863e-05	0	2.22509e-05
335895	k_Bacteria;p_Firmicutes;c_Clostridia;o_Clostridiales	2	3	1	2	0	0	5	3	1	8	2	0	2.77855e-05	7.05036e-05	1.50168e-05	9.19709e-05	0	0	0.000148192	0.000106086	2.40958e-05	0.000193545	7.9621e-05	0
343251	k_Bacteria;p_Firmicutes;c_Clostridia;o_Clostridiales	0	0	1	0	0	0	0	0	0	0	0	0	0	0	1.50168e-05	0	0	0	0	0	0	0	0	0
343727	k_Bacteria;p_Firmicutes;c_Clostridia;o_Clostridiales	1	0	1	0	0	0	1	0	0	0	0	2	1.38927e-05	0	1.50168e-05	0	0	0	2.96384e-05	0	0	0	0	4.45018e-05
345158	k_Bacteria;p_Firmicutes;c_Clostridia;o_Clostridiales	0	0	0	0	0	2	0	1	3	1	0	2	0	0	0	0	0	6.38203e-05	0	3.53619e-05	7.22874e-05	2.41932e-05	0	4.45018e-05
346275	k_Bacteria;p_Firmicutes;c_Clostridia;o_Clostridiales	0	1	3	2	0	6	0	0	0	0	0	0	0	2.35012e-05	4.50505e-05	9.19709e-05	0	0.000191461	0	0	0	0	0	0
346595	k_Bacteria;p_Firmicutes;c_Clostridia;o_Clostridiales	0	0	0	0	0	0	0	0	0	0	6	2	0	0	0	0	0	0	0	0	0	0	0.000238863	4.45018e-05
348377	k_Bacteria;p_Firmicutes;c_Clostridia;o_Clostridiales	0	0	19	0	0	0	0	0	0	0	0	0	0	0	0.00028532	0	0	0	0	0	0	0	0	0
350127	k_Bacteria;p_Firmicutes;c_Clostridia;o_Clostridiales	0	0	0	0	0	0	0	0	1	0	0	0	0	0	0	0	0	0	0	0	2.40958e-05	0	0	0
351449	k_Bacteria;p_Firmicutes;c_Clostridia;o_Clostridiales	2	0	0	1	0	4	333	18	3	453	15	12	2.77855e-05	0	0	4.59855e-05	0	0.000127641	0.00986959	0.000636515	7.22874e-05	0.0109595	0.000597158	0.000267011
352843	k_Bacteria;p_Firmicutes;c_Clostridia;o_Clostridiales	0	1	0	0	0	0	0	0	0	0	0	0	0	2.35012e-05	0	0	0	0	0	0	0	0	0	0
352965	k_Bacteria;p_Firmicutes;c_Clostridia;o_Clostridiales	0	0	8	0	0	0	0	0	0	0	0	1	0	0	0.000120135	0	0	0	0	0	0	0	0	2.22509e-05
353195	k_Bacteria;p_Firmicutes;c_Clostridia;o_Clostridiales	230	109	8	11	0	0	6	0	0	4	5	4	0.00319533	0.00256163	0.000120135	0.00050584	0	0	0.00017783	0	0	9.67726e-05	0.000199053	8.90036e-05
354987	k_Bacteria;p_Firmicutes;c_Clostridia;o_Clostridiales	0	0	0	1	0	0	0	0	0	0	0	0	0	0	0	4.59855e-05	0	0	0	0	0	0	0	0
356404	k_Bacteria;p_Firmicutes;c_Clostridia;o_Clostridiales	0	0	6	4	0	0	9	0	0	4	1	2	0	0	9.01009e-05	0.000183942	0	0	0.000266746	0	0	9.67726e-05	3.98105e-05	4.45018e-05
358007	k_Bacteria;p_Firmicutes;c_Clostridia;o_Clostridiales	0	0	0	0	0	0	1	11	0	0	0	0	0	0	0	0	0	0	2.96384e-05	0.000388981	0	0	0	0
365297	k_Bacteria;p_Firmicutes;c_Clostridia;o_Clostridiales	4	0	0	0	0	0	1	0	2	2	1	1	5.5571e-05	0	0	0	0	0	2.96384e-05	0	4.81916e-05	4.83863e-05	3.98105e-05	2.22509e-05
374557	k_Bacteria;p_Firmicutes;c_Clostridia;o_Clostridiales	14	3	5	0	0	0	10	3	6	4	3	5	0.000194498	7.05036e-05	7.50841e-05	0	0	0	0.000296384	0.000106086	0.000144575	9.67726e-05	0.000119432	0.000111255
375892	k_Bacteria;p_Firmicutes;c_Clostridia;o_Clostridiales	4	1	5	0	0	1	2	0	0	0	2	4	5.5571e-05	2.35012e-05	7.50841e-05	0	0	3.19101e-05	5.92768e-05	0	0	0	7.9621e-05	8.90036e-05
376516	k_Bacteria;p_Firmicutes;c_Clostridia;o_Clostridiales	0	0	0	0	0	1	0	0	0	0	0	1	0	0	0	0	0	3.19101e-05	0	0	0	0	0	2.22509e-05
377946	k_Bacteria;p_Firmicutes;c_Clostridia;o_Clostridiales	2	5	1410	1	0	1	13	0	7	0	0	1	2.77855e-05	0.000117506	0.0211737	4.59855e-05	0	3.19101e-05	0.000385299	0	0.000168671	0	0	2.22509e-05
382220	k_Bacteria;p_Firmicutes;c_Clostridia;o_Clostridiales	1	0	1	0	0	1	3	0	4	16	2	1	1.38927e-05	0	1.50168e-05	0	0	3.19101e-05	8.89152e-05	0	9.63832e-05	0.000387091	7.9621e-05	2.22509e-05
383992	k_Bacteria;p_Firmicutes;c_Clostridia;o_Clostridiales	1	0	3	1	0	0	1	0	0	0	2	6	1.38927e-05	0	4.50505e-05	4.59855e-05	0	0	2.96384e-05	0	0	0	7.9621e-05	0.000133505
385545	k_Bacteria;p_Firmicutes;c_Clostridia;o_Clostridiales	870	89	4	20	0	5	1	0	3	0	1	2	0.0120867	0.00209161	6.00673e-05	0.000919709	0	0.000159551	2.96384e-05	0	7.22874e-05	0	3.98105e-05	4.45018e-05
3957916	k_Bacteria;p_Firmicutes;c_Clostridia;o_Clostridiales	2	1	0	4	0	0	6	1	1	8	0	10	2.77855e-05	2.35012e-05	0	0.000183942	0	0	0.00017783	3.53619e-05	2.40958e-05	0.000193545	0	0.000222509
399606	k_Bacteria;p_Firmicutes;c_Clostridia;o_Clostridiales	163	2	2	0	0	1	0	0	0	0	0	0	0.00226452	4.70024e-05	3.00336e-05	0	0	3.19101e-05	0	0	0	0	0	0
399637	k_Bacteria;p_Firmicutes;c_Clostridia;o_Clostridiales	2	0	6	54	0	109	2	0	4	2004	340	375	2.77855e-05	0	9.01009e-05	0.00248322	0	0.00347821	5.92768e-05	0	9.63832e-05	0.0484831	0.0135356	0.00834409
3998912	k_Bacteria;p_Firmicutes;c_Clostridia;o_Clostridiales	23	108	52	4	0	111	335	271	35	56	412	832	0.000319533	0.00253813	0.000780875	0.000183942	0	0.00354203	0.00992887	0.00958308	0.000843353	0.00135482	0.0164019	0.0185127
400443	k_Bacteria;p_Firmicutes;c_Clostridia;o_Clostridiales	0	1	22	1	0	13	10	3	0	0	10	33	0	2.35012e-05	0.00033037	4.59855e-05	0	0.000414832	0.000296384	0.000106086	0	0	0.000398105	0.00073428
406247	k_Bacteria;p_Firmicutes;c_Clostridia;o_Clostridiales	129	140	178	290	4	66	638	187	1	122	461	459	0.00179216	0.00329017	0.00267299	0.0133358	0.000200733	0.00210607	0.0189093	0.00661268	2.40958e-05	0.00295157	0.0183526	0.0102132
413695	k_Bacteria;p_Firmicutes;c_Clostridia;o_Clostridiales	8	0	2	5	0	1	25	2	1	10	3	23	0.000111142	0	3.00336e-05	0.000229927	0	3.19101e-05	0.00074096	7.07239e-05	2.40958e-05	0.000241932	0.000119432	0.000511771
416287	k_Bacteria;p_Firmicutes;c_Clostridia;o_Clostridiales	0	0	0	0	0	0	0	0	0	1	1	4	0	0	0	0	0	0	0	0	0	2.41932e-05	3.98105e-05	8.90036e-05
421893	k_Bacteria;p_Firmicutes;c_Clostridia;o_Clostridiales	354	4	25	13	0	58	1	7	0	0	7	1	0.00491803	9.40048e-05	0.00037542	0.000597811	0	0.00185079	2.96384e-05	0.000247534	0	0	0.000278674	2.22509e-05
423830	k_Bacteria;p_Firmicutes;c_Clostridia;o_Clostridiales	3734	1373	1977	528	3	342	430	646	75	81	2868	2110	0.0518755	0.0322672	0.0296883	0.0242803	0.00015055	0.0109133	0.0127445	0.0228438	0.00180719	0.00195965	0.114177	0.0469494
427219	k_Bacteria;p_Firmicutes;c_Clostridia;o_Clostridiales	9	0	2	0	0	1	9	0	1	0	0	24	0.000125035	0	3.00336e-05	0	0	3.19101e-05	0.000266746	0	2.40958e-05	0	0	0.000534022
4295444	k_Bacteria;p_Firmicutes;c_Clostridia;o_Clostridiales	5	1	0	3	0	0	0	2	0	0	0	0	6.94637e-05	2.35012e-05	0	0.000137956	0	0	0	7.07239e-05	0	0	0	0
4296496	k_Bacteria;p_Firmicutes;c_Clostridia;o_Clostridiales	0	0	2	0	0	1	0	0	0	0	0	3	0	0	3.00336e-05	0	0	3.19101e-05	0	0	0	0	0	6.67527e-05
4319005	k_Bacteria;p_Firmicutes;c_Clostridia;o_Clostridiales	1	11	0	0	0	1	5	7	301	3	28	159	1.38927e-05	0.000258513	0	0	0	3.19101e-05	0.000148192	0.000247534	0.00725284	7.25795e-05	0.00111469	0.00353789
432444	k_Bacteria;p_Firmicutes;c_Clostridia;o_Clostridiales	3	0	0	0	0	0	0	0	6	0	0	2	4.16782e-05	0	0	0	0	0	0	0	0.000144575	0	0	4.45018e-05
[truncated: 818 more rows]

## Sheet: family - stool
family	BB_01	BB_02	BB_03	BB_04	SB_01	SB_02	SB_03	SB_04	chow_02	chow_03	chow_04	BB_01	BB_02	BB_03	BB_04	SB_01	SB_02	SB_03	SB_04	chow_02	chow_03	chow_04
[truncated: 122 more rows]

## Sheet: family - colon
family	BB_01	BB_02	BB_03	BB_04	SB_01	SB_02	SB_03	SB_04	chow_01	chow_02	chow_03	chow_04	BB_01	BB_02	BB_03	BB_04	SB_01	SB_02	SB_03	SB_04	chow_01	chow_02	chow_03	chow_04
[truncated: 122 more rows]

[truncated: 4 more sheets: genus-species - stool, genus-species - colon, differential families, differential genera-species]
